# Supplementary material for: The coral Acropora loripes genome reveals an alternative pathway for cysteine biosynthesis in animals
Source: Sci Adv. 2022 Sep 23;8(38):eabq0304. doi: 10.1126/sciadv.abq0304 (PMC9506716; doi:10.1126/sciadv.abq0304)
Supplement: Supplementary file 2 — Data S1 to S3 [file sciadv.abq0304_data_s1_to_s3.zip]

Archive with 3 entries (3 files):
- sciadv.abq0304_data_file_s2.xlsx
- sciadv.abq0304_data_file_s3.xlsx
- sciadv.abq0304_data_file_s1.zip
