# Supplementary material for: The coral Acropora loripes genome reveals an alternative pathway for cysteine biosynthesis in animals
Source: Sci Adv. 2022 Sep 23;8(38):eabq0304. doi: 10.1126/sciadv.abq0304 (PMC9506716; doi:10.1126/sciadv.abq0304)
Supplement: Supplementary file 2 — Data S1 to S3 [file sciadv.abq0304_data_s1_to_s3.zip › sciadv.abq0304_data_file_s2.xlsx]

## Sheet: Species disambiguation
Species disambiguation for the analysis and identification of orthologous genes
Species code	Species name
adi	Acropora digitifera
aeq	Actinia equina
aip	Exaiptasia pallida
alo	Acropora loripes
ami	Acropora millepora
ate	Acropora tenuis
dgi	Dendronephthya gigantea
nve	Nematostella vectensis
pda	Pocillopora damicornis
plu	Porites lutea
spi	Stylophora pistillata

## Sheet: Number of orthogroups and genes
Number of orthogroups and genes per species
Species	Number of genes	Number of unique orthogroups
adi	30178	15606
aeq	46391	16659
aip	20496	13767
alo	23078	15791
ami	21056	15490
ate	24586	15552
dgi	26980	10943
nve	21232	13388
pda	19763	15506
plu	25306	15605
spi	21653	14551
Total number of unique orthogroups		32207
Total number of genes with orthogroups		280719

## Sheet: Number of shared orthogroups
Number of orthogroups shared across species
Intersection	Number of orthologue groups	Number of genes
adi	394	1009
adi aeq	52	152
adi aeq aip	9	51
adi aeq aip alo	6	32
adi aeq aip alo ami	6	44
adi aeq aip alo ami ate	8	122
adi aeq aip alo ami ate dgi	2	44
adi aeq aip alo ami ate dgi nve	6	83
adi aeq aip alo ami ate dgi nve pda	8	100
adi aeq aip alo ami ate dgi nve pda plu	288	3741
adi aeq aip alo ami ate dgi nve pda plu spi	5411	97919
adi aeq aip alo ami ate dgi nve pda spi	125	1790
adi aeq aip alo ami ate dgi nve plu	33	373
adi aeq aip alo ami ate dgi nve plu spi	179	2932
adi aeq aip alo ami ate dgi nve spi	13	167
adi aeq aip alo ami ate dgi pda	5	78
adi aeq aip alo ami ate dgi pda plu	25	344
adi aeq aip alo ami ate dgi pda plu spi	346	7513
adi aeq aip alo ami ate dgi pda spi	19	272
adi aeq aip alo ami ate dgi plu	10	268
adi aeq aip alo ami ate dgi plu spi	26	566
adi aeq aip alo ami ate dgi spi	2	19
adi aeq aip alo ami ate nve	7	71
adi aeq aip alo ami ate nve pda	5	43
adi aeq aip alo ami ate nve pda plu	85	978
adi aeq aip alo ami ate nve pda plu spi	852	14163
adi aeq aip alo ami ate nve pda spi	44	516
adi aeq aip alo ami ate nve plu	25	391
adi aeq aip alo ami ate nve plu spi	25	352
adi aeq aip alo ami ate nve spi	5	72
adi aeq aip alo ami ate pda	4	40
adi aeq aip alo ami ate pda plu	27	402
adi aeq aip alo ami ate pda plu spi	184	2909
adi aeq aip alo ami ate pda spi	14	221
adi aeq aip alo ami ate plu	16	235
adi aeq aip alo ami ate plu spi	17	244
adi aeq aip alo ami ate spi	3	24
adi aeq aip alo ami dgi	1	13
adi aeq aip alo ami dgi nve	3	44
adi aeq aip alo ami dgi nve pda	4	54
adi aeq aip alo ami dgi nve pda plu	19	206
adi aeq aip alo ami dgi nve pda plu spi	145	1943
adi aeq aip alo ami dgi nve pda spi	26	313
adi aeq aip alo ami dgi nve plu	3	30
adi aeq aip alo ami dgi nve plu spi	9	99
adi aeq aip alo ami dgi pda	2	18
adi aeq aip alo ami dgi pda plu	2	42
adi aeq aip alo ami dgi pda plu spi	17	248
adi aeq aip alo ami dgi pda spi	1	9
adi aeq aip alo ami dgi plu spi	1	14
adi aeq aip alo ami dgi spi	1	12
adi aeq aip alo ami nve	1	7
adi aeq aip alo ami nve pda	3	64
adi aeq aip alo ami nve pda plu	8	126
adi aeq aip alo ami nve pda plu spi	41	469
adi aeq aip alo ami nve pda spi	8	82
adi aeq aip alo ami nve plu	2	23
adi aeq aip alo ami nve plu spi	6	88
adi aeq aip alo ami nve spi	1	7
adi aeq aip alo ami pda	5	54
adi aeq aip alo ami pda plu	4	34
adi aeq aip alo ami pda plu spi	16	193
adi aeq aip alo ami pda spi	4	37
adi aeq aip alo ami plu	3	46
adi aeq aip alo ami plu spi	1	9
adi aeq aip alo ami spi	5	58
adi aeq aip alo ate	2	12
adi aeq aip alo ate dgi	2	28
adi aeq aip alo ate dgi nve pda	2	17
adi aeq aip alo ate dgi nve pda plu	21	215
adi aeq aip alo ate dgi nve pda plu spi	109	1436
adi aeq aip alo ate dgi nve pda spi	4	51
adi aeq aip alo ate dgi nve plu	6	54
adi aeq aip alo ate dgi nve plu spi	8	175
adi aeq aip alo ate dgi nve spi	4	42
adi aeq aip alo ate dgi pda	3	47
adi aeq aip alo ate dgi pda plu	4	37
adi aeq aip alo ate dgi pda plu spi	14	502
adi aeq aip alo ate dgi pda spi	2	47
adi aeq aip alo ate dgi plu	2	21
adi aeq aip alo ate dgi plu spi	5	88
adi aeq aip alo ate dgi spi	1	8
adi aeq aip alo ate nve	3	20
adi aeq aip alo ate nve pda	1	8
adi aeq aip alo ate nve pda plu	2	19
adi aeq aip alo ate nve pda plu spi	27	429
adi aeq aip alo ate nve pda spi	2	17
adi aeq aip alo ate nve plu spi	1	8
adi aeq aip alo ate nve spi	2	19
adi aeq aip alo ate pda plu	7	73
adi aeq aip alo ate pda plu spi	14	243
adi aeq aip alo ate pda spi	4	69
adi aeq aip alo ate plu spi	1	8
adi aeq aip alo ate spi	1	11
adi aeq aip alo dgi	3	33
adi aeq aip alo dgi nve	1	7
adi aeq aip alo dgi nve pda	2	17
adi aeq aip alo dgi nve pda plu	8	115
adi aeq aip alo dgi nve pda plu spi	30	357
adi aeq aip alo dgi nve pda spi	5	52
adi aeq aip alo dgi nve plu spi	7	71
adi aeq aip alo dgi pda	1	6
adi aeq aip alo dgi pda plu	3	30
adi aeq aip alo dgi pda plu spi	13	169
adi aeq aip alo dgi pda spi	4	55
adi aeq aip alo dgi plu spi	2	40
adi aeq aip alo dgi spi	2	13
adi aeq aip alo nve	3	22
adi aeq aip alo nve pda	4	29
adi aeq aip alo nve pda plu	6	52
adi aeq aip alo nve pda plu spi	28	278
adi aeq aip alo nve pda spi	12	99
adi aeq aip alo nve plu	2	41
adi aeq aip alo nve plu spi	6	102
adi aeq aip alo nve spi	1	25
adi aeq aip alo pda	5	26
adi aeq aip alo pda plu	4	28
adi aeq aip alo pda plu spi	23	223
adi aeq aip alo pda spi	13	106
adi aeq aip alo plu	4	90
adi aeq aip alo plu spi	4	60
adi aeq aip alo spi	4	40
adi aeq aip ami	1	8
adi aeq aip ami ate	4	48
adi aeq aip ami ate dgi	4	81
adi aeq aip ami ate dgi nve	1	9
adi aeq aip ami ate dgi nve pda	3	154
adi aeq aip ami ate dgi nve pda plu	11	131
adi aeq aip ami ate dgi nve pda plu spi	155	2558
adi aeq aip ami ate dgi nve pda spi	5	59
adi aeq aip ami ate dgi nve plu	4	92
adi aeq aip ami ate dgi nve plu spi	11	135
adi aeq aip ami ate dgi nve spi	1	10
adi aeq aip ami ate dgi pda	1	17
adi aeq aip ami ate dgi pda plu	3	51
adi aeq aip ami ate dgi pda plu spi	20	823
adi aeq aip ami ate dgi pda spi	4	45
adi aeq aip ami ate dgi plu	1	13
adi aeq aip ami ate dgi plu spi	2	82
adi aeq aip ami ate dgi spi	1	9
adi aeq aip ami ate nve	2	14
adi aeq aip ami ate nve pda	3	44
adi aeq aip ami ate nve pda plu	14	131
adi aeq aip ami ate nve pda plu spi	58	826
adi aeq aip ami ate nve pda spi	3	36
adi aeq aip ami ate nve plu	5	46
adi aeq aip ami ate nve plu spi	3	42
adi aeq aip ami ate nve spi	1	13
adi aeq aip ami ate pda plu	7	61
adi aeq aip ami ate pda plu spi	18	312
adi aeq aip ami ate pda spi	2	18
adi aeq aip ami ate plu	4	38
adi aeq aip ami ate spi	2	21
adi aeq aip ami dgi nve	2	15
adi aeq aip ami dgi nve pda plu	4	37
adi aeq aip ami dgi nve pda plu spi	11	124
adi aeq aip ami dgi nve pda spi	1	10
adi aeq aip ami dgi nve plu spi	2	18
adi aeq aip ami dgi pda plu spi	2	52
adi aeq aip ami dgi pda spi	2	21
adi aeq aip ami dgi plu spi	1	23
adi aeq aip ami nve	1	7
adi aeq aip ami nve pda	1	7
adi aeq aip ami nve pda plu	8	59
adi aeq aip ami nve pda plu spi	3	34
adi aeq aip ami pda	1	9
adi aeq aip ami pda plu	1	7
adi aeq aip ami pda plu spi	5	144
adi aeq aip ami pda spi	2	16
adi aeq aip ami spi	3	30
adi aeq aip ate	3	13
adi aeq aip ate dgi	3	36
adi aeq aip ate dgi nve pda plu	2	17
adi aeq aip ate dgi nve pda plu spi	14	148
adi aeq aip ate dgi nve plu	1	20
adi aeq aip ate dgi nve plu spi	1	8
adi aeq aip ate dgi nve spi	1	22
adi aeq aip ate dgi pda plu spi	1	9
adi aeq aip ate dgi plu spi	1	10
adi aeq aip ate nve pda plu	6	57
adi aeq aip ate nve pda plu spi	4	39
adi aeq aip ate nve spi	1	7
adi aeq aip ate pda	2	14
adi aeq aip ate pda plu	3	33
adi aeq aip ate pda plu spi	2	33
adi aeq aip ate pda spi	1	12
adi aeq aip ate spi	1	13
adi aeq aip dgi	3	23
adi aeq aip dgi nve	1	6
adi aeq aip dgi nve pda	1	6
adi aeq aip dgi nve pda plu	3	22
adi aeq aip dgi nve pda plu spi	5	48
adi aeq aip dgi nve pda spi	3	29
adi aeq aip dgi nve plu	1	6
adi aeq aip dgi nve plu spi	2	41
adi aeq aip dgi pda plu	1	8
adi aeq aip dgi plu spi	1	7
adi aeq aip dgi spi	4	37
adi aeq aip nve	10	115
adi aeq aip nve pda	4	35
adi aeq aip nve pda plu	7	53
adi aeq aip nve pda plu spi	7	76
adi aeq aip nve pda spi	1	7
adi aeq aip nve plu	3	16
adi aeq aip nve spi	2	11
adi aeq aip pda	4	28
adi aeq aip pda plu	3	19
adi aeq aip pda plu spi	6	38
adi aeq aip pda spi	4	26
adi aeq aip plu	3	30
adi aeq aip spi	2	10
adi aeq alo	11	45
adi aeq alo ami	8	38
adi aeq alo ami ate	5	47
adi aeq alo ami ate dgi	2	47
adi aeq alo ami ate dgi nve pda	4	70
adi aeq alo ami ate dgi nve pda plu	49	521
adi aeq alo ami ate dgi nve pda plu spi	322	4410
adi aeq alo ami ate dgi nve pda spi	8	90
adi aeq alo ami ate dgi nve plu	6	127
adi aeq alo ami ate dgi nve plu spi	9	133
adi aeq alo ami ate dgi pda	1	9
adi aeq alo ami ate dgi pda plu	5	46
adi aeq alo ami ate dgi pda plu spi	38	630
adi aeq alo ami ate dgi pda spi	6	74
adi aeq alo ami ate dgi plu	10	159
adi aeq alo ami ate dgi plu spi	4	74
adi aeq alo ami ate dgi spi	2	30
adi aeq alo ami ate nve	1	20
adi aeq alo ami ate nve pda	3	26
adi aeq alo ami ate nve pda plu	30	308
adi aeq alo ami ate nve pda plu spi	132	2597
adi aeq alo ami ate nve pda spi	5	62
adi aeq alo ami ate nve plu	10	113
adi aeq alo ami ate nve plu spi	7	98
adi aeq alo ami ate nve spi	3	29
adi aeq alo ami ate pda	2	17
adi aeq alo ami ate pda plu	13	125
adi aeq alo ami ate pda plu spi	71	900
adi aeq alo ami ate pda spi	7	73
adi aeq alo ami ate plu	12	121
adi aeq alo ami ate plu spi	9	89
adi aeq alo ami ate spi	5	62
adi aeq alo ami dgi nve pda plu	6	58
adi aeq alo ami dgi nve pda plu spi	11	130
adi aeq alo ami dgi nve pda spi	1	9
adi aeq alo ami dgi nve plu spi	3	25
adi aeq alo ami dgi pda plu spi	4	70
adi aeq alo ami dgi spi	1	7
adi aeq alo ami nve	3	19
adi aeq alo ami nve pda plu	6	44
adi aeq alo ami nve pda plu spi	7	64
adi aeq alo ami nve pda spi	2	19
adi aeq alo ami nve plu	1	12
adi aeq alo ami nve spi	1	7
adi aeq alo ami pda	3	23
adi aeq alo ami pda plu	1	6
adi aeq alo ami pda plu spi	7	69
adi aeq alo ami pda spi	3	24
adi aeq alo ami plu	1	6
adi aeq alo ami plu spi	2	18
adi aeq alo ate	11	65
adi aeq alo ate dgi	1	11
adi aeq alo ate dgi nve pda plu	4	41
adi aeq alo ate dgi nve pda plu spi	13	131
adi aeq alo ate dgi nve plu	1	14
adi aeq alo ate dgi pda	1	7
adi aeq alo ate dgi pda plu	2	21
adi aeq alo ate dgi pda plu spi	2	27
adi aeq alo ate dgi plu	2	39
adi aeq alo ate dgi spi	1	9
adi aeq alo ate nve	2	17
adi aeq alo ate nve pda	2	20
adi aeq alo ate nve pda plu	4	35
adi aeq alo ate nve pda plu spi	7	81
adi aeq alo ate nve plu	2	20
adi aeq alo ate nve plu spi	2	18
adi aeq alo ate pda	1	6
adi aeq alo ate pda plu	5	40
adi aeq alo ate pda plu spi	5	41
adi aeq alo ate pda spi	2	17
adi aeq alo ate plu	3	22
adi aeq alo ate plu spi	1	6
adi aeq alo ate spi	4	33
adi aeq alo dgi	3	33
adi aeq alo dgi nve	1	11
adi aeq alo dgi nve pda	3	20
adi aeq alo dgi nve pda plu	2	28
adi aeq alo dgi nve pda plu spi	7	76
adi aeq alo dgi nve pda spi	1	9
adi aeq alo dgi pda	3	18
adi aeq alo dgi pda plu	3	21
adi aeq alo dgi pda plu spi	2	15
adi aeq alo dgi pda spi	2	15
adi aeq alo dgi plu	1	11
adi aeq alo dgi plu spi	2	29
adi aeq alo dgi spi	1	9
adi aeq alo nve	2	14
adi aeq alo nve pda	3	17
adi aeq alo nve pda plu	6	41
adi aeq alo nve pda plu spi	7	56
adi aeq alo nve pda spi	4	31
adi aeq alo nve spi	1	5
adi aeq alo pda	9	62
adi aeq alo pda plu	1	6
adi aeq alo pda plu spi	7	52
adi aeq alo pda spi	3	19
adi aeq alo plu	8	53
adi aeq alo plu spi	3	17
adi aeq alo spi	3	12
adi aeq ami	5	16
adi aeq ami ate	8	67
adi aeq ami ate dgi nve pda	1	9
adi aeq ami ate dgi nve pda plu	12	139
adi aeq ami ate dgi nve pda plu spi	20	279
adi aeq ami ate dgi nve pda spi	1	8
adi aeq ami ate dgi nve plu	3	45
adi aeq ami ate dgi nve plu spi	2	18
adi aeq ami ate dgi pda plu spi	1	13
adi aeq ami ate dgi pda spi	1	14
adi aeq ami ate dgi plu	1	39
adi aeq ami ate nve pda	4	62
adi aeq ami ate nve pda plu	20	172
adi aeq ami ate nve pda plu spi	15	370
adi aeq ami ate nve pda spi	3	25
adi aeq ami ate nve plu	5	42
adi aeq ami ate nve plu spi	2	15
adi aeq ami ate pda	1	6
adi aeq ami ate pda plu	6	62
adi aeq ami ate pda plu spi	10	100
adi aeq ami ate pda spi	3	23
adi aeq ami ate plu	5	44
adi aeq ami ate plu spi	4	31
adi aeq ami dgi nve	1	7
adi aeq ami dgi nve pda plu	2	29
adi aeq ami dgi nve pda plu spi	2	19
adi aeq ami dgi nve plu	3	51
adi aeq ami dgi plu	1	12
adi aeq ami dgi plu spi	1	27
adi aeq ami dgi spi	1	11
adi aeq ami nve	3	21
adi aeq ami nve pda plu	3	23
adi aeq ami nve pda plu spi	3	29
adi aeq ami nve pda spi	2	12
adi aeq ami pda	3	16
adi aeq ami pda plu	5	36
adi aeq ami pda plu spi	3	31
adi aeq ami pda spi	1	5
adi aeq ami plu	2	8
adi aeq ami plu spi	2	14
adi aeq ami spi	1	12
adi aeq ate	9	33
adi aeq ate dgi	3	21
adi aeq ate dgi nve pda plu	3	30
adi aeq ate dgi nve pda plu spi	2	26
adi aeq ate dgi nve pda spi	1	7
adi aeq ate dgi nve plu	2	15
adi aeq ate dgi pda	1	10
adi aeq ate nve	3	15
adi aeq ate nve pda	1	6
adi aeq ate nve pda plu	14	124
adi aeq ate nve pda plu spi	6	58
adi aeq ate nve pda spi	3	37
adi aeq ate nve plu	5	34
adi aeq ate nve plu spi	3	24
adi aeq ate pda	3	15
adi aeq ate pda plu	2	10
adi aeq ate pda plu spi	5	51
adi aeq ate plu	3	16
adi aeq ate plu spi	1	7
adi aeq ate spi	1	4
adi aeq dgi	5	24
adi aeq dgi nve	1	4
adi aeq dgi nve pda	1	5
adi aeq dgi nve pda plu	2	14
adi aeq dgi nve pda plu spi	2	18
adi aeq dgi nve plu spi	1	7
adi aeq dgi pda	1	6
adi aeq dgi pda plu	1	5
adi aeq dgi pda plu spi	1	8
adi aeq dgi plu	1	10
adi aeq dgi plu spi	1	9
adi aeq dgi spi	2	11
adi aeq nve	16	133
adi aeq nve pda	4	21
adi aeq nve pda plu	9	53
adi aeq nve pda plu spi	2	16
adi aeq nve pda spi	2	11
adi aeq nve plu	8	36
adi aeq nve plu spi	1	21
adi aeq nve spi	4	27
adi aeq pda	14	62
adi aeq pda plu	4	18
adi aeq pda plu spi	5	29
adi aeq pda spi	2	23
adi aeq plu	6	25
adi aeq plu spi	2	10
adi aeq spi	2	9
adi aip	46	115
adi aip alo	13	70
adi aip alo ami	5	20
adi aip alo ami ate	14	125
adi aip alo ami ate dgi	6	64
adi aip alo ami ate dgi nve	1	15
adi aip alo ami ate dgi nve pda plu	8	99
adi aip alo ami ate dgi nve pda plu spi	70	1260
adi aip alo ami ate dgi nve pda spi	2	24
adi aip alo ami ate dgi nve plu	1	8
adi aip alo ami ate dgi nve plu spi	3	70
adi aip alo ami ate dgi nve spi	1	15
adi aip alo ami ate dgi pda plu	6	79
adi aip alo ami ate dgi pda plu spi	17	452
adi aip alo ami ate dgi plu	3	53
adi aip alo ami ate dgi plu spi	2	39
adi aip alo ami ate dgi spi	2	45
adi aip alo ami ate nve	2	16
adi aip alo ami ate nve pda	2	18
adi aip alo ami ate nve pda plu	4	54
adi aip alo ami ate nve pda plu spi	35	660
adi aip alo ami ate nve pda spi	1	27
adi aip alo ami ate nve plu	2	51
adi aip alo ami ate nve plu spi	5	57
adi aip alo ami ate nve spi	2	28
adi aip alo ami ate pda	8	92
adi aip alo ami ate pda plu	11	128
adi aip alo ami ate pda plu spi	37	1350
adi aip alo ami ate pda spi	11	168
adi aip alo ami ate plu	10	137
adi aip alo ami ate plu spi	8	145
adi aip alo ami ate spi	6	65
adi aip alo ami dgi	2	14
adi aip alo ami dgi nve pda plu	1	9
adi aip alo ami dgi nve pda plu spi	4	37
adi aip alo ami dgi nve plu	1	7
adi aip alo ami dgi pda plu	1	11
adi aip alo ami dgi pda plu spi	5	89
adi aip alo ami dgi pda spi	1	12
adi aip alo ami dgi plu	1	6
adi aip alo ami nve	1	7
adi aip alo ami nve pda plu	1	11
adi aip alo ami nve pda plu spi	4	35
adi aip alo ami nve pda spi	3	33
adi aip alo ami nve spi	1	7
adi aip alo ami pda	1	6
adi aip alo ami pda plu	1	16
adi aip alo ami pda plu spi	7	82
adi aip alo ami pda spi	4	30
adi aip alo ami plu	2	13
adi aip alo ami plu spi	2	12
adi aip alo ami spi	3	24
adi aip alo ate	3	22
adi aip alo ate dgi	1	11
adi aip alo ate dgi nve pda plu spi	2	33
adi aip alo ate dgi nve pda spi	2	30
adi aip alo ate dgi pda plu spi	2	19
adi aip alo ate dgi pda spi	1	19
adi aip alo ate nve pda plu spi	6	82
adi aip alo ate nve pda spi	1	11
adi aip alo ate pda	2	12
adi aip alo ate pda plu spi	2	23
adi aip alo ate pda spi	1	11
adi aip alo ate plu	1	8
adi aip alo ate plu spi	1	9
adi aip alo ate spi	1	9
adi aip alo dgi	6	42
adi aip alo dgi nve pda plu	1	9
adi aip alo dgi nve pda plu spi	1	8
adi aip alo dgi pda	2	16
adi aip alo dgi pda plu spi	2	17
adi aip alo dgi plu	1	9
adi aip alo dgi plu spi	2	21
adi aip alo dgi spi	2	35
adi aip alo nve	1	4
adi aip alo nve spi	1	10
adi aip alo pda	3	19
adi aip alo pda plu spi	2	15
adi aip alo pda spi	3	20
adi aip alo plu	7	31
adi aip alo plu spi	3	28
adi aip alo spi	6	49
adi aip ami	6	25
adi aip ami ate	12	81
adi aip ami ate dgi	2	16
adi aip ami ate dgi nve pda plu	4	91
adi aip ami ate dgi nve pda plu spi	4	72
adi aip ami ate dgi nve plu	1	15
adi aip ami ate dgi pda plu spi	1	9
adi aip ami ate dgi plu	3	32
adi aip ami ate dgi plu spi	3	51
adi aip ami ate nve	1	6
adi aip ami ate nve pda plu	3	32
adi aip ami ate nve pda plu spi	2	17
adi aip ami ate nve spi	3	36
adi aip ami ate pda	3	17
adi aip ami ate pda plu	4	31
adi aip ami ate pda plu spi	4	36
adi aip ami ate pda spi	2	27
adi aip ami ate plu	4	33
adi aip ami ate plu spi	2	35
adi aip ami ate spi	1	12
adi aip ami dgi	1	6
adi aip ami dgi nve pda spi	1	14
adi aip ami dgi pda spi	1	15
adi aip ami dgi spi	1	5
adi aip ami nve	2	10
adi aip ami nve pda plu	2	16
adi aip ami nve pda plu spi	1	10
adi aip ami nve plu	1	5
adi aip ami pda	1	6
adi aip ami pda plu	1	5
adi aip ami pda spi	1	8
adi aip ami plu	2	9
adi aip ami spi	3	16
adi aip ate	6	26
adi aip ate dgi	1	4
adi aip ate dgi nve pda plu	1	8
adi aip ate dgi pda	2	13
adi aip ate nve	1	4
adi aip ate nve pda plu	2	16
adi aip ate nve pda plu spi	1	21
adi aip ate nve plu	1	5
adi aip ate nve plu spi	1	7
adi aip ate pda	2	10
adi aip ate pda plu	2	63
adi aip ate plu	2	10
adi aip ate plu spi	1	6
adi aip dgi	2	7
adi aip dgi nve	1	4
adi aip dgi nve plu	1	6
adi aip dgi pda	1	100
adi aip dgi pda spi	1	8
adi aip dgi plu spi	1	6
adi aip dgi spi	1	9
adi aip nve	6	20
adi aip nve pda	1	4
adi aip nve pda plu	1	7
adi aip nve pda plu spi	1	6
adi aip nve spi	2	8
adi aip pda	2	8
adi aip pda plu	2	10
adi aip pda plu spi	1	5
adi aip plu	3	15
adi aip plu spi	3	15
adi aip spi	4	13
adi alo	310	791
adi alo ami	137	535
adi alo ami ate	325	2004
adi alo ami ate dgi	10	97
adi alo ami ate dgi nve	1	9
adi alo ami ate dgi nve pda plu	8	82
adi alo ami ate dgi nve pda plu spi	34	531
adi alo ami ate dgi nve pda spi	2	40
adi alo ami ate dgi nve plu	1	16
adi alo ami ate dgi nve plu spi	3	50
adi alo ami ate dgi nve spi	1	24
adi alo ami ate dgi pda	1	6
adi alo ami ate dgi pda plu	3	27
adi alo ami ate dgi pda plu spi	58	1042
adi alo ami ate dgi pda spi	6	73
adi alo ami ate dgi plu	18	289
adi alo ami ate dgi plu spi	8	138
adi alo ami ate dgi spi	10	119
adi alo ami ate nve	1	6
adi alo ami ate nve pda	3	27
adi alo ami ate nve pda plu	7	55
adi alo ami ate nve pda plu spi	56	691
adi alo ami ate nve pda spi	5	57
adi alo ami ate nve plu	11	78
adi alo ami ate nve plu spi	2	16
adi alo ami ate nve spi	2	13
adi alo ami ate pda	36	259
adi alo ami ate pda plu	78	711
adi alo ami ate pda plu spi	400	5261
adi alo ami ate pda spi	58	500
adi alo ami ate plu	130	1063
adi alo ami ate plu spi	50	495
adi alo ami ate spi	22	158
adi alo ami dgi	8	50
adi alo ami dgi nve pda plu spi	2	20
adi alo ami dgi nve pda spi	4	33
adi alo ami dgi nve plu	2	20
adi alo ami dgi pda	2	14
adi alo ami dgi pda plu	3	21
adi alo ami dgi pda plu spi	6	229
adi alo ami dgi pda spi	3	23
adi alo ami dgi plu	1	8
adi alo ami dgi plu spi	1	9
adi alo ami nve	1	5
adi alo ami nve pda plu	3	40
adi alo ami nve pda plu spi	5	40
adi alo ami nve pda spi	2	16
adi alo ami pda	18	82
adi alo ami pda plu	16	103
adi alo ami pda plu spi	47	394
adi alo ami pda spi	10	58
adi alo ami plu	28	142
adi alo ami plu spi	16	104
adi alo ami spi	12	73
adi alo ate	105	464
adi alo ate dgi	6	34
adi alo ate dgi nve pda plu spi	2	17
adi alo ate dgi pda plu	1	8
adi alo ate dgi pda plu spi	3	24
adi alo ate dgi plu	5	48
adi alo ate dgi plu spi	1	9
adi alo ate dgi spi	1	7
adi alo ate nve	4	20
adi alo ate nve pda	1	8
adi alo ate nve pda plu	3	37
adi alo ate nve pda plu spi	1	8
adi alo ate nve pda spi	1	7
adi alo ate nve plu	2	20
adi alo ate nve spi	1	6
adi alo ate pda	20	118
adi alo ate pda plu	12	116
adi alo ate pda plu spi	40	378
adi alo ate pda spi	16	100
adi alo ate plu	32	199
adi alo ate plu spi	6	45
adi alo ate spi	11	68
adi alo dgi	10	46
adi alo dgi nve	1	5
adi alo dgi nve pda	1	5
adi alo dgi nve pda plu spi	2	19
adi alo dgi nve pda spi	1	8
adi alo dgi nve plu	1	5
adi alo dgi nve spi	1	10
adi alo dgi pda	3	14
adi alo dgi pda plu	1	5
adi alo dgi pda plu spi	4	40
adi alo dgi pda spi	2	11
adi alo dgi plu	4	67
adi alo dgi plu spi	1	13
adi alo dgi spi	2	12
adi alo nve	10	35
adi alo nve pda	3	15
adi alo nve pda plu	1	5
adi alo nve pda plu spi	5	37
adi alo nve pda spi	3	16
adi alo nve plu	2	19
adi alo nve plu spi	1	9
adi alo nve spi	1	4
adi alo pda	41	136
adi alo pda plu	22	101
adi alo pda plu spi	40	232
adi alo pda spi	36	180
adi alo plu	44	196
adi alo plu spi	13	58
adi alo spi	16	75
adi ami	208	502
adi ami ate	194	889
adi ami ate dgi	5	31
adi ami ate dgi nve	1	9
adi ami ate dgi nve pda	1	7
adi ami ate dgi nve pda plu	1	9
adi ami ate dgi nve pda plu spi	2	21
adi ami ate dgi nve pda spi	1	34
adi ami ate dgi nve plu	2	46
adi ami ate dgi nve spi	1	8
adi ami ate dgi pda	1	11
adi ami ate dgi pda plu	3	28
adi ami ate dgi pda plu spi	4	165
adi ami ate dgi spi	1	7
adi ami ate nve	3	21
adi ami ate nve pda	2	15
adi ami ate nve pda plu	4	37
adi ami ate nve pda plu spi	11	178
adi ami ate nve plu	6	31
adi ami ate nve spi	1	7
adi ami ate pda	24	130
adi ami ate pda plu	36	225
adi ami ate pda plu spi	47	772
adi ami ate pda spi	18	135
adi ami ate plu	41	291
adi ami ate plu spi	9	83
adi ami ate spi	13	82
adi ami dgi	13	55
adi ami dgi nve pda plu spi	1	7
adi ami dgi nve plu	1	6
adi ami dgi nve spi	1	5
adi ami dgi pda	1	9
adi ami dgi pda spi	1	5
adi ami dgi plu	1	5
adi ami dgi spi	1	5
adi ami nve	8	30
adi ami nve pda plu	2	11
adi ami nve pda spi	1	13
adi ami nve plu	3	18
adi ami nve plu spi	1	23
adi ami nve spi	2	9
adi ami pda	15	66
adi ami pda plu	9	41
adi ami pda plu spi	12	117
adi ami pda spi	6	30
adi ami plu	32	126
adi ami plu spi	2	8
adi ami spi	12	50
adi ate	208	569
adi ate dgi	4	29
adi ate dgi nve	2	12
adi ate dgi pda plu spi	1	6
adi ate dgi plu	1	4
adi ate dgi spi	1	7
adi ate nve	7	43
adi ate nve pda plu	2	11
adi ate nve pda plu spi	3	23
adi ate nve pda spi	2	13
adi ate nve plu	4	16
adi ate nve spi	2	16
adi ate pda	16	66
adi ate pda plu	13	105
adi ate pda plu spi	14	126
adi ate pda spi	7	39
adi ate plu	22	87
adi ate plu spi	4	24
adi ate spi	9	37
adi dgi	17	83
adi dgi nve	9	61
adi dgi nve plu	4	21
adi dgi nve plu spi	2	13
adi dgi nve spi	1	5
adi dgi pda	5	30
adi dgi pda plu spi	3	58
adi dgi plu	6	30
adi dgi plu spi	1	4
adi dgi spi	4	20
adi nve	63	168
adi nve pda	1	3
adi nve pda plu	1	7
adi nve pda spi	2	12
adi nve plu	12	69
adi nve plu spi	1	4
adi nve spi	6	19
adi pda	68	161
adi pda plu	20	75
adi pda plu spi	18	85
adi pda spi	24	87
adi plu	70	189
adi plu spi	9	36
adi spi	54	140
aeq	2076	7971
aeq aip	791	3445
aeq aip alo	21	125
aeq aip alo ami	3	19
aeq aip alo ami ate	9	109
aeq aip alo ami ate dgi	5	60
aeq aip alo ami ate dgi nve	1	15
aeq aip alo ami ate dgi nve pda	2	21
aeq aip alo ami ate dgi nve pda plu	28	309
aeq aip alo ami ate dgi nve pda plu spi	258	3165
aeq aip alo ami ate dgi nve pda spi	8	96
aeq aip alo ami ate dgi nve plu	2	19
aeq aip alo ami ate dgi nve plu spi	17	243
aeq aip alo ami ate dgi pda plu	5	48
aeq aip alo ami ate dgi pda plu spi	24	309
aeq aip alo ami ate dgi pda spi	5	63
aeq aip alo ami ate dgi plu	1	24
aeq aip alo ami ate dgi plu spi	5	81
aeq aip alo ami ate dgi spi	1	7
aeq aip alo ami ate nve pda	1	9
aeq aip alo ami ate nve pda plu	10	96
aeq aip alo ami ate nve pda plu spi	62	658
aeq aip alo ami ate nve pda spi	4	53
aeq aip alo ami ate nve plu	4	34
aeq aip alo ami ate nve plu spi	9	97
aeq aip alo ami ate nve spi	2	21
aeq aip alo ami ate pda	3	24
aeq aip alo ami ate pda plu	11	90
aeq aip alo ami ate pda plu spi	21	240
aeq aip alo ami ate pda spi	5	38
aeq aip alo ami ate plu	2	13
aeq aip alo ami ate plu spi	5	64
aeq aip alo ami dgi nve pda	1	7
aeq aip alo ami dgi nve pda plu	4	62
aeq aip alo ami dgi nve pda plu spi	8	81
aeq aip alo ami dgi nve pda spi	2	17
aeq aip alo ami dgi nve plu spi	1	10
aeq aip alo ami dgi pda plu	1	7
aeq aip alo ami dgi pda plu spi	3	27
aeq aip alo ami dgi plu spi	1	17
aeq aip alo ami nve	2	20
aeq aip alo ami nve pda plu	1	16
aeq aip alo ami nve pda plu spi	9	121
aeq aip alo ami nve pda spi	4	31
aeq aip alo ami nve plu spi	2	15
aeq aip alo ami pda	1	10
aeq aip alo ami pda plu	3	21
aeq aip alo ami pda plu spi	3	23
aeq aip alo ami plu	1	8
aeq aip alo ami spi	2	19
aeq aip alo ate	3	34
aeq aip alo ate dgi nve pda plu	3	36
aeq aip alo ate dgi nve pda plu spi	8	79
aeq aip alo ate dgi nve pda spi	1	8
aeq aip alo ate dgi nve plu	1	50
aeq aip alo ate dgi nve plu spi	3	29
aeq aip alo ate dgi pda	1	29
aeq aip alo ate dgi pda plu	1	20
aeq aip alo ate dgi pda plu spi	1	29
aeq aip alo ate dgi plu	2	64
aeq aip alo ate dgi plu spi	2	26
aeq aip alo ate dgi spi	2	25
aeq aip alo ate nve pda plu	1	27
aeq aip alo ate nve pda plu spi	9	100
aeq aip alo ate nve pda spi	2	20
aeq aip alo ate pda plu	4	43
aeq aip alo ate pda plu spi	5	84
aeq aip alo ate pda spi	2	15
aeq aip alo ate plu	3	33
aeq aip alo ate plu spi	2	55
aeq aip alo ate spi	2	42
aeq aip alo dgi	1	13
aeq aip alo dgi nve pda plu spi	6	67
aeq aip alo dgi nve plu spi	1	8
aeq aip alo dgi pda	2	16
aeq aip alo dgi pda plu spi	3	205
aeq aip alo dgi pda spi	1	8
aeq aip alo dgi plu	1	24
aeq aip alo nve	5	39
aeq aip alo nve pda plu	2	14
aeq aip alo nve pda plu spi	2	14
aeq aip alo nve pda spi	3	22
aeq aip alo nve plu	1	11
aeq aip alo nve plu spi	1	10
aeq aip alo nve spi	1	13
aeq aip alo pda	6	38
aeq aip alo pda plu	3	18
aeq aip alo pda plu spi	7	76
aeq aip alo pda spi	6	43
aeq aip alo plu	5	36
aeq aip alo plu spi	1	6
aeq aip alo spi	4	19
aeq aip ami	7	43
aeq aip ami ate	7	41
aeq aip ami ate dgi nve pda plu	2	19
aeq aip ami ate dgi nve pda plu spi	11	125
aeq aip ami ate dgi nve pda spi	1	13
aeq aip ami ate dgi nve plu	1	10
aeq aip ami ate dgi nve plu spi	1	10
aeq aip ami ate dgi nve spi	1	9
aeq aip ami ate dgi pda plu	1	7
aeq aip ami ate dgi pda plu spi	2	24
aeq aip ami ate dgi pda spi	1	12
aeq aip ami ate dgi plu	1	11
aeq aip ami ate dgi spi	1	29
aeq aip ami ate nve	1	13
aeq aip ami ate nve pda plu	5	36
aeq aip ami ate nve pda plu spi	6	52
aeq aip ami ate nve pda spi	2	19
aeq aip ami ate nve plu	3	34
aeq aip ami ate pda plu	2	13
aeq aip ami ate pda plu spi	4	36
aeq aip ami ate pda spi	3	25
aeq aip ami ate spi	2	11
aeq aip ami dgi	2	13
aeq aip ami dgi nve	2	17
aeq aip ami dgi nve pda plu spi	1	11
aeq aip ami dgi nve pda spi	1	10
aeq aip ami dgi pda plu	1	7
aeq aip ami nve	4	36
aeq aip ami nve pda plu	2	14
aeq aip ami nve pda plu spi	6	55
aeq aip ami nve pda spi	1	9
aeq aip ami nve plu	4	117
aeq aip ami pda plu	2	11
aeq aip ami pda spi	1	7
aeq aip ami plu	1	28
aeq aip ami plu spi	2	11
aeq aip ami spi	1	8
aeq aip ate	6	30
aeq aip ate dgi	1	6
aeq aip ate dgi nve pda	1	7
aeq aip ate dgi nve pda plu spi	4	301
aeq aip ate dgi nve plu spi	2	32
aeq aip ate dgi plu	2	29
aeq aip ate dgi plu spi	1	19
aeq aip ate nve	5	38
aeq aip ate nve pda	2	11
aeq aip ate nve pda plu	2	14
aeq aip ate nve pda plu spi	1	10
aeq aip ate nve pda spi	1	6
aeq aip ate nve plu	4	27
aeq aip ate pda	3	18
aeq aip ate pda plu	2	11
aeq aip ate pda plu spi	1	6
aeq aip ate pda spi	2	10
aeq aip ate plu	6	70
aeq aip ate plu spi	1	20
aeq aip dgi	34	224
aeq aip dgi nve	45	309
aeq aip dgi nve pda	7	100
aeq aip dgi nve pda plu	11	108
aeq aip dgi nve pda plu spi	48	666
aeq aip dgi nve pda spi	8	76
aeq aip dgi nve plu	7	82
aeq aip dgi nve plu spi	5	70
aeq aip dgi nve spi	4	88
aeq aip dgi pda	3	15
aeq aip dgi pda plu	3	19
aeq aip dgi pda plu spi	5	48
aeq aip dgi pda spi	2	19
aeq aip dgi plu	11	150
aeq aip dgi plu spi	2	22
aeq aip dgi spi	6	42
aeq aip nve	415	2001
aeq aip nve pda	21	168
aeq aip nve pda plu	27	289
aeq aip nve pda plu spi	66	590
aeq aip nve pda spi	16	150
aeq aip nve plu	24	191
aeq aip nve plu spi	8	62
aeq aip nve spi	10	55
aeq aip pda	24	128
aeq aip pda plu	17	127
aeq aip pda plu spi	28	221
aeq aip pda spi	25	192
aeq aip plu	29	194
aeq aip plu spi	4	42
aeq aip spi	19	119
aeq alo	48	172
aeq alo ami	6	45
aeq alo ami ate	12	79
aeq alo ami ate dgi nve pda	2	21
aeq alo ami ate dgi nve pda plu	9	80
aeq alo ami ate dgi nve pda plu spi	34	431
aeq alo ami ate dgi nve plu	2	18
aeq alo ami ate dgi nve plu spi	2	19
aeq alo ami ate dgi pda plu spi	3	24
aeq alo ami ate dgi pda spi	1	8
aeq alo ami ate dgi spi	1	6
aeq alo ami ate nve	2	14
aeq alo ami ate nve pda	2	13
aeq alo ami ate nve pda plu	5	42
aeq alo ami ate nve pda plu spi	17	172
aeq alo ami ate nve pda spi	2	14
aeq alo ami ate nve plu	1	7
aeq alo ami ate nve plu spi	4	47
aeq alo ami ate nve spi	3	28
aeq alo ami ate pda	4	30
aeq alo ami ate pda plu	6	49
aeq alo ami ate pda plu spi	15	145
aeq alo ami ate pda spi	1	6
aeq alo ami ate plu	8	61
aeq alo ami ate plu spi	2	16
aeq alo ami ate spi	1	11
aeq alo ami dgi	1	4
aeq alo ami dgi nve pda plu	2	14
aeq alo ami dgi nve pda plu spi	1	8
aeq alo ami dgi pda	1	8
aeq alo ami dgi pda plu spi	1	7
aeq alo ami dgi plu spi	1	10
aeq alo ami nve	1	18
aeq alo ami nve pda plu	2	17
aeq alo ami nve pda spi	2	21
aeq alo ami nve plu spi	1	6
aeq alo ami pda	1	5
aeq alo ami pda plu	3	15
aeq alo ami pda plu spi	1	12
aeq alo ami pda spi	1	6
aeq alo ami plu	3	14
aeq alo ami spi	2	11
aeq alo ate	8	30
aeq alo ate dgi	1	10
aeq alo ate dgi nve pda plu	2	14
aeq alo ate dgi nve pda plu spi	1	8
aeq alo ate dgi nve pda spi	1	8
aeq alo ate dgi pda plu spi	1	7
aeq alo ate dgi pda spi	1	7
aeq alo ate dgi plu	1	19
aeq alo ate nve	1	12
aeq alo ate nve pda plu	2	14
aeq alo ate nve pda plu spi	3	27
aeq alo ate nve pda spi	1	7
aeq alo ate pda	1	7
aeq alo ate pda plu	2	10
aeq alo ate pda plu spi	1	6
aeq alo ate pda spi	4	35
aeq alo ate plu	3	30
aeq alo ate plu spi	3	28
aeq alo ate spi	4	27
aeq alo dgi	2	14
aeq alo dgi nve pda	1	5
aeq alo dgi pda	1	4
aeq alo dgi pda spi	1	6
aeq alo nve	5	29
aeq alo nve pda	2	9
aeq alo nve pda plu	4	30
aeq alo nve pda plu spi	3	19
aeq alo nve plu	2	18
aeq alo nve spi	3	35
aeq alo pda	17	62
aeq alo pda plu	6	27
aeq alo pda plu spi	2	16
aeq alo pda spi	8	49
aeq alo plu	4	15
aeq alo plu spi	6	33
aeq alo spi	6	27
aeq ami	27	81
aeq ami ate	10	53
aeq ami ate dgi	1	11
aeq ami ate dgi nve pda plu	2	17
aeq ami ate dgi nve pda plu spi	2	23
aeq ami ate dgi nve plu spi	1	26
aeq ami ate dgi pda plu	1	14
aeq ami ate dgi plu	1	5
aeq ami ate nve	2	13
aeq ami ate nve pda	3	28
aeq ami ate nve pda plu	5	32
aeq ami ate nve pda plu spi	5	78
aeq ami ate nve plu	2	14
aeq ami ate nve plu spi	1	11
aeq ami ate pda	2	15
aeq ami ate pda plu	8	49
aeq ami ate plu	10	63
aeq ami ate plu spi	2	15
aeq ami ate spi	2	14
aeq ami dgi	1	17
aeq ami dgi nve	3	83
aeq ami dgi nve plu	1	6
aeq ami dgi plu spi	2	36
aeq ami nve	3	26
aeq ami nve pda	1	4
aeq ami nve pda spi	1	12
aeq ami nve plu	2	10
aeq ami nve spi	1	4
aeq ami pda	6	22
aeq ami pda plu	4	18
aeq ami pda plu spi	3	25
aeq ami pda spi	5	25
aeq ami plu	7	49
aeq ami plu spi	1	24
aeq ami spi	1	4
aeq ate	30	115
aeq ate dgi	1	3
aeq ate dgi nve	2	17
aeq ate dgi nve pda	1	5
aeq ate dgi nve plu	1	13
aeq ate dgi nve plu spi	1	7
aeq ate dgi pda	1	5
aeq ate dgi pda spi	1	9
aeq ate dgi plu	2	9
aeq ate nve	11	99
aeq ate nve pda plu	2	10
aeq ate nve pda plu spi	1	17
aeq ate nve pda spi	1	6
aeq ate nve plu	1	4
aeq ate nve plu spi	1	5
aeq ate nve spi	1	8
aeq ate pda	7	34
aeq ate pda plu	2	32
aeq ate pda plu spi	2	27
aeq ate pda spi	1	11
aeq ate plu	7	48
aeq ate spi	2	9
aeq dgi	40	192
aeq dgi nve	30	176
aeq dgi nve pda	1	5
aeq dgi nve pda plu	3	20
aeq dgi nve pda plu spi	10	86
aeq dgi nve pda spi	3	28
aeq dgi nve plu	4	31
aeq dgi nve plu spi	1	14
aeq dgi pda	1	4
aeq dgi pda plu spi	5	32
aeq dgi pda spi	1	11
aeq dgi plu	3	15
aeq dgi plu spi	1	14
aeq dgi spi	2	11
aeq nve	388	1628
aeq nve pda	14	87
aeq nve pda plu	25	138
aeq nve pda plu spi	21	162
aeq nve pda spi	12	96
aeq nve plu	31	181
aeq nve plu spi	4	29
aeq nve spi	8	45
aeq pda	71	236
aeq pda plu	22	123
aeq pda plu spi	17	104
aeq pda spi	25	119
aeq plu	83	244
aeq plu spi	4	17
aeq spi	51	242
aip	641	1777
aip alo	36	101
aip alo ami	11	54
aip alo ami ate	5	38
aip alo ami ate dgi nve	1	8
aip alo ami ate dgi nve pda plu	2	16
aip alo ami ate dgi nve pda plu spi	4	36
aip alo ami ate dgi nve plu	1	16
aip alo ami ate dgi pda plu	2	16
aip alo ami ate dgi pda plu spi	1	8
aip alo ami ate dgi plu	1	8
aip alo ami ate dgi plu spi	2	28
aip alo ami ate nve pda plu	2	18
aip alo ami ate nve pda plu spi	5	51
aip alo ami ate nve plu	2	19
aip alo ami ate nve plu spi	2	16
aip alo ami ate pda	1	7
aip alo ami ate pda plu	3	24
aip alo ami ate pda plu spi	2	19
aip alo ami ate pda spi	3	36
aip alo ami ate plu	2	23
aip alo ami ate plu spi	2	34
aip alo ami ate spi	1	7
aip alo ami dgi nve pda spi	1	8
aip alo ami dgi nve plu	2	45
aip alo ami dgi plu	2	15
aip alo ami pda	1	9
aip alo ami pda plu	2	15
aip alo ami pda plu spi	2	13
aip alo ami pda spi	3	21
aip alo ami plu	6	40
aip alo ate	10	44
aip alo ate dgi	1	4
aip alo ate dgi pda plu	1	12
aip alo ate dgi pda spi	1	11
aip alo ate dgi spi	1	8
aip alo ate nve	1	7
aip alo ate nve plu	1	7
aip alo ate pda	2	10
aip alo ate pda plu spi	2	13
aip alo ate pda spi	3	36
aip alo ate plu	2	15
aip alo ate plu spi	2	18
aip alo ate spi	2	12
aip alo dgi	1	4
aip alo dgi nve pda	1	6
aip alo dgi nve pda plu spi	1	13
aip alo dgi pda plu	1	5
aip alo dgi pda plu spi	1	10
aip alo dgi pda spi	2	21
aip alo nve	2	9
aip alo nve pda	1	4
aip alo nve pda plu spi	2	13
aip alo nve pda spi	2	17
aip alo nve plu	1	4
aip alo nve plu spi	1	7
aip alo pda	8	28
aip alo pda plu spi	2	17
aip alo pda spi	5	36
aip alo plu	10	58
aip alo plu spi	1	8
aip alo spi	11	45
aip ami	33	95
aip ami ate	8	39
aip ami ate dgi plu	3	41
aip ami ate dgi spi	1	10
aip ami ate nve	1	5
aip ami ate nve pda plu	1	9
aip ami ate nve plu	2	24
aip ami ate nve plu spi	2	21
aip ami ate nve spi	1	5
aip ami ate pda	4	20
aip ami ate pda plu	1	8
aip ami ate pda plu spi	3	51
aip ami ate plu	3	23
aip ami ate plu spi	1	11
aip ami ate spi	1	9
aip ami dgi	2	7
aip ami dgi nve	1	9
aip ami dgi plu	1	5
aip ami nve	2	7
aip ami nve pda plu	1	10
aip ami nve pda plu spi	1	11
aip ami nve pda spi	1	7
aip ami nve plu	3	15
aip ami nve plu spi	1	7
aip ami pda	2	6
aip ami pda plu	3	12
aip ami plu	4	16
aip ami plu spi	2	8
aip ami spi	6	38
aip ate	38	109
aip ate dgi	3	31
aip ate dgi nve	1	7
aip ate dgi nve plu	1	19
aip ate dgi plu	1	4
aip ate nve	3	9
aip ate nve pda plu	1	6
aip ate nve pda spi	1	21
aip ate nve plu	1	11
aip ate nve plu spi	1	5
aip ate pda	1	3
aip ate pda plu	1	8
aip ate pda plu spi	1	5
aip ate plu	7	34
aip ate plu spi	1	5
aip ate spi	4	26
aip dgi	26	213
aip dgi nve	10	48
aip dgi nve pda plu	3	15
aip dgi nve plu	2	74
aip dgi nve plu spi	2	12
aip dgi nve spi	1	7
aip dgi pda	2	8
aip dgi pda plu	1	6
aip dgi pda plu spi	4	50
aip dgi pda spi	1	7
aip dgi plu	5	16
aip dgi spi	5	102
aip nve	144	493
aip nve pda	4	14
aip nve pda plu	4	26
aip nve pda plu spi	1	5
aip nve pda spi	3	15
aip nve plu	14	121
aip nve spi	10	50
aip pda	49	113
aip pda plu	12	42
aip pda plu spi	15	93
aip pda spi	14	83
aip plu	53	153
aip plu spi	5	19
aip spi	45	132
alo	402	1053
alo ami	318	802
alo ami ate	157	593
alo ami ate dgi	4	34
alo ami ate dgi nve	1	19
alo ami ate dgi nve pda plu	2	34
alo ami ate dgi nve pda plu spi	4	40
alo ami ate dgi pda	2	15
alo ami ate dgi pda plu	2	15
alo ami ate dgi pda plu spi	4	47
alo ami ate dgi plu	4	22
alo ami ate dgi plu spi	1	7
alo ami ate dgi spi	4	28
alo ami ate nve	4	29
alo ami ate nve pda plu spi	4	34
alo ami ate nve plu	4	28
alo ami ate nve plu spi	1	6
alo ami ate pda	20	109
alo ami ate pda plu	28	173
alo ami ate pda plu spi	50	368
alo ami ate pda spi	15	89
alo ami ate plu	43	225
alo ami ate plu spi	13	92
alo ami ate spi	16	86
alo ami dgi	1	4
alo ami dgi nve pda plu spi	1	8
alo ami dgi nve pda spi	1	7
alo ami dgi pda	2	11
alo ami dgi pda spi	1	5
alo ami dgi plu	1	7
alo ami dgi plu spi	1	9
alo ami nve	8	27
alo ami nve pda	1	4
alo ami nve pda plu	2	10
alo ami nve pda plu spi	1	7
alo ami nve pda spi	3	24
alo ami nve plu	2	11
alo ami pda	16	56
alo ami pda plu	13	63
alo ami pda plu spi	12	70
alo ami pda spi	11	59
alo ami plu	41	164
alo ami plu spi	5	29
alo ami spi	23	88
alo ate	206	627
alo ate dgi	8	41
alo ate dgi nve pda plu spi	1	8
alo ate dgi nve plu spi	1	6
alo ate dgi pda	2	14
alo ate dgi pda spi	2	14
alo ate dgi plu	4	23
alo ate dgi plu spi	1	7
alo ate dgi spi	3	21
alo ate nve	4	23
alo ate nve pda plu	1	5
alo ate nve pda plu spi	1	7
alo ate nve plu	1	12
alo ate pda	19	66
alo ate pda plu	6	25
alo ate pda plu spi	9	79
alo ate pda spi	12	61
alo ate plu	23	132
alo ate plu spi	6	26
alo ate spi	20	77
alo dgi	14	60
alo dgi nve	1	5
alo dgi nve pda	2	18
alo dgi nve pda plu spi	1	6
alo dgi pda plu spi	4	21
alo dgi pda spi	1	4
alo dgi plu	2	8
alo dgi plu spi	2	9
alo dgi spi	5	48
alo nve	21	90
alo nve pda	1	3
alo nve pda spi	3	14
alo nve plu spi	2	11
alo nve spi	2	13
alo pda	82	193
alo pda plu	17	64
alo pda plu spi	25	124
alo pda spi	50	170
alo plu	73	196
alo plu spi	15	61
alo spi	61	148
ami	191	451
ami ate	389	1087
ami ate dgi	5	105
ami ate dgi nve plu spi	1	13
ami ate dgi pda	1	11
ami ate dgi pda plu	1	6
ami ate dgi pda plu spi	4	28
ami ate dgi plu	2	13
ami ate nve	13	67
ami ate nve pda plu	5	32
ami ate nve pda plu spi	1	8
ami ate nve pda spi	2	19
ami ate nve plu	5	44
ami ate pda	25	92
ami ate pda plu	18	95
ami ate pda plu spi	11	72
ami ate pda spi	3	22
ami ate plu	53	224
ami ate plu spi	8	44
ami ate spi	16	86
ami dgi	9	38
ami dgi nve	2	13
ami dgi nve pda spi	1	8
ami dgi nve plu	2	12
ami dgi pda	1	3
ami dgi pda plu spi	1	8
ami dgi plu	3	38
ami dgi spi	2	10
ami nve	32	81
ami nve pda	6	27
ami nve pda plu	3	14
ami nve pda spi	1	6
ami nve plu	4	23
ami nve plu spi	1	5
ami nve spi	2	8
ami pda	49	105
ami pda plu	11	41
ami pda plu spi	8	42
ami pda spi	11	43
ami plu	100	263
ami plu spi	10	41
ami spi	54	127
ate	505	1514
ate dgi	7	23
ate dgi nve	2	8
ate dgi nve pda	2	11
ate dgi nve plu	1	57
ate dgi nve spi	1	5
ate dgi pda	2	6
ate dgi pda plu spi	2	19
ate dgi plu spi	1	16
ate dgi spi	2	7
ate nve	19	89
ate nve pda	2	10
ate nve pda plu	6	27
ate nve pda plu spi	4	24
ate nve pda spi	1	4
ate nve plu spi	2	9
ate nve spi	3	14
ate pda	67	172
ate pda plu	17	94
ate pda plu spi	7	51
ate pda spi	16	58
ate plu	92	237
ate plu spi	11	43
ate spi	44	140
dgi	1174	5039
dgi nve	61	287
dgi nve pda	1	11
dgi nve pda plu	1	12
dgi nve pda plu spi	2	10
dgi nve pda spi	1	4
dgi nve plu	6	29
dgi nve spi	5	26
dgi pda	16	89
dgi pda plu	4	31
dgi pda plu spi	10	73
dgi pda spi	9	48
dgi plu	30	167
dgi plu spi	3	12
dgi spi	15	115
nve	981	3828
nve pda	25	99
nve pda plu	9	28
nve pda plu spi	17	103
nve pda spi	18	95
nve plu	84	318
nve plu spi	3	24
nve spi	85	255
pda	315	904
pda plu	183	514
pda plu spi	210	921
pda spi	824	2074
plu	684	2112
plu spi	88	247
spi	395	1113

## Sheet: Number of genes per orthogroup
Number of genes per orthogroup in each species
Orthologue group number	alo	ate	adi	ami	dgi	plu	aip	aeq	nve	pda	spi
1	4	289	39	329	0	130	13	0	0	14	25
2	26	123	228	132	0	71	0	1	1	15	36
3	4	4	98	6	107	23	123	28	0	7	192
4	0	0	0	0	0	0	0	566	0	0	0
5	1	148	227	124	0	30	0	0	0	6	18
6	43	50	53	43	27	57	29	66	22	71	57
7	27	28	37	20	211	32	19	51	18	15	25
8	36	39	56	36	21	52	17	60	39	46	52
9	9	2	121	11	153	1	67	2	2	5	79
10	3	19	6	15	220	26	26	88	1	2	5
11	54	21	18	9	1	17	80	172	1	11	17
12	0	27	37	30	68	92	40	31	0	10	52
13	46	30	60	33	130	31	8	20	7	8	11
14	15	20	25	19	5	76	8	17	3	60	118
15	19	17	49	26	26	21	24	88	17	20	45
16	4	60	49	63	52	33	11	12	5	11	20
17	2	37	63	37	64	21	41	38	2	2	7
18	8	30	34	18	65	51	6	37	7	29	23
19	4	15	67	9	139	5	13	4	0	6	32
20	24	22	27	21	23	21	37	43	41	17	18
21	5	37	91	51	0	43	15	19	0	11	21
22	12	44	112	29	2	28	4	10	4	6	37
23	16	20	31	21	21	21	10	50	16	25	21
24	6	13	21	14	67	72	4	4	7	7	19
25	13	10	24	10	8	90	16	12	0	14	34
26	1	70	103	31	0	19	0	0	0	2	4
27	0	1	0	0	16	3	21	24	13	2	150
28	4	73	10	34	0	25	0	43	6	15	12
29	1	18	32	24	0	89	1	0	1	19	32
30	1	1	1	1	202	1	1	2	1	1	1
31	5	28	85	21	0	31	6	1	3	10	21
32	5	18	27	11	19	20	10	44	9	20	22
33	17	11	15	13	23	14	16	53	18	10	10
34	15	19	21	16	7	18	20	33	12	17	19
35	3	2	3	2	68	18	14	64	5	9	7
36	23	20	39	21	29	15	5	11	5	15	12
37	0	82	27	46	0	7	0	1	1	8	17
38	7	2	5	5	0	33	20	62	1	27	23
39	1	31	26	31	15	6	20	29	12	10	3
40	13	1	3	7	47	10	17	73	6	1	3
41	23	19	5	13	0	8	27	74	7	2	3
42	0	39	47	50	0	24	0	0	0	7	12
43	11	17	32	15	10	13	13	35	8	14	8
44	2	26	1	9	13	20	16	68	3	8	9
45	4	20	13	17	15	5	9	84	2	1	4
46	7	8	33	7	54	19	4	13	1	5	16
47	3	63	9	22	0	5	13	2	1	3	45
48	40	18	26	15	0	19	7	19	2	10	9
49	42	22	8	13	5	1	28	36	0	2	4
50	18	24	36	21	2	12	9	4	2	10	17
51	1	0	0	0	4	5	52	67	0	8	17
52	6	11	12	8	8	11	16	60	0	8	13
53	1	11	7	1	62	11	4	26	21	3	3
54	14	11	35	12	8	21	4	12	2	11	18
55	11	9	12	10	19	8	12	33	15	9	10
56	0	52	25	22	13	13	4	3	2	4	9
57	2	0	3	1	47	62	0	0	0	6	23
58	16	10	22	17	5	11	10	22	4	9	18
59	19	51	6	16	1	11	10	24	1	2	1
60	0	2	3	2	0	5	5	85	4	3	32
61	7	11	26	9	5	9	12	41	7	7	5
62	12	16	36	13	4	13	9	11	9	6	10
63	15	15	21	11	15	30	1	7	2	6	13
64	0	16	29	14	9	23	11	6	2	10	15
65	8	8	11	8	5	20	9	23	15	14	11
66	12	15	21	12	6	11	8	13	5	10	17
67	8	8	13	2	23	2	50	12	0	6	6
68	4	24	4	5	33	2	4	51	1	0	1
69	3	4	10	11	2	3	37	24	3	4	25
70	5	8	33	13	15	14	21	7	2	3	5
71	7	14	3	8	8	15	3	24	3	8	32
72	8	6	10	8	7	12	9	33	9	11	11
73	0	17	13	9	35	19	0	0	0	11	17
74	8	8	10	9	15	14	8	23	9	8	8
75	1	18	29	8	39	3	0	8	6	4	2
76	7	14	56	15	0	3	1	1	1	4	12
77	0	2	7	3	0	75	0	0	0	6	20
78	3	13	9	10	54	8	6	0	0	5	5
79	0	0	0	0	0	0	0	0	113	0	0
80	0	28	8	12	13	18	5	7	1	11	9
81	0	0	0	0	0	0	0	0	112	0	0
82	16	9	13	11	2	11	8	17	10	7	7
83	0	0	0	0	110	0	1	0	0	0	0
84	5	4	5	4	0	21	15	14	12	17	14
85	6	8	15	6	28	6	7	19	5	5	5
86	1	10	11	4	9	6	19	33	7	5	4
87	5	2	9	6	5	1	12	56	3	0	10
88	0	0	6	3	0	57	6	13	0	4	20
89	2	1	1	0	0	5	10	57	27	1	5
90	5	5	1	5	16	3	7	42	3	3	18
91	20	9	13	10	20	7	0	6	0	7	15
92	17	27	10	9	0	7	4	20	7	4	2
93	8	10	10	7	13	8	6	22	8	5	9
94	1	6	3	0	78	1	5	9	0	1	2
95	5	22	11	11	6	19	10	8	6	3	3
96	1	1	3	0	5	1	4	3	0	20	64
97	0	4	7	11	2	1	2	1	0	4	69
98	6	7	6	6	6	6	9	23	17	7	8
99	4	2	11	2	8	0	7	41	17	3	6
100	0	0	1	0	96	0	2	0	0	1	0
101	9	5	13	9	2	8	9	25	2	7	10
102	9	7	11	7	9	7	8	17	9	7	8
103	5	7	19	11	11	7	2	24	3	2	8
104	7	4	8	2	1	4	15	49	0	7	2
105	3	4	9	6	18	11	0	22	3	6	15
106	9	9	12	9	2	7	5	25	5	6	7
107	3	7	10	3	3	7	9	28	5	10	10
108	2	6	11	8	12	4	10	0	5	4	33
109	6	15	15	12	18	6	4	7	5	2	4
110	10	25	12	18	8	2	4	11	1	0	3
111	5	3	7	9	18	6	5	12	1	9	18
112	10	8	14	11	7	16	6	3	1	5	12
113	4	4	8	5	15	3	3	6	2	9	33
114	10	10	24	10	0	24	2	3	1	4	3
115	5	16	3	0	7	1	3	29	25	0	2
116	8	5	9	7	7	8	10	21	5	6	5
117	5	5	5	5	12	5	7	29	7	5	6
118	6	12	49	8	2	3	2	5	1	1	1
119	8	7	8	7	8	8	7	16	7	7	7
120	0	0	0	0	0	0	0	0	90	0	0
121	4	8	9	5	6	7	13	10	8	0	19
122	0	6	7	4	0	32	0	0	3	35	2
123	3	26	5	4	22	12	1	3	4	4	5
124	11	10	25	15	0	16	0	0	0	2	9
125	0	1	2	2	14	0	13	17	38	1	0
126	0	1	0	4	83	0	0	0	0	0	0
127	8	6	17	6	12	8	2	7	3	10	8
128	5	10	18	3	7	10	6	17	1	4	6
129	12	8	13	9	1	8	6	11	2	6	10
130	21	7	11	16	3	3	6	9	3	4	3
131	0	25	9	9	0	2	4	7	0	1	28
132	1	1	1	1	1	1	33	42	1	1	2
133	17	28	4	7	2	9	3	3	2	2	6
134	6	3	4	3	5	3	2	47	4	3	3
135	0	0	0	0	0	0	0	0	83	0	0
136	10	13	17	18	0	8	2	3	0	5	6
137	1	1	1	1	1	1	3	70	1	1	1
138	8	5	6	5	8	8	5	18	9	1	8
139	4	1	7	4	20	1	4	22	1	6	11
140	0	12	39	18	0	5	0	0	0	2	4
141	1	3	11	17	11	9	9	2	3	5	9
142	1	3	8	5	9	28	9	10	4	1	2
143	8	8	14	6	8	6	4	6	6	7	7
144	5	4	4	4	29	7	6	11	4	4	2
145	13	0	2	1	1	4	24	25	2	2	6
146	7	5	10	5	7	4	4	23	5	4	4
147	0	8	10	3	5	3	9	9	0	3	27
148	12	12	16	7	1	6	2	7	8	3	3
149	8	19	6	5	19	3	3	4	4	3	3
150	2	3	11	1	26	11	4	5	0	3	11
151	10	5	9	7	7	10	7	5	5	6	5
152	5	5	7	4	7	5	7	20	5	6	5
153	0	0	0	0	76	0	0	0	0	0	0
154	0	0	0	0	0	0	59	16	0	0	0
155	8	3	13	6	12	8	5	5	4	5	6
156	6	16	21	11	0	10	2	8	0	1	0
157	3	2	9	2	3	1	5	7	41	0	2
158	11	6	6	6	7	7	5	13	6	4	4
159	3	3	7	2	10	5	7	30	0	4	4
160	7	6	8	6	20	10	1	2	1	6	7
161	11	17	1	9	0	8	6	15	1	3	3
162	6	5	11	5	4	5	4	15	6	6	7
163	0	0	0	0	0	1	0	0	73	0	0
164	6	3	2	2	39	1	5	9	2	2	2
165	2	11	18	3	3	8	12	9	0	2	5
166	2	3	3	3	10	3	12	19	9	4	4
167	9	10	15	10	6	4	2	3	1	5	7
168	5	4	5	5	34	4	3	3	2	4	3
169	7	20	10	8	5	5	1	10	4	0	2
170	6	6	13	5	8	7	2	10	4	4	7
171	7	7	14	7	1	5	3	15	3	5	4
172	3	4	18	5	18	4	2	10	2	2	3
173	6	4	10	5	3	7	5	17	0	6	8
174	0	0	0	0	69	0	1	0	0	0	1
175	22	7	8	5	1	5	2	3	1	8	8
176	4	9	23	5	0	9	0	0	3	6	11
177	1	2	5	3	11	8	1	28	0	6	5
178	6	4	16	6	2	4	3	19	5	2	3
179	0	27	5	7	1	1	2	7	0	2	18
180	3	3	4	2	40	2	2	3	1	3	7
181	0	0	0	0	66	2	1	0	1	0	0
182	1	1	7	8	16	2	5	20	4	2	3
183	1	2	10	1	0	8	6	11	3	1	26
184	2	3	4	1	0	3	3	50	1	1	1
185	9	5	7	0	9	6	10	3	7	8	5
186	10	5	4	7	1	11	14	5	0	3	9
187	4	12	30	7	0	1	0	2	3	9	1
188	9	8	5	9	5	4	7	9	5	4	4
189	4	6	2	6	0	23	1	12	1	6	8
190	0	0	0	1	0	2	22	43	1	0	0
191	3	17	6	4	0	5	4	22	4	2	2
192	16	12	11	8	1	6	0	0	0	6	8
193	2	2	6	3	34	5	2	0	4	4	6
194	6	5	9	5	5	4	2	20	4	4	4
195	10	6	8	5	14	3	3	6	4	3	6
196	9	10	16	11	0	7	1	6	2	3	3
197	4	6	7	9	1	3	10	12	4	8	4
198	2	3	3	3	10	12	1	10	0	12	12
199	7	7	7	6	0	9	4	6	3	9	9
200	6	4	9	5	0	9	6	13	6	4	5
201	1	9	23	7	10	4	1	1	4	1	6
202	7	4	12	3	2	12	9	7	6	2	3
203	0	0	0	0	0	0	5	0	62	0	0
204	18	13	10	6	0	4	6	3	1	3	2
205	5	5	22	4	10	3	3	5	3	3	3
206	0	0	0	0	1	0	2	59	3	0	1
207	16	16	9	7	2	10	2	0	1	1	1
208	0	5	7	2	22	4	1	19	2	1	2
209	4	4	6	4	9	4	5	16	5	4	4
210	0	0	0	0	0	0	0	65	0	0	0
211	1	1	0	1	56	1	0	2	1	1	1
212	4	5	8	5	5	2	3	12	2	3	15
213	2	3	7	2	12	6	5	17	4	3	3
214	1	1	3	1	20	8	2	9	4	7	8
215	5	4	9	4	19	8	1	4	2	2	6
216	0	0	0	1	55	0	0	2	6	0	0
217	0	0	0	0	0	0	0	0	64	0	0
218	0	9	19	5	0	9	6	2	1	6	6
219	4	7	6	4	19	4	2	4	5	4	4
220	5	6	6	5	3	6	3	10	9	5	5
221	6	9	8	3	0	28	0	0	0	1	8
222	4	4	8	4	6	7	4	9	6	4	7
223	1	3	4	1	7	0	1	42	1	2	1
224	6	9	13	10	2	7	1	3	2	3	6
225	3	4	22	4	2	2	2	13	3	3	4
226	0	24	5	3	1	9	2	8	10	0	0
227	5	8	11	7	6	3	2	6	2	3	9
228	3	3	2	0	13	1	9	26	0	1	4
229	19	5	14	12	3	3	3	0	0	1	2
230	0	0	0	0	0	0	0	0	62	0	0
231	14	7	7	5	0	5	3	4	1	1	14
232	3	7	4	4	0	6	9	19	9	0	0
233	3	4	9	4	28	5	0	0	3	3	2
234	3	3	4	4	6	11	4	15	3	4	4
235	6	4	5	3	8	4	4	13	4	5	5
236	5	3	6	4	20	6	4	3	3	3	4
237	5	6	7	6	0	9	3	9	5	7	4
238	0	14	4	3	8	2	1	0	22	6	0
239	3	6	11	6	1	7	5	6	9	3	3
240	7	10	4	4	16	4	2	10	0	1	2
241	4	3	4	5	4	6	3	13	6	6	6
242	0	0	1	0	0	0	0	56	3	0	0
243	7	19	19	6	1	1	1	2	1	2	1
244	7	4	5	3	4	6	4	10	3	7	7
245	2	2	2	7	0	1	6	8	5	5	21
246	0	0	0	0	0	0	2	57	0	0	0
247	2	1	4	3	21	3	0	24	1	0	0
248	5	5	5	5	3	5	5	9	6	6	5
249	4	3	5	4	7	4	8	12	4	4	4
250	0	0	0	0	0	0	0	0	59	0	0
251	6	5	8	4	4	10	1	3	3	4	10
252	5	4	7	3	12	5	5	8	2	3	4
253	5	5	4	5	5	6	9	6	4	5	4
254	5	3	3	10	5	2	2	20	1	3	4
255	1	1	0	1	26	2	13	7	3	2	2
256	15	4	5	7	6	5	1	3	0	3	9
257	9	1	6	1	17	3	4	8	2	3	4
258	5	5	5	4	4	6	4	8	4	5	8
259	2	2	8	0	2	5	3	5	0	15	15
260	10	9	7	6	1	2	6	3	1	0	12
261	0	0	0	0	10	1	4	42	0	0	0
262	4	11	4	5	7	0	4	11	2	3	6
263	0	4	5	11	2	5	3	4	1	3	19
264	0	1	6	2	8	12	4	9	1	2	12
265	4	3	8	4	8	4	3	12	3	4	4
266	4	9	8	5	3	6	3	5	3	5	6
267	0	0	0	0	0	1	1	40	14	1	0
268	0	1	0	0	53	1	0	0	2	0	0
269	7	5	3	5	13	3	4	8	1	5	2
270	8	5	0	5	7	5	12	7	5	0	2
271	4	10	2	3	6	7	4	10	1	5	4
272	5	4	5	3	9	5	3	10	4	4	4
273	1	2	4	2	0	10	7	16	4	5	5
274	1	2	5	2	1	15	2	6	0	10	12
275	7	8	9	8	1	3	5	7	6	1	1
276	0	21	3	3	12	0	3	10	3	1	0
277	0	0	0	0	0	1	36	0	19	0	0
278	5	2	21	4	3	8	2	6	0	1	3
279	0	13	19	2	8	7	1	1	2	1	1
280	3	1	9	2	15	9	12	0	1	1	2
281	2	2	12	2	12	2	2	11	6	2	2
282	7	5	9	8	0	10	2	4	3	3	4
283	8	8	2	3	12	15	1	1	2	1	2
284	0	0	0	0	10	26	1	5	2	3	8
285	0	0	0	0	55	0	0	0	0	0	0
286	7	11	4	5	7	5	8	3	0	0	4
287	4	2	8	3	6	3	6	8	6	3	5
288	8	6	12	2	6	15	0	0	0	1	4
289	3	3	2	3	19	2	1	12	2	3	4
290	5	4	5	3	8	5	6	6	5	3	4
291	2	12	21	9	0	3	0	1	1	2	3
292	4	4	6	3	0	8	1	0	8	9	11
293	3	4	2	0	0	3	15	24	0	2	1
294	4	4	4	4	8	6	3	9	3	5	4
295	0	6	3	2	2	8	4	25	0	0	4
296	2	12	8	4	24	3	0	0	0	0	0
297	4	3	5	3	3	4	5	14	6	3	3
298	4	4	7	4	11	3	2	8	5	3	2
299	0	5	9	2	25	3	0	5	1	1	2
300	4	4	3	4	13	5	3	2	5	5	5
301	2	1	7	1	28	1	3	6	2	1	1
302	7	9	11	5	0	9	0	0	0	5	7
303	21	3	2	1	1	2	4	18	0	0	1
304	2	2	1	1	27	2	3	10	3	1	1
305	0	0	0	0	25	5	4	7	4	3	5
306	0	1	0	0	11	3	3	14	5	8	8
307	7	6	10	3	12	6	1	0	0	2	5
308	3	3	4	1	0	5	7	11	2	8	8
309	4	13	15	9	0	2	1	0	0	0	8
310	5	13	9	2	3	3	3	9	2	1	2
311	7	5	6	4	2	6	0	12	3	5	2
312	2	1	4	0	0	8	0	0	0	10	27
313	3	6	3	5	1	10	4	10	2	3	5
314	5	5	30	5	0	2	0	0	0	2	3
315	2	3	1	1	35	1	2	2	1	3	1
316	0	0	0	0	0	0	0	50	2	0	0
317	10	6	4	8	1	7	3	12	0	0	0
318	3	8	3	2	0	5	3	6	1	3	17
319	3	4	9	6	4	4	3	6	5	4	3
320	0	1	5	0	0	27	1	0	0	17	0
321	10	5	12	2	9	1	4	4	0	0	4
322	1	0	5	3	2	9	8	20	1	1	1
323	10	3	4	3	0	1	17	5	3	2	2
324	5	3	4	3	6	8	3	6	5	3	4
325	14	5	6	1	0	1	4	2	1	3	13
326	4	1	6	1	31	2	0	0	0	1	4
327	3	3	7	2	2	8	3	5	4	6	7
328	10	15	7	3	4	2	1	5	1	1	1
329	1	11	35	3	0	0	0	0	0	0	0
330	2	1	1	2	14	5	4	14	2	2	3
331	0	0	1	0	0	0	4	33	12	0	0
332	1	0	1	1	0	0	1	44	1	1	0
333	5	4	2	2	3	8	3	0	3	11	9
334	3	6	7	1	7	4	2	11	1	5	3
335	1	1	0	0	4	36	1	3	4	0	0
336	2	1	8	6	4	15	0	0	0	0	13
337	7	8	6	5	5	1	1	9	1	3	3
338	1	2	7	3	12	6	5	8	2	1	2
339	11	3	3	3	3	3	1	6	1	3	12
340	4	4	8	5	10	4	2	3	1	4	4
341	9	6	13	8	0	6	1	1	1	2	2
342	10	3	11	8	7	2	2	0	3	2	1
343	1	2	5	2	0	17	12	6	0	2	2
344	9	3	6	6	6	1	3	7	0	5	3
345	2	5	3	3	2	3	4	14	2	7	4
346	4	3	0	0	0	1	5	34	0	0	2
347	5	9	1	4	6	2	2	11	4	2	3
348	2	6	4	5	12	9	1	5	1	2	2
349	4	6	9	4	4	5	2	7	2	3	2
350	3	2	3	4	0	3	7	11	8	2	5
351	11	6	3	2	2	2	4	17	0	0	1
352	4	4	9	4	7	1	4	11	2	1	1
353	4	4	15	4	5	6	3	2	1	3	1
354	13	27	4	1	0	1	0	0	0	1	1
355	10	3	5	3	5	4	5	6	4	1	2
356	3	3	12	5	1	5	4	7	1	4	3
357	1	3	2	2	19	7	3	5	1	1	4
358	2	3	1	2	8	3	5	11	3	3	7
359	6	3	3	5	2	5	5	12	2	2	3
360	0	0	0	0	0	0	0	48	0	0	0
361	0	1	0	1	0	2	0	24	1	1	18
362	8	5	9	8	9	4	0	0	0	2	2
363	5	4	6	4	2	4	5	6	3	4	4
364	4	3	10	4	0	11	3	8	1	2	1
365	7	4	6	5	2	5	2	4	2	4	6
366	3	2	6	3	11	3	4	5	4	3	3
367	4	0	1	3	0	21	8	5	4	1	0
368	2	1	6	2	7	3	5	15	2	2	2
369	4	3	4	3	2	3	6	11	5	3	2
370	3	5	4	2	2	3	3	16	4	2	2
371	1	7	2	3	2	3	8	0	1	7	12
372	1	1	4	1	5	3	6	0	21	1	3
373	14	5	8	3	2	1	1	1	0	4	7
374	3	3	8	3	11	3	1	8	3	2	1
375	5	5	10	6	5	1	1	4	0	6	3
376	16	9	3	5	4	2	2	5	0	0	0
377	2	2	2	2	1	3	4	19	1	5	5
378	3	5	6	4	0	10	3	5	3	4	3
379	5	4	9	4	1	3	2	11	2	2	3
380	0	5	1	1	0	5	0	29	3	1	1
381	2	2	5	2	1	15	1	3	1	5	9
382	0	0	0	0	0	0	1	45	0	0	0
383	0	0	0	0	44	0	0	0	0	0	1
384	5	4	4	4	1	5	2	9	2	5	4
385	3	4	4	4	1	3	5	11	3	3	4
386	4	3	5	3	0	4	2	11	6	3	4
387	16	0	9	1	10	1	0	0	0	3	5
388	4	2	4	5	7	4	4	6	6	2	1
389	7	6	4	4	9	3	1	7	1	1	2
390	1	0	5	0	11	12	1	4	5	5	0
391	6	0	5	1	1	6	12	0	0	5	8
392	2	6	2	6	0	0	5	14	0	2	7
393	4	6	4	4	0	5	2	1	1	7	10
394	10	7	6	6	0	7	0	0	0	4	4
395	5	5	9	2	4	3	2	4	3	3	4
396	6	15	5	2	4	4	4	4	0	0	0
397	9	5	4	3	8	3	3	2	0	0	7
398	2	3	3	9	0	4	13	5	0	3	2
399	1	1	2	2	0	27	0	0	0	2	9
400	5	3	6	4	0	11	4	9	0	2	0
401	2	2	4	2	2	8	6	9	4	3	2
402	0	0	0	0	0	0	0	44	0	0	0
403	0	0	0	0	32	2	1	2	4	2	1
404	1	2	4	1	27	1	1	2	2	1	1
405	1	40	1	1	0	0	0	0	0	0	0
406	5	5	6	4	0	7	3	5	2	3	3
407	3	4	3	4	7	4	2	7	3	3	3
408	2	2	3	2	2	3	4	8	2	2	13
409	2	2	2	2	10	2	2	10	5	3	3
410	1	1	3	1	0	28	0	1	0	5	3
411	3	6	1	4	6	1	3	7	5	2	5
412	10	5	3	3	2	4	5	2	3	1	5
413	3	9	17	2	5	1	1	0	1	2	2
414	3	3	3	3	10	1	1	16	0	1	2
415	4	3	1	1	0	6	3	9	5	3	8
416	4	5	4	4	1	5	5	5	3	3	4
417	4	1	3	2	1	12	4	5	5	2	4
418	0	0	0	0	43	0	0	0	0	0	0
419	0	0	0	0	0	0	0	0	43	0	0
420	0	0	6	2	1	4	14	1	0	2	12
421	1	2	4	3	1	1	9	8	0	5	8
422	6	8	8	10	0	2	0	2	0	1	5
423	6	3	2	4	5	2	4	2	2	1	11
424	8	12	4	4	0	2	2	2	0	4	4
425	2	4	9	2	0	3	2	13	1	4	2
426	1	1	1	1	4	1	4	25	2	1	1
427	5	3	4	3	5	3	2	8	3	3	3
428	3	10	2	3	2	3	4	7	0	2	6
429	1	0	7	0	33	1	0	0	0	0	0
430	14	4	12	2	0	2	0	0	0	5	3
431	2	2	3	2	0	21	0	0	1	2	9
432	22	7	3	10	0	0	0	0	0	0	0
433	4	12	2	1	0	4	4	2	5	0	8
434	2	0	1	0	0	8	28	3	0	0	0
435	3	3	8	2	8	1	8	1	4	2	1
436	6	2	14	2	4	1	1	7	1	2	1
437	9	4	12	4	4	4	0	0	1	2	1
438	0	6	2	1	2	2	0	17	6	4	1
439	1	1	1	1	29	1	1	3	1	1	1
440	2	3	7	5	3	4	1	5	5	3	3
441	0	1	1	2	0	2	5	24	0	1	5
442	0	1	1	1	0	1	0	0	0	4	33
443	4	2	6	2	0	7	2	4	1	7	6
444	2	2	5	4	1	3	1	15	3	2	3
445	7	6	3	5	16	1	0	0	0	2	1
446	2	2	3	1	9	8	2	4	7	1	2
447	0	0	0	0	0	2	21	15	2	1	0
448	1	1	1	1	21	4	2	3	3	2	2
449	4	4	4	4	0	6	4	4	4	3	4
450	1	40	0	0	0	0	0	0	0	0	0
451	0	0	0	0	41	0	0	0	0	0	0
452	1	1	2	2	32	2	0	0	0	0	0
453	1	3	6	3	3	3	3	8	5	3	2
454	3	3	7	3	3	3	3	3	4	4	4
455	6	3	8	8	10	2	0	0	0	1	2
456	7	6	11	3	1	1	2	5	1	2	1
457	2	2	4	2	11	11	0	1	1	2	4
458	1	4	4	2	14	3	2	1	8	0	1
459	8	5	3	0	11	2	5	4	0	1	1
460	3	2	3	3	5	3	2	11	3	2	3
461	3	3	5	3	6	3	2	8	2	3	2
462	5	4	4	4	6	4	2	6	2	1	2
463	1	10	5	12	0	3	1	2	0	2	4
464	2	2	5	2	0	4	1	13	1	5	5
465	3	2	3	2	5	4	3	7	3	5	3
466	1	1	1	1	6	3	6	14	2	3	2
467	0	11	12	6	2	7	0	0	2	0	0
468	1	1	1	1	0	1	3	29	1	1	1
469	6	3	4	2	1	1	3	11	1	2	6
470	2	2	20	2	2	2	2	2	2	2	2
471	4	5	2	4	3	8	1	4	3	3	3
472	2	3	2	2	2	3	2	6	3	3	12
473	4	5	20	4	0	4	0	0	0	2	0
474	5	8	4	5	1	2	1	6	2	3	2
475	6	7	11	6	0	1	3	2	1	1	1
476	0	22	1	5	1	1	0	9	0	0	0
477	5	3	4	2	4	2	2	10	2	2	3
478	3	4	3	2	1	4	3	12	1	3	3
479	1	3	15	2	0	17	0	0	0	1	0
480	2	1	3	1	0	7	15	0	0	3	7
481	1	1	1	1	9	2	8	11	3	1	1
482	13	5	1	2	0	7	2	0	0	4	5
483	0	0	0	0	0	11	0	0	0	1	27
484	4	12	8	2	4	1	1	3	1	1	1
485	4	4	3	3	0	5	2	11	1	2	3
486	0	1	6	1	1	2	1	0	21	4	1
487	3	1	17	3	1	1	1	5	1	1	4
488	8	6	9	4	0	6	0	0	0	1	4
489	1	1	0	1	2	3	24	2	1	1	2
490	2	3	2	2	2	4	3	10	1	3	6
491	3	3	7	3	10	4	1	4	2	1	0
492	2	2	3	2	0	9	4	7	2	3	4
493	6	3	2	2	0	3	5	4	1	6	6
494	5	3	4	4	3	3	3	6	3	2	2
495	3	3	3	3	2	7	1	8	3	3	2
496	2	5	6	2	0	1	4	12	1	4	1
497	10	7	10	5	1	1	0	1	1	1	1
498	2	0	0	4	12	2	2	11	2	3	0
499	3	2	1	1	6	3	2	7	1	4	8
500	1	1	1	1	17	1	2	8	0	2	4
501	2	2	9	2	6	10	1	3	1	1	1
502	4	3	4	3	6	3	4	7	0	1	3
503	0	0	0	0	0	0	0	37	0	0	1
504	2	1	3	3	6	2	4	11	2	2	1
505	2	1	3	1	0	5	7	14	2	1	1
506	3	3	3	3	3	3	3	7	3	3	3
507	3	2	4	3	9	3	2	3	2	3	3
508	4	5	9	4	0	3	1	7	0	1	3
509	3	3	5	3	3	2	1	10	0	4	3
510	5	2	2	2	5	6	4	4	1	2	4
511	2	2	1	2	1	2	3	17	3	1	3
512	6	5	10	6	1	1	1	4	1	1	1
513	4	4	18	3	0	1	1	1	1	1	3
514	2	3	7	1	0	9	1	11	3	0	0
515	1	3	2	0	2	7	2	14	0	2	4
516	2	2	2	1	5	2	4	14	4	1	0
517	5	2	7	5	1	3	1	7	1	2	3
518	4	4	5	3	4	8	1	1	1	3	3
519	2	1	10	1	8	1	1	10	1	1	1
520	1	1	1	1	24	1	1	4	1	1	1
521	3	2	1	1	0	0	2	0	0	2	26
522	0	0	0	0	0	0	0	37	0	0	0
523	0	31	0	6	0	0	0	0	0	0	0
524	0	0	0	0	37	0	0	0	0	0	0
525	2	2	2	2	17	1	2	2	2	2	2
526	5	3	8	3	6	4	0	1	0	3	3
527	1	1	0	0	0	5	0	0	0	12	17
528	2	5	1	3	0	3	1	15	0	1	5
529	5	4	10	4	2	6	0	0	1	2	2
530	3	5	4	2	8	3	2	5	1	1	2
531	2	2	4	2	14	2	1	2	2	2	3
532	5	5	4	4	5	2	2	3	1	2	3
533	4	5	1	2	3	4	6	5	2	3	1
534	3	3	4	3	3	3	3	5	3	3	3
535	3	3	3	3	2	3	3	7	3	3	3
536	3	3	8	1	0	3	2	7	0	3	6
537	6	8	4	7	7	1	0	0	0	2	1
538	3	2	4	2	3	2	2	10	2	3	3
539	3	3	2	3	4	4	1	4	6	3	3
540	3	3	3	3	3	4	4	6	3	2	2
541	0	0	0	0	36	0	0	0	0	0	0
542	1	1	0	0	0	3	6	16	0	7	2
543	0	1	0	3	0	2	1	0	0	26	3
544	2	2	2	1	2	4	4	4	5	4	5
545	2	1	3	5	3	0	3	1	3	3	11
546	0	3	6	0	0	13	0	1	2	10	0
547	3	3	3	3	2	3	3	7	3	3	2
548	1	0	3	0	0	2	1	5	23	0	0
549	5	6	2	3	7	3	0	0	3	3	3
550	2	1	7	2	0	2	3	15	0	2	1
551	4	2	4	3	2	3	1	9	2	3	2
552	0	1	0	0	0	1	2	31	0	0	0
553	3	3	4	2	2	2	3	4	6	4	2
554	4	5	7	2	1	7	1	2	1	3	2
555	0	0	1	1	1	3	0	19	10	0	0
556	4	5	3	2	4	5	7	1	0	2	2
557	4	4	5	3	1	3	3	3	2	3	4
558	1	1	1	1	25	1	1	1	1	1	1
559	3	2	3	3	2	2	2	11	3	2	2
560	2	5	6	2	8	2	2	3	2	2	1
561	3	3	3	3	3	3	3	5	3	3	3
562	1	9	3	6	0	6	2	3	2	2	1
563	1	3	8	3	0	3	1	4	6	2	4
564	3	4	6	3	1	5	2	5	3	1	2
565	3	3	7	3	1	3	3	3	3	3	3
566	1	1	1	1	13	2	1	6	6	1	2
567	4	6	4	5	4	3	1	0	7	0	1
568	1	2	2	1	1	2	1	19	1	3	2
569	4	4	7	2	4	4	2	2	2	2	2
570	0	0	0	0	0	0	0	34	0	0	1
571	0	1	0	0	0	0	0	32	2	0	0
572	0	0	0	0	0	0	0	35	0	0	0
573	0	0	0	0	0	4	2	2	2	9	16
574	0	0	0	0	35	0	0	0	0	0	0
575	8	4	7	4	1	2	1	2	1	2	2
576	4	4	14	6	0	3	0	0	0	1	2
577	8	5	3	3	4	1	1	2	0	0	7
578	2	4	3	3	0	0	3	14	0	2	3
579	0	5	6	3	1	0	0	0	17	1	1
580	4	3	2	3	3	2	2	5	2	4	4
581	0	1	2	1	11	2	2	8	2	2	3
582	4	4	8	4	0	4	1	1	1	3	4
583	1	3	4	3	2	3	5	4	3	3	3
584	4	4	11	2	4	2	1	2	1	1	2
585	1	8	12	3	0	10	0	0	0	0	0
586	0	0	0	0	34	0	0	0	0	0	0
587	4	2	14	3	0	4	0	4	0	1	2
588	10	2	5	2	3	3	1	1	0	1	6
589	3	6	8	4	0	1	1	4	1	1	5
590	1	1	3	1	0	3	0	0	0	4	21
591	3	4	4	1	4	2	1	11	0	1	3
592	0	0	0	0	0	0	16	18	0	0	0
593	2	2	1	1	13	1	3	5	2	2	2
594	3	2	1	2	5	2	4	10	2	2	1
595	2	3	1	1	0	1	4	14	0	1	7
596	11	9	4	6	2	0	1	0	0	0	1
597	2	11	2	2	2	8	0	2	2	2	1
598	3	11	2	1	1	6	3	1	0	2	4
599	1	5	7	4	1	5	1	3	2	3	2
600	2	2	3	1	3	4	1	1	3	3	11
601	0	5	2	1	2	0	6	18	0	0	0
602	2	1	12	1	0	2	3	8	1	2	2
603	18	1	1	4	2	0	1	6	0	1	0
604	5	4	3	4	2	1	1	8	2	2	2
605	3	5	2	3	5	6	2	4	2	1	1
606	1	9	18	1	0	5	0	0	0	0	0
607	0	0	0	0	27	1	1	2	3	0	0
608	5	3	3	3	4	3	1	4	3	2	3
609	2	2	1	1	11	2	4	2	1	4	4
610	1	3	1	1	1	2	0	20	4	0	1
611	3	1	2	3	2	1	6	6	0	3	7
612	1	1	7	1	2	4	3	7	6	1	1
613	0	0	0	0	0	0	0	34	0	0	0
614	0	0	0	0	15	3	3	4	6	2	1
615	0	0	0	0	0	10	13	8	2	1	0
616	0	0	0	0	0	0	0	34	0	0	0
617	2	2	0	2	7	5	4	5	2	2	2
618	5	3	9	4	1	4	2	2	0	2	1
619	3	1	8	3	3	5	2	2	3	2	1
620	7	2	7	10	0	2	0	0	0	1	4
621	3	3	2	2	8	2	1	1	2	4	5
622	4	2	6	2	7	5	3	1	0	2	1
623	1	1	2	1	0	3	0	0	20	3	2
624	7	2	8	0	4	3	4	1	0	0	4
625	5	2	4	2	3	2	3	5	2	3	2
626	3	2	8	2	2	4	4	3	3	1	1
627	3	1	17	8	0	1	0	0	1	1	1
628	2	1	5	1	1	2	4	13	2	0	2
629	3	2	7	5	1	4	2	6	0	1	2
630	3	2	4	2	4	2	4	5	2	3	2
631	2	5	14	8	0	4	0	0	0	0	0
632	2	4	4	2	1	2	3	8	1	1	5
633	3	2	4	3	2	3	3	4	4	2	3
634	4	4	10	4	1	4	1	1	1	1	2
635	2	3	5	3	1	3	2	7	3	2	2
636	5	4	5	1	0	1	0	14	0	1	2
637	3	4	8	2	3	2	5	0	0	3	3
638	2	2	3	2	12	5	1	1	1	2	2
639	5	3	7	3	1	5	1	1	2	2	3
640	2	1	1	1	0	1	1	23	1	1	1
641	2	2	4	4	3	2	2	4	2	2	6
642	7	3	17	3	0	2	0	0	0	1	0
643	2	3	3	3	2	4	3	6	3	3	1
644	4	3	7	3	3	2	2	4	1	2	2
645	2	1	1	1	9	4	5	6	1	1	2
646	2	2	2	2	4	2	2	10	2	3	2
647	7	4	3	3	1	2	3	4	2	2	2
648	4	2	8	3	0	3	0	8	1	3	1
649	2	2	1	1	9	2	3	6	3	2	2
650	5	4	2	3	9	0	0	0	6	2	1
651	3	3	2	2	13	1	1	1	2	2	2
652	2	2	3	2	4	2	2	9	2	1	3
653	4	3	5	3	1	2	2	5	2	3	2
654	4	4	1	4	1	3	5	4	0	2	4
655	2	2	5	3	6	5	0	0	0	4	5
656	0	0	0	0	0	0	1	31	0	0	0
657	9	1	2	3	6	3	3	4	0	1	0
658	1	1	2	1	7	2	1	13	2	1	1
659	1	1	19	1	0	5	1	1	1	1	1
660	5	5	4	2	4	5	1	2	2	2	0
661	1	1	0	0	4	1	4	21	0	0	0
662	0	5	5	2	0	20	0	0	0	0	0
663	2	10	1	5	0	2	2	8	0	1	1
664	4	5	9	3	1	4	2	0	0	2	2
665	2	1	4	1	8	3	2	7	0	2	2
666	2	1	1	2	1	1	1	2	2	1	18
667	2	2	3	2	1	2	3	10	3	2	2
668	5	5	8	3	2	2	0	2	1	2	2
669	4	6	16	3	0	1	0	0	0	1	1
670	2	2	3	2	4	2	3	6	2	2	4
671	4	9	0	3	0	0	2	14	0	0	0
672	2	3	4	3	1	3	2	5	3	3	3
673	1	1	2	1	8	2	1	7	5	2	2
674	3	3	6	2	2	1	3	4	3	2	3
675	1	2	2	1	4	2	4	6	1	2	7
676	1	4	1	3	0	1	3	15	2	1	1
677	2	2	5	3	0	3	1	5	2	3	6
678	2	1	7	3	2	5	3	4	1	2	2
679	4	3	3	3	2	4	4	2	1	3	3
680	2	2	5	3	3	4	1	6	3	2	1
681	2	2	1	2	1	4	5	5	4	3	3
682	0	0	0	0	0	0	0	32	0	0	0
683	2	2	4	2	2	2	4	7	1	3	3
684	10	3	2	1	0	5	1	2	0	3	5
685	7	5	8	6	0	1	0	0	0	3	2
686	7	0	1	0	0	1	2	19	1	0	1
687	2	1	3	1	8	3	1	8	3	1	1
688	2	2	3	2	1	5	2	5	5	3	2
689	2	2	8	2	0	2	2	7	2	2	3
690	4	1	1	2	1	6	5	5	4	2	1
691	1	19	2	1	2	2	1	1	1	1	1
692	1	1	0	0	19	2	4	5	0	0	0
693	3	1	1	1	1	1	3	18	0	2	1
694	0	0	0	0	32	0	0	0	0	0	0
695	0	0	0	0	0	0	0	31	1	0	0
696	0	0	0	0	0	32	0	0	0	0	0
697	2	2	2	2	2	3	2	8	4	2	2
698	2	2	5	3	5	2	1	6	1	2	2
699	2	3	3	2	0	5	0	0	0	3	13
700	4	7	12	5	0	2	0	0	0	0	1
701	2	3	2	2	1	3	5	5	4	2	2
702	0	0	0	0	0	0	0	0	0	2	29
703	2	2	5	2	3	3	3	5	2	2	2
704	4	5	5	6	2	2	1	2	1	1	2
705	6	5	3	2	2	5	1	3	0	3	1
706	5	0	0	0	1	4	12	6	0	1	2
707	4	2	5	3	0	4	2	5	1	2	3
708	1	1	2	2	11	1	6	4	0	2	1
709	3	0	1	0	2	1	2	20	0	1	1
710	1	5	4	0	0	0	6	5	0	1	9
711	5	4	3	2	2	1	0	9	0	0	5
712	1	1	12	1	8	1	1	3	1	1	1
713	8	3	3	1	3	2	2	4	0	3	2
714	5	10	6	3	0	1	1	3	0	1	1
715	1	1	7	1	5	1	2	6	4	2	1
716	3	3	7	3	1	3	2	2	3	2	2
717	1	0	3	1	0	1	1	1	0	9	14
718	0	0	0	0	0	0	5	11	15	0	0
719	1	1	1	1	20	1	1	1	2	1	1
720	4	2	3	2	3	2	2	7	2	2	2
721	12	7	2	2	0	3	1	1	0	0	3
722	0	7	3	5	0	3	3	2	0	3	5
723	4	2	8	2	3	3	3	4	0	1	1
724	2	2	4	2	4	3	1	7	3	2	1
725	3	3	6	3	10	1	1	1	1	1	1
726	2	2	2	2	1	3	3	11	1	2	2
727	3	1	2	0	3	7	7	2	3	1	1
728	1	1	1	1	0	6	5	7	1	2	5
729	2	2	3	2	6	2	1	6	2	2	2
730	1	2	0	3	8	4	1	5	0	4	2
731	3	2	4	2	2	2	2	7	2	2	2
732	3	0	5	0	0	12	2	5	0	2	1
733	2	1	4	2	3	2	3	6	2	3	2
734	0	0	1	0	29	0	0	0	0	0	0
735	4	3	6	4	0	1	2	1	1	4	4
736	2	2	2	2	4	2	2	7	3	2	2
737	2	4	2	1	1	0	0	16	3	1	0
738	2	1	4	2	1	3	3	3	6	2	3
739	4	4	5	3	0	3	0	1	4	3	3
740	6	3	3	3	5	3	2	2	1	1	1
741	4	6	2	5	2	4	2	0	3	1	1
742	2	2	2	2	9	2	2	4	2	2	1
743	2	2	2	2	4	3	4	4	2	2	3
744	4	1	4	2	1	5	4	5	0	2	2
745	5	3	3	3	0	3	1	3	3	3	3
746	3	0	2	0	2	2	6	10	0	2	3
747	7	0	2	1	6	3	5	2	0	2	2
748	1	2	2	2	2	4	3	5	2	4	3
749	0	0	0	2	7	1	0	19	0	0	1
750	0	0	0	0	0	0	0	24	6	0	0
751	0	0	0	0	0	0	0	30	0	0	0
752	0	30	0	0	0	0	0	0	0	0	0
753	0	0	0	0	2	0	1	3	23	1	0
754	0	0	0	0	30	0	0	0	0	0	0
755	0	0	0	0	0	30	0	0	0	0	0
756	7	16	4	2	0	0	0	0	0	0	0
757	2	2	1	2	6	2	2	6	2	2	2
758	2	1	4	2	5	2	3	10	0	0	0
759	10	0	6	0	0	0	0	0	0	1	12
760	2	1	2	2	5	4	3	4	2	1	3
761	3	1	11	4	0	3	3	4	0	0	0
762	2	2	3	2	3	2	2	6	2	2	3
763	4	2	12	3	0	4	1	1	0	1	1
764	3	2	3	2	2	4	3	3	3	2	2
765	3	2	4	2	4	3	2	2	3	2	2
766	0	0	0	0	3	8	4	8	2	0	4
767	1	5	0	2	2	0	2	17	0	0	0
768	5	5	6	6	0	2	1	2	1	1	0
769	1	1	3	1	2	2	1	13	2	1	2
770	1	1	1	3	11	0	3	9	0	0	0
771	3	2	4	2	3	2	2	4	3	2	2
772	2	2	4	2	6	2	1	5	1	2	2
773	2	2	6	2	2	2	2	4	3	2	2
774	3	2	2	4	3	2	2	6	2	2	1
775	4	5	6	1	0	6	2	0	0	3	2
776	2	0	5	1	6	2	3	6	0	1	3
777	2	2	3	2	2	2	2	10	2	1	1
778	2	1	2	1	1	12	2	5	1	1	1
779	7	1	2	1	0	2	4	2	0	4	6
780	3	3	0	0	4	1	3	12	0	1	2
781	3	4	1	0	0	9	4	0	2	3	3
782	1	2	1	0	0	5	1	15	0	3	1
783	2	2	3	2	3	2	3	6	2	2	2
784	0	2	0	1	8	0	1	16	0	0	1
785	3	8	5	3	0	2	2	2	1	2	1
786	3	6	2	3	0	4	2	2	1	2	4
787	3	4	4	2	2	2	1	7	0	1	3
788	3	12	1	2	2	6	0	0	0	1	2
789	2	2	4	2	3	2	4	3	2	2	3
790	1	10	2	3	2	6	1	2	1	0	1
791	3	3	4	4	5	2	3	2	1	2	0
792	6	4	1	3	1	0	7	4	0	1	2
793	1	1	5	3	0	4	3	4	3	1	4
794	1	4	3	3	0	4	1	6	2	3	2
795	1	1	2	1	13	2	1	2	2	3	1
796	2	2	2	2	2	2	1	11	2	1	2
797	2	2	7	1	4	2	2	3	1	3	2
798	1	1	10	1	10	1	1	2	0	1	1
799	4	2	2	2	4	2	1	6	2	3	1
800	3	3	2	2	1	2	2	8	2	2	2
801	4	4	9	4	0	4	0	0	0	1	3
802	2	1	4	2	3	1	3	5	2	1	5
803	3	5	1	4	8	2	3	1	1	0	1
804	1	9	1	3	0	2	0	6	4	1	2
805	1	1	1	1	15	1	1	5	1	1	1
806	1	0	1	1	1	3	6	11	3	1	1
807	2	2	3	2	3	2	2	7	3	2	1
808	3	2	6	4	4	2	2	3	1	1	1
809	2	2	2	2	2	2	3	9	2	2	1
810	1	1	5	1	2	2	2	6	5	2	2
811	3	12	2	0	6	0	1	4	0	1	0
812	2	4	8	3	2	2	1	2	1	3	1
813	3	3	6	3	2	3	2	1	1	3	2
814	4	4	2	3	1	4	2	4	0	2	3
815	1	3	0	0	8	0	4	12	0	1	0
816	0	0	0	0	0	0	1	0	0	2	26
817	6	4	0	4	0	7	2	1	2	1	2
818	3	3	3	3	2	2	2	3	2	3	2
819	1	0	10	0	3	0	6	0	0	0	8
820	3	4	6	7	1	3	0	2	0	1	1
821	2	2	4	2	4	2	2	4	2	2	2
822	2	4	3	2	4	2	2	4	1	1	3
823	3	1	3	1	11	2	1	3	1	1	1
824	2	1	4	1	6	2	1	6	3	1	1
825	2	2	7	2	2	2	2	2	3	2	2
826	5	12	2	2	1	3	0	0	0	1	2
827	5	4	8	2	1	2	1	2	1	1	1
828	1	2	5	2	0	4	1	4	1	1	7
829	1	1	1	1	0	13	1	1	2	2	5
830	2	1	3	2	3	4	2	4	3	1	3
831	4	2	1	2	3	2	2	6	2	2	2
832	2	2	2	2	3	4	3	2	2	3	3
833	2	2	16	1	2	2	1	0	0	1	1
834	3	2	3	1	1	1	2	10	3	1	1
835	4	8	2	4	3	4	0	0	1	0	2
836	3	3	5	3	0	2	2	4	2	2	2
837	5	6	2	1	6	1	2	2	0	0	3
838	2	3	10	2	0	1	1	5	2	1	1
839	6	2	2	2	3	2	3	5	1	2	0
840	2	3	9	3	5	1	1	1	1	1	1
841	3	3	6	3	0	3	1	1	1	3	4
842	0	10	9	6	0	0	0	0	0	2	1
843	2	2	2	2	3	4	2	5	2	2	2
844	0	0	0	0	0	0	1	6	0	3	18
845	4	2	2	2	2	2	2	6	2	2	2
846	6	2	10	3	0	5	0	0	0	1	1
847	2	1	2	2	4	5	2	3	2	3	2
848	3	2	4	1	3	2	2	3	4	2	2
849	2	2	4	3	0	2	3	4	2	2	4
850	1	2	6	2	3	3	2	3	1	3	2
851	2	2	5	2	2	3	2	3	3	2	2
852	1	1	1	1	9	1	2	7	1	3	1
853	5	3	3	2	6	2	0	0	0	1	6
854	4	1	11	2	0	2	1	0	1	1	5
855	3	2	4	2	1	3	2	2	3	3	3
856	2	2	4	2	5	2	1	3	2	2	3
857	2	1	2	0	10	0	1	8	0	3	1
858	2	2	9	2	0	2	2	3	2	2	2
859	7	4	4	1	3	3	0	0	0	4	2
860	2	2	2	2	3	2	2	8	2	2	1
861	3	2	2	2	1	3	2	8	1	2	2
862	3	5	10	3	0	3	0	0	0	2	2
863	2	2	1	2	1	3	1	2	4	5	5
864	4	2	9	2	0	1	1	5	2	1	1
865	3	3	9	2	0	3	0	1	1	1	5
866	1	1	12	1	6	1	1	2	1	1	1
867	1	1	1	2	3	1	2	12	2	1	2
868	1	1	7	3	1	10	0	1	1	2	1
869	0	3	2	2	5	3	5	7	0	0	1
870	4	2	1	1	1	2	3	12	0	1	1
871	2	2	1	2	1	2	6	5	1	4	2
872	2	2	4	2	3	2	2	4	3	2	2
873	3	2	5	2	4	2	2	2	2	2	2
874	1	2	1	2	7	3	1	6	2	2	1
875	2	1	2	1	5	2	2	4	2	4	3
876	0	0	0	0	0	0	0	18	1	3	6
877	0	0	0	1	0	3	1	23	0	0	0
878	0	0	0	0	0	0	0	28	0	0	0
879	0	27	0	0	0	0	0	0	0	0	1
880	0	0	0	0	0	0	0	0	28	0	0
881	10	4	6	2	0	0	0	2	0	0	3
882	4	0	9	0	0	2	1	1	1	0	9
883	5	2	6	9	0	1	3	0	0	1	0
884	0	0	2	1	10	2	0	11	0	0	1
885	7	3	3	2	11	0	0	1	0	0	0
886	2	2	6	2	1	2	1	3	4	2	2
887	12	3	3	3	1	1	1	1	1	0	1
888	1	2	6	2	0	8	0	0	1	3	4
889	0	0	0	0	0	0	0	0	27	0	0
890	5	1	6	3	0	7	0	0	0	2	3
891	2	2	2	2	1	2	3	7	2	2	2
892	2	3	6	2	3	3	2	2	0	2	2
893	9	4	3	5	0	3	2	0	1	0	0
894	5	3	3	5	1	1	2	3	2	1	1
895	1	13	2	2	0	0	1	0	1	4	3
896	2	1	2	1	0	1	2	14	1	1	2
897	1	1	3	2	5	2	3	5	2	2	1
898	0	9	1	2	0	0	1	12	1	1	0
899	3	2	3	2	4	1	2	5	2	2	1
900	3	4	2	2	1	1	2	5	3	3	1
901	2	1	5	2	2	2	3	7	1	1	1
902	2	2	2	2	5	2	3	3	2	2	2
903	1	3	1	3	4	2	1	6	0	3	3
904	5	2	1	1	4	3	3	1	0	2	5
905	2	2	4	2	3	2	3	2	1	3	3
906	1	2	3	2	0	0	1	13	2	0	3
907	2	3	0	1	5	4	2	5	0	0	5
908	0	15	1	4	0	0	0	0	0	0	7
909	4	3	10	0	0	2	3	2	0	2	1
910	5	2	6	1	4	2	1	3	1	1	1
911	2	2	2	2	0	3	2	9	1	2	2
912	2	3	3	3	4	2	1	3	2	2	2
913	2	2	4	3	0	1	5	4	1	3	2
914	4	2	1	2	2	3	2	2	2	4	3
915	1	1	1	1	1	2	5	9	1	2	3
916	2	3	4	3	2	2	1	4	3	2	1
917	1	1	3	1	18	1	1	0	0	1	0
918	16	0	3	0	0	6	1	1	0	0	0
919	3	2	2	2	5	2	1	4	2	2	2
920	0	13	9	1	0	0	0	2	1	1	0
921	4	3	4	2	2	5	1	3	1	1	1
922	1	5	7	5	1	1	1	3	1	1	1
923	0	0	0	0	0	1	0	13	1	11	1
924	3	2	2	2	1	2	2	5	2	2	4
925	1	1	1	1	3	4	1	11	1	1	2
926	4	3	7	3	1	2	1	3	1	1	1
927	4	2	4	2	2	2	2	3	2	2	2
928	2	2	7	1	7	1	1	3	1	1	1
929	4	2	4	5	1	7	0	0	0	2	2
930	2	2	4	2	2	2	2	5	2	2	2
931	0	1	3	1	7	1	3	4	3	2	2
932	2	2	2	2	3	4	2	5	2	2	1
933	2	6	0	0	0	1	1	13	3	1	0
934	1	2	4	2	1	3	2	7	1	2	2
935	1	1	1	1	3	3	3	6	3	3	2
936	1	1	3	1	8	1	2	1	1	5	3
937	2	1	3	1	2	3	1	4	2	3	5
938	1	2	2	1	3	2	3	6	3	2	2
939	2	2	3	2	3	2	2	5	2	2	2
940	4	1	4	1	14	1	0	0	0	1	1
941	5	4	1	0	2	1	0	14	0	0	0
942	2	1	2	2	1	2	2	9	2	2	2
943	0	0	0	0	0	2	3	20	0	2	0
944	0	0	0	0	0	2	12	13	0	0	0
945	3	3	0	4	2	1	5	3	5	0	1
946	0	0	0	0	0	2	1	23	0	0	1
947	0	0	0	0	0	0	19	8	0	0	0
948	0	0	0	0	8	2	11	0	0	2	4
949	1	26	0	0	0	0	0	0	0	0	0
950	7	3	0	5	4	3	0	0	1	4	0
951	0	0	0	0	27	0	0	0	0	0	0
952	0	0	0	0	0	0	0	0	0	27	0
953	3	3	10	5	0	1	0	0	0	2	2
954	0	0	0	0	0	0	0	0	0	3	23
955	1	1	1	1	12	2	1	2	1	2	2
956	2	2	1	2	0	4	3	6	2	2	2
957	1	1	6	2	9	0	2	4	1	0	0
958	0	0	1	0	0	2	4	14	2	1	2
959	2	2	7	3	4	1	3	1	1	1	1
960	1	3	2	5	1	2	1	2	1	2	6
961	2	3	4	2	1	5	2	1	3	2	1
962	4	2	11	3	0	2	0	0	0	2	2
963	2	3	2	3	1	2	3	4	0	3	3
964	4	2	4	2	2	3	1	3	2	1	2
965	2	1	2	2	4	4	2	2	3	2	2
966	8	2	2	1	1	5	1	1	0	2	3
967	3	6	7	3	0	4	1	0	0	1	1
968	1	2	4	1	5	2	2	3	2	2	2
969	2	1	3	2	2	2	1	5	3	3	2
970	1	6	6	4	0	1	0	0	0	7	1
971	5	2	2	2	3	2	2	2	2	2	2
972	2	1	4	2	1	0	2	5	3	3	3
973	7	5	3	4	1	1	1	1	1	1	1
974	0	1	10	1	2	2	1	2	3	2	2
975	1	1	1	1	3	2	3	7	2	3	2
976	4	3	5	5	0	6	0	0	0	1	2
977	2	2	3	2	4	2	2	3	2	2	2
978	5	2	2	1	0	2	2	3	1	4	4
979	1	2	5	2	3	2	2	3	2	2	2
980	3	3	3	2	0	5	1	1	1	3	4
981	3	1	2	1	8	3	1	2	2	3	0
982	4	1	0	2	0	1	17	0	0	0	1
983	1	6	2	4	1	2	3	1	2	1	3
984	2	2	6	2	2	5	1	2	1	1	2
985	1	1	9	1	4	1	1	5	1	1	1
986	2	2	2	2	3	2	2	5	2	2	2
987	3	2	3	2	3	2	1	4	2	2	2
988	2	10	3	2	1	1	1	3	1	1	1
989	2	2	1	2	4	4	2	5	1	1	2
990	2	1	4	1	3	2	2	7	2	1	1
991	2	2	3	2	2	2	2	6	2	2	1
992	4	2	4	2	3	1	2	2	2	2	2
993	0	1	1	1	0	17	5	0	0	0	1
994	1	2	3	2	3	3	2	4	2	2	2
995	2	2	3	2	3	2	1	4	3	2	2
996	2	2	3	2	3	3	1	3	3	2	2
997	6	2	4	3	1	2	6	1	0	1	0
998	10	4	2	1	2	1	0	3	0	1	2
999	0	3	0	1	1	2	0	17	1	0	1
1000	2	2	2	2	3	2	2	6	2	2	1
1001	2	2	3	2	9	2	1	2	1	1	1
1002	2	2	3	2	2	2	2	3	2	3	3
1003	1	2	3	2	5	4	1	3	2	2	1
1004	6	3	1	3	0	5	1	3	2	0	2
1005	1	3	2	2	2	3	2	3	4	2	2
1006	1	0	4	2	0	9	0	0	2	8	0
1007	1	2	2	2	5	2	2	4	2	2	2
1008	3	1	1	1	12	1	5	0	1	1	0
1009	2	2	4	2	1	2	2	6	2	1	2
1010	3	0	1	1	9	5	0	3	0	3	1
1011	2	4	5	4	1	2	0	1	2	4	1
1012	2	2	2	2	4	2	2	4	3	2	1
1013	2	2	2	2	1	3	4	2	1	2	5
1014	5	0	4	5	0	3	4	2	1	0	2
1015	3	3	6	1	0	4	2	1	1	0	5
1016	2	3	3	1	7	1	0	7	0	1	1
1017	1	2	2	2	3	2	3	5	2	2	2
1018	1	1	2	2	2	1	2	7	2	2	4
1019	4	2	3	4	2	2	1	8	0	0	0
1020	4	1	1	2	0	1	3	12	0	0	2
1021	2	2	2	2	4	2	2	4	2	2	2
1022	1	2	2	1	3	2	2	8	2	2	1
1023	1	1	1	1	0	3	4	6	4	1	4
1024	6	2	2	3	2	2	2	2	2	2	1
1025	3	2	2	2	2	2	2	5	2	2	2
1026	3	2	1	1	10	8	1	0	0	0	0
1027	0	0	0	0	3	1	1	21	0	0	0
1028	0	0	0	0	0	3	2	11	2	4	4
1029	0	0	0	0	0	0	4	21	1	0	0
1030	2	0	0	1	16	3	2	0	2	0	0
1031	0	0	1	1	0	16	0	0	0	6	1
1032	3	3	2	2	1	2	2	7	1	1	1
1033	1	1	1	1	0	1	4	6	2	5	3
1034	7	3	2	1	0	1	0	10	0	1	0
1035	3	3	5	4	1	2	1	1	1	3	1
1036	4	2	6	2	0	5	0	0	0	3	3
1037	2	2	3	2	1	6	2	2	1	2	2
1038	6	0	9	1	0	2	1	2	1	2	1
1039	1	1	2	1	1	1	1	13	2	1	1
1040	1	0	1	0	0	0	2	14	4	0	3
1041	3	3	7	3	1	3	1	1	0	1	2
1042	2	2	2	2	2	2	2	5	2	2	2
1043	2	2	2	2	3	1	2	5	3	2	1
1044	0	0	1	0	2	2	1	4	13	0	2
1045	2	2	3	1	0	4	0	3	1	8	1
1046	1	1	1	1	11	1	2	4	2	0	1
1047	0	1	4	0	0	8	7	1	0	1	3
1048	2	3	10	3	2	1	1	1	1	1	0
1049	3	2	11	1	0	5	0	0	0	1	2
1050	1	3	5	2	2	2	1	3	3	2	1
1051	1	1	6	1	6	2	1	3	1	1	2
1052	2	2	6	2	2	2	3	1	2	2	1
1053	1	9	9	4	0	1	0	0	0	1	0
1054	1	6	1	3	0	3	2	9	0	0	0
1055	0	3	6	3	4	2	1	2	2	1	1
1056	1	3	12	2	0	4	0	0	0	1	2
1057	5	2	5	1	3	1	1	5	0	1	1
1058	2	2	2	2	3	2	2	4	2	2	2
1059	2	1	4	1	4	1	1	5	3	1	2
1060	1	1	1	1	11	3	1	2	2	1	1
1061	1	1	2	1	1	1	1	14	1	1	1
1062	3	2	4	2	0	5	0	4	1	2	2
1063	2	3	6	3	1	5	1	2	1	0	1
1064	2	2	3	2	1	2	2	5	2	2	2
1065	2	2	2	2	0	2	10	2	1	1	1
1066	2	2	2	2	2	2	3	3	3	2	2
1067	4	3	3	2	0	3	1	2	2	1	4
1068	1	0	0	0	4	2	1	12	1	2	2
1069	7	2	4	2	0	2	1	3	0	1	3
1070	1	1	3	1	7	1	1	6	2	1	1
1071	4	2	4	3	0	2	2	3	1	2	2
1072	0	0	0	0	7	2	2	5	3	3	3
1073	1	1	10	1	1	2	1	5	1	1	1
1074	1	1	1	1	2	1	1	13	1	1	2
1075	1	1	1	1	3	1	0	14	1	1	1
1076	1	2	4	3	1	2	1	9	0	1	1
1077	2	2	3	2	2	3	3	2	2	2	2
1078	1	3	3	4	8	1	0	2	0	1	2
1079	0	3	12	2	0	5	0	0	0	0	3
1080	3	2	1	1	2	2	3	6	3	1	1
1081	1	2	3	2	1	2	3	4	3	2	2
1082	2	2	2	3	2	2	1	4	2	3	2
1083	1	2	5	2	2	2	2	4	0	3	2
1084	2	2	3	2	2	2	2	4	2	2	2
1085	2	2	2	2	2	2	2	4	3	2	2
1086	1	1	1	1	1	2	8	7	1	1	1
1087	2	2	1	1	1	1	2	5	4	4	2
1088	2	2	6	2	1	2	1	3	1	2	3
1089	3	3	3	4	0	2	2	5	0	1	2
1090	2	2	2	2	2	3	3	1	2	3	3
1091	1	1	2	2	9	6	2	0	1	0	1
1092	1	1	1	1	3	1	1	13	1	1	1
1093	2	1	8	1	0	1	1	9	0	1	1
1094	7	3	1	2	3	2	2	2	1	0	2
1095	1	0	0	1	0	0	0	23	0	0	0
1096	2	0	2	0	6	3	2	3	3	2	2
1097	2	1	2	1	0	17	0	0	0	1	1
1098	0	0	0	0	0	0	0	10	15	0	0
1099	0	0	0	0	0	0	2	20	1	1	1
1100	0	0	0	0	0	0	0	25	0	0	0
1101	0	0	0	0	0	0	0	24	1	0	0
1102	0	0	0	0	4	3	9	3	3	2	1
1103	0	0	0	0	0	0	1	19	1	4	0
1104	0	0	0	0	1	0	1	6	15	2	0
1105	1	3	0	3	3	1	1	1	7	2	3
1106	0	0	0	0	21	0	1	2	1	0	0
1107	1	1	0	1	11	2	1	4	1	2	1
1108	0	22	0	1	0	0	0	0	2	0	0
1109	0	0	0	0	25	0	0	0	0	0	0
1110	0	0	0	0	0	0	0	0	25	0	0
1111	3	1	2	2	0	1	3	6	2	2	2
1112	1	1	2	2	2	3	2	4	3	2	2
1113	3	5	5	4	3	0	0	0	2	0	2
1114	2	2	2	2	2	2	1	5	2	2	2
1115	3	2	1	2	5	3	1	3	1	2	1
1116	2	3	2	1	14	2	0	0	0	0	0
1117	3	3	3	2	1	1	2	3	2	2	2
1118	1	1	6	3	2	5	2	2	0	1	1
1119	1	1	0	1	0	1	0	1	17	1	1
1120	2	2	10	1	0	1	1	4	1	1	1
1121	2	1	4	5	3	1	1	3	0	1	3
1122	4	3	3	2	2	3	1	2	1	2	1
1123	6	2	0	2	6	2	2	4	0	0	0
1124	3	2	5	3	0	1	2	1	2	2	3
1125	2	2	4	2	2	1	2	4	3	1	1
1126	3	3	4	2	0	2	1	3	1	1	4
1127	2	2	2	2	4	2	2	3	2	2	1
1128	2	2	5	1	0	7	1	2	2	1	1
1129	10	0	1	2	4	1	1	2	0	3	0
1130	2	2	1	2	0	3	0	3	7	3	1
1131	0	0	0	0	22	0	1	1	0	0	0
1132	1	1	5	1	5	1	1	6	1	1	1
1133	2	2	3	2	2	2	1	4	2	2	2
1134	0	0	6	0	1	9	0	0	0	4	4
1135	1	2	3	2	2	2	3	3	2	2	2
1136	2	2	2	2	2	2	3	3	3	2	1
1137	2	2	2	2	4	2	1	3	2	2	2
1138	3	3	3	2	0	7	2	0	0	3	1
1139	1	1	11	1	1	1	1	1	4	1	1
1140	2	2	2	2	4	2	2	3	2	2	1
1141	3	3	6	3	2	2	1	1	1	1	1
1142	2	6	1	1	0	4	1	5	0	3	1
1143	1	5	3	1	0	1	1	7	2	2	1
1144	2	1	1	2	0	1	1	11	2	1	2
1145	1	1	1	1	2	1	2	12	1	1	1
1146	3	2	6	2	1	1	2	2	1	1	3
1147	3	2	2	2	0	1	2	9	3	0	0
1148	2	1	2	1	1	2	2	3	0	1	9
1149	3	1	2	1	7	3	4	0	0	2	1
1150	3	2	3	1	0	1	1	9	2	1	1
1151	2	1	0	2	2	2	4	4	2	2	3
1152	18	2	4	0	0	0	0	0	0	0	0
1153	2	2	3	2	1	3	3	3	3	1	1
1154	1	1	6	1	3	1	3	3	3	1	1
1155	2	2	3	2	2	2	2	3	2	2	2
1156	1	1	1	1	0	9	0	9	2	0	0
1157	6	1	0	3	1	2	2	6	0	2	1
1158	2	4	3	2	1	2	1	3	1	3	2
1159	1	2	5	4	0	2	2	1	0	3	4
1160	2	2	7	2	0	4	2	1	1	2	1
1161	2	12	2	0	1	2	1	0	1	1	2
1162	12	1	2	4	0	5	0	0	0	0	0
1163	4	4	6	3	0	1	0	2	1	2	1
1164	2	2	9	1	0	5	1	2	0	1	1
1165	0	12	9	1	0	0	1	1	0	0	0
1166	3	0	1	1	0	2	4	13	0	0	0
1167	5	2	5	2	0	2	0	2	0	3	3
1168	0	0	0	0	16	2	1	2	2	1	0
1169	2	2	2	2	3	2	2	3	2	2	2
1170	5	5	3	2	0	2	0	2	0	3	2
1171	1	4	6	1	0	0	1	3	3	3	2
1172	8	3	4	1	0	1	1	2	0	2	2
1173	5	7	0	3	0	0	1	8	0	0	0
1174	7	5	2	3	0	1	2	0	4	0	0
1175	1	2	4	1	0	7	1	4	0	2	2
1176	3	1	4	1	1	3	2	4	1	2	2
1177	1	3	4	0	0	15	0	0	0	1	0
1178	2	3	6	2	0	3	3	0	1	3	1
1179	1	1	1	1	4	2	1	7	0	3	3
1180	2	2	2	2	3	2	2	4	1	2	2
1181	2	2	2	2	2	2	1	5	1	2	3
1182	3	2	4	4	0	3	1	4	1	1	1
1183	3	6	2	4	1	1	2	2	1	1	1
1184	1	1	2	2	6	3	2	2	2	2	1
1185	2	2	5	2	1	2	2	3	2	2	1
1186	2	2	16	2	0	0	0	0	0	1	1
1187	1	1	4	1	2	1	1	9	2	1	1
1188	1	1	5	1	4	2	3	4	1	1	1
1189	1	1	1	1	10	1	1	4	2	1	1
1190	2	2	2	2	4	2	1	3	2	2	2
1191	2	6	2	2	0	2	3	0	0	2	5
1192	3	2	1	2	3	1	2	2	4	2	2
1193	2	2	2	2	3	1	1	4	3	2	2
1194	8	0	0	0	1	1	1	13	0	0	0
1195	0	0	0	0	0	0	0	24	0	0	0
1196	0	0	0	0	0	13	0	8	0	3	0
1197	0	0	0	0	0	1	7	6	10	0	0
1198	23	0	0	1	0	0	0	0	0	0	0
1199	0	0	0	1	0	4	0	1	0	0	18
1200	1	22	0	0	0	1	0	0	0	0	0
1201	0	22	0	2	0	0	0	0	0	0	0
1202	0	0	0	0	24	0	0	0	0	0	0
1203	0	0	0	0	0	0	0	0	24	0	0
1204	0	0	0	0	0	0	0	0	24	0	0
1205	1	2	4	2	3	1	2	3	2	2	1
1206	0	1	3	0	0	2	0	0	0	17	0
1207	7	3	2	3	0	0	2	6	0	0	0
1208	6	3	2	1	0	0	0	0	1	5	5
1209	1	1	5	1	5	0	1	2	5	1	1
1210	2	2	3	2	2	3	2	1	2	2	2
1211	0	0	1	2	0	12	0	0	7	0	1
1212	3	4	3	3	0	3	2	1	4	0	0
1213	2	0	5	0	0	1	5	9	0	0	1
1214	2	1	2	2	1	3	2	6	1	1	2
1215	1	2	5	2	8	2	0	0	2	1	0
1216	0	0	1	4	2	1	13	1	0	0	1
1217	1	3	5	3	0	1	5	1	1	2	1
1218	0	3	1	3	1	2	1	11	0	1	0
1219	2	2	2	2	2	2	2	3	0	2	4
1220	2	2	2	2	2	1	2	4	2	2	2
1221	1	1	3	2	4	3	3	2	2	1	1
1222	5	2	8	1	0	1	3	2	0	1	0
1223	4	7	2	1	0	1	1	5	0	1	1
1224	3	6	1	4	0	4	0	2	1	1	1
1225	6	6	2	1	1	3	0	0	0	1	3
1226	2	1	14	2	1	3	0	0	0	0	0
1227	1	1	1	1	11	1	1	4	0	1	1
1228	3	3	5	2	3	3	0	0	0	2	2
1229	4	2	2	2	2	2	2	2	2	2	1
1230	2	2	2	2	2	2	2	3	2	2	2
1231	1	1	7	1	5	1	1	3	1	1	1
1232	1	2	2	2	2	3	1	3	1	3	3
1233	3	2	3	2	0	3	2	2	1	2	3
1234	2	2	3	2	2	2	2	2	2	2	2
1235	2	0	11	0	1	2	1	3	1	1	1
1236	2	3	6	2	0	7	0	0	0	1	2
1237	1	2	2	1	8	2	1	2	1	1	2
1238	2	1	2	1	1	8	2	2	1	2	1
1239	3	2	1	1	2	2	2	7	1	1	1
1240	1	1	5	1	1	2	1	7	2	1	1
1241	2	2	1	2	2	2	1	5	2	2	2
1242	3	0	3	0	7	1	3	3	0	0	3
1243	2	3	4	3	1	2	1	2	3	1	1
1244	4	1	4	2	0	6	0	0	0	2	4
1245	2	2	6	2	2	1	1	2	1	2	2
1246	6	3	4	1	0	3	1	3	1	1	0
1247	2	1	2	1	1	2	2	6	2	2	2
1248	4	3	1	2	6	0	0	4	0	2	1
1249	3	2	7	2	0	2	0	0	0	2	5
1250	0	0	0	0	22	0	0	0	0	0	1
1251	2	2	2	2	2	2	2	3	2	2	2
1252	2	2	2	3	1	3	1	2	1	3	3
1253	1	2	1	3	0	1	1	12	1	1	0
1254	1	4	2	3	0	2	2	1	1	3	4
1255	1	1	2	2	3	2	1	3	2	3	3
1256	2	2	3	2	1	2	2	3	2	2	2
1257	1	2	2	1	13	3	0	0	0	0	1
1258	1	1	1	1	2	1	4	6	2	2	2
1259	1	0	1	1	6	0	7	5	1	1	0
1260	3	2	2	2	2	1	2	2	2	2	3
1261	2	2	2	2	2	2	2	3	2	2	2
1262	1	1	9	1	4	1	1	2	1	1	1
1263	1	1	10	1	1	3	1	1	1	2	1
1264	0	1	4	1	9	1	1	3	1	1	1
1265	2	2	1	1	3	1	1	7	2	1	2
1266	1	1	1	1	8	1	1	5	2	1	1
1267	3	1	3	2	0	4	3	2	1	3	1
1268	1	1	1	1	10	1	1	5	1	1	0
1269	1	1	5	2	2	2	1	4	1	2	2
1270	1	2	2	2	3	2	2	3	2	2	2
1271	0	1	5	1	0	14	0	0	0	1	1
1272	1	1	5	2	7	0	2	2	1	1	1
1273	3	3	1	0	4	3	1	2	1	3	2
1274	4	1	2	2	0	6	4	2	1	0	1
1275	1	2	1	2	0	6	2	1	1	3	4
1276	1	1	2	1	3	1	2	3	4	2	3
1277	3	1	1	2	3	1	3	5	2	1	1
1278	3	2	3	2	2	2	1	2	1	3	2
1279	2	2	4	1	4	1	2	3	2	1	1
1280	1	1	2	1	3	1	1	8	3	1	1
1281	3	2	2	1	2	1	1	5	1	3	2
1282	1	3	2	1	2	4	2	5	0	1	2
1283	1	2	3	1	5	1	1	6	1	1	1
1284	4	1	6	2	1	1	2	1	3	1	1
1285	0	0	0	0	23	0	0	0	0	0	0
1286	2	2	8	1	1	2	3	1	1	1	1
1287	1	1	2	2	3	2	1	6	1	2	2
1288	0	2	0	0	1	4	1	1	13	0	1
1289	0	0	1	21	0	0	0	0	0	1	0
1290	1	1	1	1	9	1	0	6	1	1	1
1291	0	1	1	1	4	1	1	5	5	2	2
1292	2	3	5	2	4	0	1	2	0	1	3
1293	3	2	2	2	2	2	1	4	1	2	2
1294	2	2	1	2	2	3	1	7	1	1	1
1295	1	1	3	1	2	1	2	9	1	1	1
1296	3	1	4	2	3	2	1	2	1	2	2
1297	0	0	0	0	0	0	1	22	0	0	0
1298	0	0	0	0	0	0	1	22	0	0	0
1299	1	0	0	0	0	0	0	18	2	0	2
1300	0	0	0	0	0	0	0	22	1	0	0
1301	1	18	0	1	0	0	0	3	0	0	0
1302	0	0	0	0	0	0	0	23	0	0	0
1303	0	0	0	0	0	0	3	20	0	0	0
1304	0	0	0	0	0	0	0	23	0	0	0
1305	0	0	0	0	5	0	0	18	0	0	0
1306	0	0	0	0	2	13	1	2	2	2	1
1307	0	1	0	0	21	0	1	0	0	0	0
1308	0	0	0	0	0	0	0	0	23	0	0
1309	0	0	0	0	0	18	0	0	0	2	3
1310	2	2	2	1	0	3	3	1	2	2	4
1311	1	2	3	2	2	2	1	4	1	2	2
1312	1	7	2	1	2	1	2	3	1	1	1
1313	0	0	0	0	0	12	0	0	0	3	7
1314	2	4	3	3	1	1	1	4	1	1	1
1315	3	9	3	2	1	0	0	2	1	1	0
1316	4	3	4	5	0	1	0	0	0	2	3
1317	3	1	2	0	0	10	1	1	0	2	2
1318	2	2	3	2	1	2	2	2	2	2	2
1319	0	1	5	1	6	1	1	2	3	1	1
1320	1	1	2	3	1	2	2	4	4	2	0
1321	1	0	1	1	0	17	0	0	0	1	1
1322	1	2	4	2	1	2	1	4	1	2	2
1323	7	6	3	2	0	2	2	0	0	0	0
1324	2	3	5	4	0	1	2	2	1	1	1
1325	2	2	4	2	3	1	1	3	2	1	1
1326	0	2	4	2	2	1	1	1	7	1	1
1327	3	1	1	1	0	4	2	0	0	4	6
1328	2	1	2	1	4	2	3	3	2	1	1
1329	9	3	6	4	0	0	0	0	0	0	0
1330	3	1	2	0	6	3	1	1	1	2	2
1331	3	1	4	1	2	3	2	3	1	1	1
1332	5	3	3	2	0	0	2	7	0	0	0
1333	2	2	2	2	3	2	2	2	2	1	2
1334	2	0	3	2	4	2	1	4	0	2	2
1335	8	2	1	1	0	2	1	3	1	1	2
1336	1	2	3	2	1	2	2	4	2	2	1
1337	1	1	3	1	2	2	2	4	2	2	2
1338	2	2	3	2	1	1	1	7	1	1	1
1339	2	2	2	2	1	1	1	4	0	4	3
1340	4	2	2	2	3	6	1	2	0	0	0
1341	2	2	5	2	1	1	1	5	1	1	1
1342	3	2	3	2	0	2	0	4	4	1	1
1343	1	1	2	1	1	1	2	7	1	3	2
1344	2	2	2	2	0	2	3	3	2	2	2
1345	1	2	2	1	2	0	2	2	6	4	0
1346	2	1	2	1	3	2	1	4	2	2	2
1347	1	0	1	5	1	1	8	1	0	1	3
1348	1	2	5	1	1	3	2	2	1	2	2
1349	1	1	4	2	2	3	1	4	2	2	0
1350	1	1	11	0	0	1	1	4	1	1	1
1351	2	1	3	1	1	1	4	5	2	1	1
1352	1	1	3	1	2	1	1	9	1	1	1
1353	8	6	1	2	0	1	2	2	0	0	0
1354	2	2	2	2	2	2	2	2	2	2	2
1355	1	1	3	1	6	1	1	4	1	1	2
1356	2	1	3	2	0	1	3	5	1	2	2
1357	1	1	3	2	2	1	2	4	2	2	2
1358	1	3	3	3	0	1	2	8	1	0	0
1359	2	1	2	1	1	2	1	4	3	2	3
1360	1	1	2	1	4	4	1	4	2	1	1
1361	1	1	5	2	1	1	1	7	1	1	1
1362	1	2	2	2	2	2	2	2	3	2	2
1363	1	1	1	1	1	2	3	4	4	1	3
1364	2	1	3	2	3	1	1	4	1	2	2
1365	2	2	2	2	2	2	2	2	2	2	2
1366	3	2	1	1	2	4	2	3	0	2	2
1367	2	2	0	1	0	1	1	13	0	0	2
1368	2	1	3	2	2	1	1	3	1	3	3
1369	3	0	3	1	1	4	1	3	3	2	1
1370	1	1	3	1	0	10	0	2	2	1	1
1371	3	1	2	4	1	1	1	3	3	1	2
1372	0	1	3	0	4	0	5	2	1	0	6
1373	2	2	3	2	0	3	1	1	1	3	4
1374	1	1	6	1	4	1	1	4	1	1	1
1375	2	2	2	2	5	2	0	3	4	0	0
1376	2	2	2	2	3	2	2	2	2	2	1
1377	0	1	3	1	1	3	0	2	11	0	0
1378	2	2	6	2	2	2	1	1	2	1	1
1379	0	1	8	1	4	1	1	3	1	1	1
1380	0	1	1	1	10	6	0	0	0	1	2
1381	2	2	2	1	4	3	2	1	0	3	2
1382	2	4	7	3	0	1	1	1	1	1	1
1383	1	1	1	1	10	1	1	2	2	1	1
1384	0	2	2	1	4	2	1	4	4	1	1
1385	2	2	2	2	2	2	2	1	3	2	2
1386	4	5	4	2	1	1	1	1	1	1	1
1387	2	1	2	2	3	3	1	2	2	2	2
1388	1	1	1	1	6	1	1	7	1	1	1
1389	1	1	8	1	1	2	1	3	2	1	1
1390	2	1	1	2	1	4	2	2	2	3	2
1391	3	2	2	2	0	1	1	10	0	0	1
1392	1	1	1	1	9	1	1	4	1	1	1
1393	2	2	1	2	1	2	1	6	1	2	2
1394	1	1	3	1	6	1	1	4	2	1	1
1395	2	1	1	1	3	2	1	5	1	2	3
1396	2	2	2	2	3	2	2	3	1	1	2
1397	4	1	1	1	2	2	2	4	2	1	2
1398	0	0	0	0	22	0	0	0	0	0	0
1399	1	2	2	2	2	2	3	2	2	2	2
1400	2	1	1	1	5	7	0	5	0	0	0
1401	1	1	2	1	7	1	2	4	1	1	1
1402	2	2	2	2	2	2	2	2	2	2	2
1403	2	2	1	2	0	4	2	4	1	2	2
1404	2	2	2	2	1	2	1	4	2	2	2
1405	1	1	2	1	8	1	1	3	2	1	1
1406	3	4	1	1	1	6	0	0	0	2	4
1407	2	1	3	1	2	2	2	4	3	1	1
1408	2	1	4	2	1	2	3	3	2	1	1
1409	2	2	2	2	3	1	2	4	2	1	1
1410	6	0	1	1	0	6	3	3	0	1	1
1411	1	1	5	2	1	3	1	3	1	2	2
1412	1	1	8	1	2	1	2	2	2	1	1
1413	2	2	2	3	2	1	5	2	1	1	1
1414	5	1	2	1	0	1	1	8	1	1	1
1415	3	3	1	1	3	4	4	2	0	0	1
1416	1	1	2	1	13	0	1	1	0	1	1
1417	1	1	3	1	1	4	2	5	2	1	1
1418	2	2	2	2	2	2	2	2	2	2	2
1419	1	1	2	1	0	6	7	4	0	0	0
1420	2	1	9	2	2	1	1	1	1	1	1
1421	1	1	2	1	0	1	0	8	7	1	0
1422	3	1	1	5	0	0	1	2	0	2	7
1423	3	4	2	1	2	2	4	2	0	0	2
1424	1	2	3	2	1	1	2	5	2	2	1
1425	2	2	2	2	2	2	2	4	2	1	1
1426	1	2	2	2	3	3	1	2	1	3	2
1427	2	1	5	1	2	1	1	6	1	1	1
1428	3	2	4	1	0	2	1	2	2	1	4
1429	1	1	1	1	2	2	2	6	2	2	2
1430	1	2	1	1	0	16	0	0	0	0	1
1431	1	1	1	1	6	1	1	6	2	1	1
1432	2	2	1	1	0	3	2	6	1	2	2
1433	8	1	0	2	1	0	1	3	0	1	5
1434	0	0	0	0	0	0	2	20	0	0	0
1435	0	0	0	0	0	0	0	22	0	0	0
1436	0	1	0	0	0	16	0	3	0	2	0
1437	0	0	0	0	0	0	0	20	0	2	0
1438	0	0	0	0	0	0	0	22	0	0	0
1439	1	1	0	1	7	2	2	4	2	1	1
1440	0	0	0	0	0	0	0	18	4	0	0
1441	3	2	0	2	1	1	2	6	0	1	4
1442	1	1	0	1	0	7	2	3	2	2	3
1443	0	0	0	0	1	0	0	1	20	0	0
1444	0	0	0	1	18	3	0	0	0	0	0
1445	0	0	0	0	0	0	0	22	0	0	0
1446	2	0	0	1	0	4	2	4	7	1	1
1447	0	0	0	0	0	0	0	0	0	5	17
1448	0	0	0	0	22	0	0	0	0	0	0
1449	22	0	0	0	0	0	0	0	0	0	0
1450	0	0	0	0	22	0	0	0	0	0	0
1451	0	0	0	0	0	9	0	0	0	7	6
1452	0	0	0	0	22	0	0	0	0	0	0
1453	0	0	0	0	22	0	0	0	0	0	0
1454	0	0	0	0	22	0	0	0	0	0	0
1455	0	0	0	0	22	0	0	0	0	0	0
1456	0	0	0	0	0	0	0	0	0	22	0
1457	0	0	0	0	0	0	0	0	0	0	22
1458	2	2	2	0	4	4	2	1	0	0	4
1459	4	1	0	0	0	0	2	1	0	0	13
1460	2	1	2	2	4	1	1	2	2	2	2
1461	0	2	4	0	0	1	1	0	4	5	4
1462	6	1	2	2	0	1	3	2	1	2	1
1463	1	1	2	1	2	1	1	8	1	1	2
1464	1	1	2	1	3	1	2	7	1	1	1
1465	1	1	1	1	2	1	2	11	0	1	0
1466	3	1	2	1	4	2	1	2	2	1	2
1467	1	1	2	1	2	2	3	3	1	3	2
1468	1	1	2	1	1	8	3	1	1	1	1
1469	2	4	3	1	0	1	1	3	2	2	2
1470	2	2	1	0	7	0	1	4	1	2	1
1471	2	6	2	3	1	1	1	1	1	1	2
1472	1	1	4	1	3	1	2	4	2	1	1
1473	7	3	5	3	0	1	0	0	0	1	1
1474	2	2	2	1	3	2	1	2	2	2	2
1475	1	1	1	1	0	2	3	8	4	0	0
1476	1	1	2	1	2	1	2	7	2	1	1
1477	3	1	3	2	0	5	0	3	1	1	2
1478	2	3	1	2	1	1	2	4	3	1	1
1479	2	1	2	1	3	1	2	7	1	0	1
1480	2	1	4	1	1	2	2	4	2	1	1
1481	3	2	3	1	4	1	1	1	2	2	1
1482	7	0	1	0	6	0	4	1	0	1	1
1483	3	1	9	1	1	1	1	1	1	1	1
1484	3	1	5	1	0	10	0	0	0	0	1
1485	3	4	7	4	0	1	0	0	0	0	2
1486	2	1	4	1	0	2	1	4	2	2	2
1487	2	2	2	1	1	1	2	2	2	3	3
1488	3	3	7	3	0	2	0	0	0	1	2
1489	3	3	3	3	2	1	1	1	2	1	1
1490	2	2	2	2	1	2	1	3	2	2	2
1491	1	1	10	1	1	1	1	2	1	1	1
1492	2	1	2	1	4	3	1	3	1	2	1
1493	1	2	3	2	0	7	0	4	0	1	1
1494	1	1	2	2	1	1	3	6	1	2	1
1495	0	1	5	3	0	0	0	12	0	0	0
1496	1	1	1	0	2	0	2	0	9	1	4
1497	3	2	4	4	0	2	3	0	2	1	0
1498	1	1	1	0	0	5	1	3	2	3	4
1499	0	0	0	0	0	0	4	10	3	2	2
1500	1	1	1	1	9	2	1	1	0	2	2
1501	2	2	2	2	2	2	1	3	2	1	2
1502	1	1	1	1	9	1	1	3	1	1	1
1503	1	1	0	1	0	5	2	4	3	2	2
1504	1	1	2	1	0	2	4	4	2	2	2
1505	1	1	1	1	7	1	2	2	3	1	1
1506	1	1	3	1	1	1	1	9	1	1	1
1507	2	1	2	1	3	2	2	3	2	2	1
1508	2	0	3	1	0	0	2	12	0	1	0
1509	1	1	3	1	1	2	5	3	2	1	1
1510	1	1	2	2	1	1	1	7	3	1	1
1511	1	2	1	2	1	3	1	6	2	1	1
1512	1	1	1	1	2	1	1	9	1	1	2
1513	2	2	1	2	0	1	2	5	3	2	1
1514	1	1	6	1	3	1	1	4	1	1	1
1515	0	1	4	3	0	3	3	1	0	2	4
1516	2	2	3	1	0	2	1	6	2	1	1
1517	0	16	0	0	0	0	1	0	2	1	1
1518	1	2	2	1	2	2	1	2	1	4	3
1519	0	2	11	0	0	2	0	0	0	5	1
1520	1	2	2	2	4	2	1	3	2	1	1
1521	8	3	6	2	0	0	0	0	0	1	1
1522	2	2	2	2	3	1	2	2	2	1	2
1523	1	1	11	1	0	2	0	2	1	0	2
1524	2	2	2	2	6	1	1	2	1	1	1
1525	1	1	4	1	3	1	2	2	2	2	2
1526	3	6	3	2	4	2	0	1	0	0	0
1527	2	2	3	2	2	2	1	2	1	2	2
1528	2	2	4	1	3	1	2	3	1	1	1
1529	4	1	2	2	1	4	1	3	0	0	3
1530	2	11	1	1	0	1	1	1	1	1	1
1531	0	0	1	0	0	1	0	3	15	0	1
1532	3	1	4	1	3	1	2	3	1	1	1
1533	3	3	2	4	0	0	1	0	0	1	7
1534	2	1	5	1	0	2	3	4	1	1	1
1535	1	1	1	1	1	3	1	1	8	1	2
1536	2	2	5	1	0	3	1	1	1	1	4
1537	1	1	2	1	3	1	1	8	1	1	1
1538	1	1	1	1	6	1	1	6	1	1	1
1539	1	1	1	1	3	1	1	9	1	1	1
1540	2	2	1	2	4	2	2	1	2	2	1
1541	1	2	3	2	2	3	1	3	1	2	1
1542	1	3	2	1	4	1	1	5	1	1	1
1543	2	2	2	2	2	1	1	2	3	2	2
1544	0	0	0	1	0	3	11	4	2	0	0
1545	2	16	1	1	0	1	0	0	0	0	0
1546	2	1	1	1	2	2	3	5	2	1	1
1547	3	0	3	2	3	0	6	2	2	0	0
1548	2	1	2	2	7	1	1	2	1	1	1
1549	0	0	0	0	3	1	4	10	0	2	1
1550	2	2	3	2	2	2	1	2	1	2	2
1551	1	3	9	1	5	0	0	0	0	1	1
1552	1	1	7	2	0	0	2	6	0	1	1
1553	6	2	1	5	1	1	0	5	0	0	0
1554	1	1	0	1	6	1	1	7	1	1	1
1555	2	1	6	4	2	1	1	1	1	1	1
1556	3	2	3	3	1	1	1	3	1	1	2
1557	2	2	2	2	0	2	1	3	1	3	3
1558	2	2	1	2	2	2	2	4	1	2	1
1559	1	1	2	1	10	1	1	1	1	1	1
1560	1	6	1	1	6	2	1	1	0	1	1
1561	4	4	1	2	0	1	4	4	0	0	1
1562	4	3	2	4	2	1	2	1	1	1	0
1563	1	2	7	2	1	2	1	1	2	1	1
1564	2	1	2	1	5	2	1	3	2	1	1
1565	1	0	3	1	2	1	2	7	2	1	1
1566	1	1	3	1	3	1	1	7	1	1	1
1567	2	0	2	1	0	2	4	7	1	0	2
1568	2	1	1	1	2	3	3	3	2	1	2
1569	3	1	5	2	2	1	1	2	2	1	1
1570	1	1	1	1	5	1	2	6	1	1	1
1571	1	1	1	1	6	1	2	5	1	1	1
1572	1	1	1	1	1	1	1	9	3	1	1
1573	2	1	1	2	4	2	2	1	2	2	2
1574	1	1	2	1	3	1	1	8	1	1	1
1575	1	2	1	1	0	9	2	2	2	1	0
1576	2	2	2	2	0	2	1	7	1	1	1
1577	9	0	1	1	0	0	4	4	0	0	2
1578	2	2	4	2	4	1	1	2	1	1	1
1579	2	2	4	2	1	2	1	3	1	2	1
1580	2	1	2	2	2	2	2	4	1	1	2
1581	1	3	0	0	0	0	4	12	0	0	1
1582	2	2	3	2	5	2	1	1	0	2	1
1583	1	1	1	1	1	1	1	10	2	1	1
1584	2	1	2	2	3	1	1	5	0	2	2
1585	0	2	8	0	0	5	0	4	0	1	1
1586	2	1	1	2	1	1	1	8	2	1	1
1587	0	0	0	0	0	0	0	21	0	0	0
1588	0	0	0	0	0	0	0	21	0	0	0
1589	0	0	0	0	1	1	1	15	2	0	1
1590	2	0	0	0	19	0	0	0	0	0	0
1591	0	0	0	0	0	0	0	21	0	0	0
1592	0	0	0	0	0	0	0	12	6	1	2
1593	2	0	0	8	0	2	1	4	2	1	1
1594	1	12	0	3	0	1	0	0	0	3	1
1595	0	1	0	1	0	18	0	0	1	0	0
1596	0	0	0	0	20	1	0	0	0	0	0
1597	0	0	0	0	21	0	0	0	0	0	0
1598	0	0	0	0	0	0	0	0	1	1	19
1599	0	0	0	0	0	14	0	0	0	2	5
1600	3	0	3	1	0	5	2	1	2	1	2
1601	1	9	3	5	1	0	1	0	0	0	0
1602	2	2	2	1	0	1	2	5	2	2	1
1603	0	1	3	3	0	4	4	2	2	0	1
1604	2	3	2	1	0	0	0	11	1	0	0
1605	1	1	4	4	1	2	1	2	2	1	1
1606	1	1	2	1	3	4	1	4	1	1	1
1607	1	1	7	1	3	1	2	2	0	1	1
1608	1	2	3	2	2	2	1	2	2	2	1
1609	1	3	3	1	3	2	1	2	2	1	1
1610	4	2	3	2	1	1	2	1	0	2	2
1611	2	3	6	2	2	3	0	0	0	1	1
1612	1	2	4	2	3	0	2	3	1	1	1
1613	0	3	1	1	1	1	1	11	0	1	0
1614	4	1	3	1	1	3	1	2	2	1	1
1615	2	1	2	1	0	5	1	2	1	2	3
1616	2	1	3	4	2	0	2	2	0	1	3
1617	1	1	3	1	8	1	1	1	1	1	1
1618	3	2	4	3	1	1	2	1	1	1	1
1619	1	1	3	1	1	3	4	1	2	1	2
1620	3	3	4	2	2	1	1	1	1	1	1
1621	1	1	3	3	2	0	4	2	1	0	3
1622	0	4	2	1	1	4	1	2	3	0	2
1623	1	0	3	0	1	0	1	14	0	0	0
1624	0	2	2	4	0	0	1	0	0	3	8
1625	4	1	2	0	0	1	4	4	0	1	3
1626	1	1	2	1	2	1	4	3	3	1	1
1627	1	1	1	1	2	1	1	7	1	2	2
1628	2	1	1	1	1	3	2	4	2	1	2
1629	1	1	1	1	1	1	2	8	2	1	1
1630	1	1	1	3	2	3	2	4	1	1	1
1631	4	2	1	1	1	2	0	5	2	1	1
1632	1	1	2	1	1	1	1	9	1	1	1
1633	2	2	1	2	4	1	2	2	2	1	1
1634	1	1	2	1	2	1	1	8	1	1	1
1635	5	3	1	4	0	1	1	0	0	0	5
1636	1	0	1	1	6	1	1	5	2	1	1
1637	2	1	9	1	1	1	1	1	1	1	1
1638	7	3	2	0	0	3	0	0	0	1	4
1639	0	0	1	0	3	0	0	0	16	0	0
1640	1	1	2	1	1	1	1	9	1	1	1
1641	2	1	2	1	4	1	1	6	1	1	0
1642	2	2	7	2	0	1	1	1	1	1	2
1643	2	1	0	1	1	0	11	1	1	1	1
1644	2	1	5	2	0	2	0	2	3	1	2
1645	1	1	14	1	0	1	0	0	0	2	0
1646	0	1	4	2	0	0	4	1	3	4	1
1647	1	1	2	1	2	1	1	6	2	2	1
1648	1	1	1	1	2	1	1	9	1	1	1
1649	1	1	1	1	1	1	2	8	2	1	1
1650	2	1	3	1	1	1	1	7	0	1	2
1651	2	2	2	2	3	2	1	1	2	2	1
1652	2	1	4	1	3	1	1	4	1	1	1
1653	1	1	7	1	1	1	1	5	0	1	1
1654	1	1	2	1	8	1	1	2	1	1	1
1655	1	1	4	1	3	1	1	5	1	1	1
1656	1	1	1	1	2	2	2	4	2	2	2
1657	3	1	4	1	1	1	0	5	2	1	1
1658	1	0	0	0	18	0	0	0	0	0	1
1659	1	1	0	1	0	9	2	2	0	2	2
1660	1	1	1	1	1	1	1	9	1	2	1
1661	1	2	4	2	3	2	1	1	1	2	1
1662	2	1	2	1	3	1	1	5	2	1	1
1663	3	4	4	3	2	1	0	0	1	1	1
1664	0	0	1	1	1	1	3	8	2	1	2
1665	2	2	2	2	2	1	1	3	2	1	2
1666	2	6	1	0	0	3	0	3	1	3	1
1667	1	1	4	1	5	1	2	2	1	1	1
1668	1	1	2	1	4	1	1	5	2	1	1
1669	1	1	2	1	2	1	2	7	1	1	1
1670	1	1	10	1	0	1	1	2	1	1	1
1671	2	1	2	2	2	1	2	3	1	3	1
1672	1	1	3	1	1	1	1	8	1	1	1
1673	2	1	1	1	5	2	1	2	1	2	2
1674	1	1	3	1	3	2	2	3	2	1	1
1675	1	1	3	1	0	1	3	4	2	2	2
1676	1	1	2	2	1	1	1	6	2	2	1
1677	0	0	0	0	4	1	5	5	3	1	1
1678	5	2	3	3	0	2	0	1	2	1	1
1679	1	1	6	1	4	1	1	2	1	1	1
1680	2	2	4	2	0	1	2	4	1	1	1
1681	1	1	3	1	3	1	1	4	2	2	1
1682	1	5	0	0	5	2	3	3	0	1	0
1683	4	0	0	0	2	2	2	5	0	2	3
1684	4	1	6	2	0	1	0	1	1	2	2
1685	1	1	2	1	3	4	1	4	1	1	1
1686	2	2	2	1	1	0	1	8	1	1	1
1687	2	3	2	2	1	1	1	0	0	0	8
1688	2	3	3	1	3	1	0	1	4	1	1
1689	3	4	4	2	1	1	1	1	1	1	1
1690	2	1	6	1	2	1	2	2	1	1	1
1691	1	1	8	1	2	1	1	2	1	1	1
1692	0	2	4	0	1	1	4	6	2	0	0
1693	1	7	3	1	1	2	0	2	1	1	1
1694	1	1	4	2	2	1	3	1	4	0	1
1695	1	1	6	1	5	1	1	1	1	1	1
1696	2	2	2	2	2	2	1	2	2	2	1
1697	2	1	2	2	1	2	1	5	0	1	3
1698	3	2	2	3	0	2	1	1	1	2	3
1699	1	1	2	1	2	2	3	1	2	2	3
1700	1	1	2	1	2	1	1	7	2	1	1
1701	1	2	3	2	1	2	2	3	1	2	1
1702	1	1	5	0	5	2	1	2	1	1	1
1703	2	1	9	2	0	1	0	0	0	2	3
1704	1	1	1	1	5	1	2	4	2	1	1
1705	1	1	3	1	2	1	2	5	2	1	1
1706	2	1	1	2	3	2	2	2	2	2	1
1707	1	1	2	1	0	2	1	7	1	2	2
1708	1	1	2	1	6	1	2	3	1	2	0
1709	1	1	2	1	4	1	2	4	2	1	1
1710	1	1	1	1	8	2	1	2	1	1	1
1711	1	1	3	1	2	1	2	6	1	1	1
1712	1	1	1	1	4	1	1	7	1	1	1
1713	1	2	4	1	1	2	1	3	1	2	2
1714	0	0	0	0	4	15	0	0	0	1	0
1715	1	0	3	1	2	1	1	7	2	1	1
1716	3	3	1	1	3	2	1	4	1	0	1
1717	1	0	1	1	0	8	3	4	1	1	0
1718	1	1	5	1	3	1	1	4	1	1	1
1719	2	12	0	3	0	1	0	0	0	1	1
1720	2	1	1	1	9	1	1	1	1	1	1
1721	3	3	3	2	1	1	2	2	2	1	0
1722	0	0	2	0	1	12	0	0	0	2	3
1723	1	1	2	1	7	1	1	3	1	1	1
1724	1	1	1	1	3	2	1	7	2	1	0
1725	2	1	2	1	0	2	1	8	1	1	1
1726	2	2	5	1	2	1	1	1	2	1	2
1727	1	1	2	1	1	1	2	7	2	1	1
1728	4	1	4	1	2	2	1	2	1	1	1
1729	1	3	0	2	0	2	3	2	0	6	1
1730	6	2	0	2	0	1	4	2	0	1	2
1731	1	2	3	2	1	2	2	2	2	1	2
1732	2	1	1	1	5	1	2	1	0	0	6
1733	1	1	5	1	5	1	1	3	1	0	1
1734	0	8	0	1	0	2	0	9	0	0	0
1735	2	1	3	1	0	1	2	7	1	1	1
1736	1	1	2	1	0	2	2	5	1	3	2
1737	1	1	2	1	1	1	1	7	2	1	2
1738	2	2	4	1	2	0	0	9	0	0	0
1739	1	1	1	1	4	1	1	6	1	2	1
1740	2	2	1	2	2	0	1	7	0	2	1
1741	1	1	2	1	3	2	0	2	3	3	2
1742	2	1	2	1	1	3	2	2	2	2	2
1743	0	1	0	1	2	2	1	7	3	2	1
1744	0	0	0	0	0	0	0	20	0	0	0
1745	0	0	0	1	0	1	0	18	0	0	0
1746	0	0	0	0	0	0	0	20	0	0	0
1747	0	0	0	0	0	0	0	20	0	0	0
1748	0	0	0	0	0	0	1	19	0	0	0
1749	0	0	0	0	0	0	1	19	0	0	0
1750	4	0	0	0	0	5	2	7	0	1	1
1751	0	0	0	0	0	0	1	18	0	0	1
1752	0	0	0	0	0	0	8	6	4	2	0
1753	0	0	0	0	0	0	1	16	3	0	0
1754	0	1	0	0	0	4	10	4	0	0	1
1755	0	0	0	0	7	0	1	4	3	3	2
1756	0	0	0	0	0	0	8	12	0	0	0
1757	0	0	0	0	0	2	18	0	0	0	0
1758	0	17	0	3	0	0	0	0	0	0	0
1759	0	0	0	0	0	0	0	0	20	0	0
1760	2	6	3	1	0	1	2	1	1	1	1
1761	1	1	2	1	5	1	1	4	1	1	1
1762	1	5	1	0	0	1	1	9	0	1	0
1763	1	1	2	1	2	1	1	6	2	1	1
1764	2	1	0	3	11	0	0	0	2	0	0
1765	1	1	2	1	2	1	1	6	2	1	1
1766	3	1	3	1	0	5	0	0	0	4	2
1767	1	1	2	1	2	1	1	7	1	1	1
1768	3	1	2	2	3	2	1	3	1	1	0
1769	2	0	1	0	3	1	1	8	1	1	1
1770	1	1	1	1	3	2	1	6	1	1	1
1771	1	1	2	1	0	1	0	11	0	1	1
1772	1	2	1	1	0	9	0	0	3	1	1
1773	1	3	4	2	1	2	1	1	1	2	1
1774	1	1	4	1	1	1	1	5	0	1	3
1775	1	0	2	4	0	1	2	7	0	1	1
1776	1	1	2	1	7	1	1	2	1	1	1
1777	0	1	0	0	4	1	5	0	8	0	0
1778	1	1	4	1	1	2	1	5	1	1	1
1779	2	5	0	0	0	1	6	1	0	1	3
1780	2	1	2	1	0	12	0	0	0	0	1
1781	2	1	3	2	2	1	1	3	2	1	1
1782	1	1	2	1	3	1	1	6	1	1	1
1783	0	7	1	2	2	3	1	0	0	0	3
1784	1	3	3	1	2	1	1	1	0	2	4
1785	1	1	3	1	3	1	0	5	1	2	1
1786	1	1	2	1	5	1	2	3	1	1	1
1787	1	1	2	1	3	1	1	6	1	1	1
1788	2	1	6	1	3	1	1	1	1	1	1
1789	1	1	2	1	6	1	2	2	1	1	1
1790	2	2	2	1	2	2	1	2	3	1	1
1791	1	9	5	2	0	0	0	0	0	1	1
1792	1	1	4	1	1	1	3	2	3	1	1
1793	1	1	2	1	5	1	0	4	2	1	1
1794	1	1	12	1	0	1	0	0	0	2	1
1795	1	2	3	1	2	1	1	5	1	1	1
1796	0	2	2	2	2	1	2	6	0	1	1
1797	1	1	1	1	0	2	2	4	3	3	1
1798	2	3	2	1	2	1	1	4	1	1	1
1799	1	1	1	1	1	1	1	9	1	1	1
1800	6	1	3	0	2	0	2	1	0	1	3
1801	2	2	4	1	1	1	1	3	2	1	1
1802	1	1	1	1	6	1	1	4	1	1	1
1803	2	2	2	1	3	1	1	4	1	1	1
1804	1	1	1	1	0	2	0	11	1	0	1
1805	1	1	5	1	4	1	1	2	1	1	1
1806	1	1	2	1	0	3	2	6	1	1	1
1807	2	2	2	2	1	1	1	4	2	1	1
1808	2	1	1	1	3	3	1	3	1	2	1
1809	1	0	2	0	0	6	8	1	0	0	1
1810	1	1	5	2	1	2	1	3	1	1	1
1811	1	2	2	2	0	1	2	3	3	2	1
1812	1	1	2	1	4	1	1	4	2	1	1
1813	1	1	2	1	2	2	2	3	1	2	2
1814	2	2	5	1	1	4	0	0	1	1	2
1815	1	1	2	1	3	2	1	3	3	1	1
1816	2	1	2	1	3	2	1	2	1	2	2
1817	1	1	2	2	1	2	2	1	2	3	2
1818	1	1	8	1	0	1	0	4	1	1	1
1819	1	2	2	2	1	2	2	2	2	1	2
1820	1	1	8	1	0	2	1	1	2	1	1
1821	1	1	1	1	3	1	1	7	1	1	1
1822	1	2	2	1	1	2	1	2	3	2	2
1823	2	1	3	2	1	1	1	4	2	1	1
1824	3	2	3	1	2	1	1	2	1	2	1
1825	1	2	2	2	1	3	1	2	3	1	1
1826	1	1	1	1	2	1	1	8	1	1	1
1827	1	1	2	1	1	5	2	1	0	2	3
1828	5	3	2	4	0	1	1	1	0	1	1
1829	1	1	3	1	0	2	1	7	1	1	1
1830	0	1	3	2	2	2	1	1	5	1	1
1831	2	1	1	1	2	1	1	7	1	1	1
1832	1	1	1	1	9	1	1	1	1	1	1
1833	1	2	2	1	1	1	2	5	2	1	1
1834	1	1	1	1	3	1	2	2	1	1	5
1835	2	1	4	2	0	3	2	3	0	1	1
1836	3	3	1	0	9	0	1	0	0	1	1
1837	1	2	1	1	0	2	2	5	4	1	0
1838	2	1	2	1	0	1	7	4	0	1	0
1839	1	2	3	2	0	1	1	1	4	2	2
1840	2	2	3	2	1	3	1	2	1	1	1
1841	1	1	1	0	1	1	1	6	5	1	1
1842	1	1	6	1	6	1	0	1	1	0	1
1843	1	1	1	3	2	2	1	4	1	2	1
1844	1	1	1	1	8	1	1	2	1	1	1
1845	1	1	4	1	0	0	1	8	1	1	1
1846	3	2	2	2	1	2	1	2	1	2	1
1847	2	1	1	1	7	1	1	2	1	1	1
1848	1	1	1	1	5	1	1	3	1	2	2
1849	1	1	3	2	3	2	1	2	1	1	2
1850	2	1	2	1	1	2	2	3	2	2	1
1851	2	1	2	2	2	3	1	2	1	2	1
1852	3	1	2	1	0	0	1	9	2	0	0
1853	1	1	1	1	2	1	2	5	3	1	1
1854	2	1	5	1	2	0	1	4	1	1	1
1855	1	1	1	1	7	2	1	2	1	1	1
1856	1	1	2	1	4	1	1	5	1	1	1
1857	1	1	4	1	1	1	2	3	3	1	1
1858	1	2	1	1	2	2	2	4	2	1	1
1859	2	2	2	2	3	1	1	4	0	1	1
1860	2	1	2	2	3	1	1	4	1	1	1
1861	1	1	8	1	1	0	1	3	1	1	1
1862	1	1	4	1	1	1	0	7	1	1	1
1863	1	1	5	1	2	1	1	4	1	1	1
1864	1	1	1	1	0	3	3	2	1	2	4
1865	0	14	2	2	0	1	0	0	0	0	0
1866	2	2	2	3	3	1	1	2	1	1	1
1867	1	1	2	1	3	1	1	4	3	1	1
1868	1	1	4	1	0	2	0	3	5	2	0
1869	2	3	0	0	1	3	0	10	0	0	0
1870	1	1	1	1	2	5	1	1	2	3	1
1871	1	1	1	1	8	1	1	2	1	1	1
1872	4	1	0	1	4	1	1	4	1	1	1
1873	2	2	0	3	2	1	2	4	0	1	2
1874	3	2	4	1	2	1	1	2	1	1	1
1875	2	1	1	1	2	2	2	3	1	2	2
1876	6	1	1	1	1	1	2	3	1	1	1
1877	2	1	2	2	0	2	0	0	0	8	2
1878	1	1	3	1	2	2	2	2	3	1	1
1879	4	3	1	1	0	0	0	4	0	2	4
1880	1	1	2	1	6	1	0	4	1	1	1
1881	1	1	3	1	9	1	0	1	0	1	1
1882	1	1	2	1	1	1	1	7	1	2	1
1883	2	1	3	2	1	1	1	5	1	1	1
1884	2	2	2	1	1	2	2	1	2	2	2
1885	1	1	1	1	4	1	2	4	2	1	1
1886	4	6	1	2	0	2	1	0	0	1	2
1887	1	1	1	1	9	1	1	1	1	1	1
1888	2	2	1	2	4	1	1	3	1	1	1
1889	1	1	1	1	1	1	2	7	2	1	1
1890	1	1	1	1	8	1	1	3	0	1	1
1891	0	4	5	2	0	4	0	0	0	1	3
1892	1	6	5	2	0	0	1	0	0	1	3
1893	1	1	3	1	4	1	1	2	1	1	3
1894	2	1	4	1	1	2	1	2	1	2	2
1895	1	1	1	0	0	2	8	1	3	1	1
1896	2	1	2	2	2	3	1	4	1	0	1
1897	1	2	1	1	1	1	1	8	1	1	1
1898	1	1	1	1	2	1	0	7	1	2	2
1899	0	1	1	0	17	0	0	0	0	0	0
1900	0	0	4	1	3	3	0	4	3	1	0
1901	2	1	1	1	6	1	1	3	0	1	2
1902	1	2	3	1	2	2	3	2	1	1	1
1903	1	1	1	1	1	2	1	7	0	1	3
1904	7	6	3	1	0	1	1	0	0	0	0
1905	1	1	1	1	4	2	1	3	2	1	2
1906	1	1	1	1	1	1	2	7	2	1	1
1907	2	2	2	2	1	1	1	3	2	1	2
1908	1	1	1	3	5	1	1	1	1	0	4
1909	3	6	0	2	0	1	2	0	1	1	3
1910	3	1	2	2	0	2	4	0	3	1	1
1911	2	2	3	1	0	0	11	0	0	0	0
1912	1	1	1	1	2	2	1	6	1	2	1
1913	2	1	1	1	2	1	2	5	2	1	1
1914	1	1	1	1	5	1	2	4	1	1	1
1915	2	1	2	2	1	2	3	2	2	1	1
1916	1	2	2	1	1	3	5	1	1	1	1
1917	1	1	1	1	2	1	2	7	1	1	1
1918	1	1	4	1	1	1	1	6	1	1	1
1919	2	1	2	1	2	1	1	6	1	1	1
1920	2	1	4	2	1	1	1	4	1	1	1
1921	1	1	1	1	5	1	1	5	1	1	1
1922	1	0	0	2	1	8	6	0	1	0	0
1923	1	1	3	1	2	2	1	4	2	1	1
1924	2	2	1	1	1	1	2	2	3	2	2
1925	2	1	4	1	0	4	1	2	1	1	2
1926	0	0	1	0	0	0	2	15	1	0	0
1927	1	1	7	1	2	1	0	3	1	1	1
1928	1	1	1	1	1	1	8	2	1	1	1
1929	0	1	3	1	0	4	1	4	2	1	2
1930	1	1	10	1	0	2	0	1	1	1	1
1931	1	2	2	1	6	1	1	2	1	1	1
1932	2	1	2	1	2	3	1	4	1	1	1
1933	1	1	2	1	2	1	1	5	2	2	1
1934	4	4	3	4	0	1	0	0	1	1	1
1935	1	1	1	1	4	1	1	6	1	1	1
1936	1	1	0	1	5	1	1	4	1	2	2
1937	0	1	1	1	0	4	0	5	0	1	6
1938	1	1	1	1	6	1	1	3	1	1	2
1939	2	1	1	2	0	4	1	2	1	3	2
1940	1	1	1	1	5	1	1	5	1	1	1
1941	1	1	2	1	4	1	1	5	1	1	1
1942	1	3	1	4	7	1	0	2	0	0	0
1943	1	1	3	1	1	1	2	3	3	2	1
1944	3	2	1	1	2	1	1	5	1	1	1
1945	1	1	6	1	3	1	1	2	1	1	1
1946	1	1	2	0	2	5	1	5	0	1	1
1947	1	2	4	1	2	3	1	2	1	1	1
1948	1	1	1	1	2	1	1	7	1	1	2
1949	2	2	1	2	2	4	2	0	0	0	4
1950	1	1	1	1	2	1	1	7	2	1	1
1951	1	0	1	0	0	5	1	2	4	3	2
1952	1	1	2	1	2	2	2	3	2	2	1
1953	1	0	1	1	0	1	0	11	0	2	2
1954	3	1	2	2	2	2	1	4	1	1	0
1955	9	2	1	3	0	3	1	0	0	0	0
1956	0	0	0	0	0	0	0	19	0	0	0
1957	1	1	0	1	1	1	1	10	1	1	1
1958	0	0	0	0	0	0	1	5	13	0	0
1959	0	0	0	0	0	0	0	19	0	0	0
1960	1	1	0	1	4	1	2	6	1	1	1
1961	0	0	0	0	0	0	5	11	3	0	0
1962	0	0	0	0	0	0	0	16	2	1	0
1963	0	0	0	0	0	0	0	19	0	0	0
1964	0	0	0	0	0	0	2	13	4	0	0
1965	0	0	0	0	0	0	0	19	0	0	0
1966	0	0	0	0	0	0	1	18	0	0	0
1967	0	0	0	0	0	0	1	15	0	2	1
1968	0	0	0	0	0	0	3	1	10	2	3
1969	0	0	0	0	0	0	1	17	1	0	0
1970	0	0	0	0	0	0	2	17	0	0	0
1971	0	0	0	0	17	2	0	0	0	0	0
1972	0	1	0	0	1	1	1	14	0	0	1
1973	0	7	0	0	0	6	0	6	0	0	0
1974	0	0	0	0	0	0	4	13	1	1	0
1975	0	0	0	0	0	0	0	10	9	0	0
1976	1	1	0	1	2	2	2	5	2	1	2
1977	0	0	0	0	0	0	0	0	0	0	19
1978	2	1	0	11	0	0	1	0	0	2	2
1979	0	0	0	0	2	17	0	0	0	0	0
1980	0	0	0	0	0	0	0	0	18	0	1
1981	0	0	0	0	0	0	0	0	0	3	16
1982	0	3	3	1	2	0	2	3	0	1	3
1983	1	1	3	2	5	1	1	1	1	1	1
1984	2	1	3	1	2	0	0	0	0	0	9
1985	1	1	2	1	1	4	1	2	1	3	1
1986	0	1	6	1	5	0	3	2	0	0	0
1987	1	2	2	1	1	1	1	6	1	1	1
1988	1	1	3	2	4	2	1	1	1	1	1
1989	1	2	1	1	3	1	1	2	1	3	2
1990	1	2	4	3	0	2	1	4	0	0	1
1991	3	10	2	3	0	0	0	0	0	0	0
1992	9	4	3	0	0	0	0	0	0	2	0
1993	1	1	2	1	3	2	1	2	1	2	2
1994	2	2	3	1	1	1	1	4	1	1	1
1995	1	1	2	1	3	1	2	4	1	1	1
1996	2	1	1	1	5	2	1	1	1	2	1
1997	2	3	4	2	1	1	1	0	2	1	1
1998	4	2	10	2	0	0	0	0	0	0	0
[truncated: 30,209 more rows]

## Sheet: Shared orthogroups per species
Shared orthogroups per species
Names	total	elements
adi aeq aip alo ami ate dgi nve pda plu spi	5411	7652
		1387
		6531
		3919
		4358
		4003
		4836
		1322
		5804
		9985
		3475
		8193
		4261
		1354
		8
		2359
		8611
		4704
		1266
		6578
		7514
		39
		8091
		2350
		2479
		506
		4184
		7950
		8100
		8537
		8941
		4827
		4405
		2029
		5671
		20
		1983
		4304
		7247
		294
		764
		9697
		5922
		2583
		9401
		7087
		112
		9423
		6257
		2590
		3750
		7845
		5337
		9133
		170
		4873
		5745
		6513
		2116
		9117
		8298
		8251
		6997
		6744
		1988
		9955
		1155
		7530
		6630
		1617
		490
		1843
		6502
		1294
		9438
		7894
		7111
		6510
		9323
		5748
		5327
		872
		8801
		1146
		8058
		8661
		3960
		7174
		649
		1318
		8847
		3738
		412
		6239
		2893
		2062
		2543
		7212
		4287
		5362
		1867
		4742
		7957
		2505
		8441
		2936
		5548
		2121
		474
		9497
		4058
		6085
		7910
		6069
		7262
		5632
		8584
		4076
		9563
		1655
		5077
		3779
		9924
		1018
		1125
		2806
		9241
		7922
		7439
		3192
		4294
		1058
		7561
		5417
		6211
		8181
		1535
		5299
		4978
		3775
		4652
		4579
		2979
		2961
		8654
		6921
		10048
		7324
		1710
		6271
		5476
		5152
		7732
		4191
		600
		2497
		5354
		3687
		2824
		4597
		4521
		2312
		3096
		4590
		5191
		3761
		3275
		5976
		2380
		3549
		8912
		5301
		4956
		7049
		2706
		9200
		5973
		5502
		4969
		4722
		3487
		6033
		926
		6137
		1792
		8894
		6180
		8007
		2728
		8594
		3439
		1429
		3611
		6694
		4360
		8198
		2500
		8691
		6337
		6863
		7032
		3664
		3108
		2753
		3230
		9387
		2242
		644
		2477
		5308
		5275
		1802
		2775
		7494
		9207
		3231
		3646
		7996
		4857
		4828
		2331
		1902
		2001
		5796
		3695
		4669
		5453
		427
		5121
		82
		4299
		426
		4145
		4698
		1540
		7360
		7758
		4446
		2080
		10143
		7628
		3361
		3593
		1409
		5895
		4417
		1088
		5373
		979
		3603
		9819
		8458
		8038
		2517
		7547
		9882
		8009
		5666
		90
		4712
		9717
		4997
		10073
		4117
		7145
		9307
		7764
		4606
		9481
		5581
		2280
		2912
		7686
		7119
		7489
		855
		3659
		1788
		2186
		680
		7735
		6650
		2879
		4043
		2077
		2887
		9612
		2223
		3380
		9058
		4292
		2664
		8081
		4245
		3530
		5539
		8143
		9341
		1672
		6225
		3941
		1478
		439
		18
		609
		7105
		4790
		3652
		148
		726
		2703
		6659
		2009
		7179
		6323
		6209
		6967
		6080
		7699
		9022
		6205
		3323
		5141
		4498
		9636
		5949
		8729
		7701
		7411
		9027
		5695
		7163
		258
		141
		1060
		3759
		2104
		2894
		2126
		4221
		7787
		3420
		5130
		5684
		6261
		560
		2830
		3670
		7239
		7573
		2448
		4788
		8810
		4384
		5148
		9932
		3065
		2406
		7621
		8151
		14
		2587
		234
		7867
		10127
		6936
		9191
		1000
		9818
		3502
		3955
		5367
		119
		4438
		8904
		1871
		3912
		6637
		7601
		9747
		1844
		5765
		7186
		8071
		7965
		5730
		2681
		1260
		2220
		1390
		4387
		1669
		1825
		3542
		519
		5070
		7059
		5119
		4861
		9246
		8215
		9646
		2210
		8112
		6644
		8491
		4626
		8431
		5885
		6235
		7659
		7882
		2817
		7838
		7250
		8299
		1605
		6892
		1945
		969
		4089
		1501
		7230
		1361
		3678
		583
		7852
		8946
		8817
		2304
		4990
		1920
		4409
		1333
		4492
		7511
		1572
		886
		4733
		3568
		5663
		1189
		3680
		8185
		3768
		385
		4781
		4716
		7520
		5637
		1378
		7420
		621
		9511
		3246
		5899
		1311
		8229
		5736
		701
		2539
		3639
		2779
		5573
		3877
		2491
		3105
		2530
		1512
		328
		6682
		4271
		630
		5001
		3263
		4108
		7404
		1188
		4364
		3285
		771
		8706
		6495
		1586
		3561
		7001
		3643
		2195
		2555
		6340
		5627
		2697
		9991
		5594
		8266
		7308
		8860
		4650
		10091
		7153
		283
		7304
		5860
		3414
		9868
		7742
		9318
		7683
		9669
		4817
		8010
		6002
		2749
		8015
		9216
		1021
		5094
		934
		9420
		5990
		8239
		7473
		3229
		62
		8209
		7427
		6719
		6505
		3466
		3632
		6030
		6953
		7968
		6812
		5808
		8682
		6302
		8858
		1916
		4232
		4568
		3580
		778
		5166
		6297
		3220
		9143
		4701
		3301
		5863
		5061
		1628
		6011
		3219
		8161
		6958
		2610
		3212
		914
		9702
		6246
		6117
		5788
		5917
		5426
		7064
		9220
		4327
		9487
		7313
		3257
		7193
		672
		8575
		3806
		5858
		5532
		10062
		7257
		6925
		5812
		6920
		6314
		9614
		5819
		7613
		2810
		1413
		9395
		1856
		1371
		2413
		4400
		5493
		7037
		1005
		4280
		4130
		2089
		215
		4410
		687
		9229
		5692
		2336
		3990
		7344
		10069
		2653
		2548
		5088
		4090
		7878
		921
		9186
		994
		8972
		5613
		6546
		8130
		9578
		4594
		2819
		2233
		5718
		5768
		2057
		5089
		7348
		2563
		7208
		4333
		4461
		6791
		2840
		4226
		5139
		1399
		7540
		103
		8228
		4528
		2534
		6772
		6173
		5500
		3926
		6343
		7783
		5728
		8095
		4020
		2323
		6157
		3049
		9654
		9949
		7374
		2399
		478
		3068
		3989
		9104
		5906
		7822
		8716
		2439
		7768
		5183
		9013
		3407
		5900
		3980
		531
		1897
		1348
		1137
		7807
		6356
		8230
		5721
		6288
		2456
		7291
		1192
		3017
		1883
		6618
		4832
		2515
		5017
		2605
		3977
		4282
		7988
		3038
		1761
		2861
		5849
		7529
		71
		8054
		512
		5974
		8219
		8473
		9633
		2425
		5880
		4519
		4657
		3092
		2114
		9548
		5930
		2033
		10058
		180
		4097
		7914
		4323
		8085
		8540
		2958
		3260
		7364
		875
		8255
		2419
		5544
		8284
		4811
		6867
		1822
		6693
		4059
		2736
		8983
		1539
		9939
		9351
		8885
		3527
		6821
		6754
		3771
		9714
		2093
		10139
		5457
		1614
		2218
		6555
		5898
		4401
		9274
		1383
		666
		8650
		8880
		3794
		3884
		8968
		6909
		9921
		3384
		2686
		8802
		6591
		5254
		3377
		6254
		1913
		257
		4750
		85
		809
		7580
		539
		6347
		520
		2865
		4617
		5867
		7819
		3021
		7895
		930
		5274
		1059
		5206
		5558
		8630
		5320
		2801
		3062
		3455
		9606
		4006
		5676
		5952
		7739
		1240
		10155
		3470
		8534
		673
		3322
		2366
		5941
		3932
		3623
		4163
		5659
		3505
		5813
		4622
		6363
		7630
		8758
		9002
		1833
		4874
		7152
		5959
		2580
		5125
		289
		8844
		2095
		6759
		5551
		1668
		9427
		5799
		3754
		5460
		6646
		5333
		6620
		8294
		712
		5706
		2560
		5670
		9258
		4512
		3110
		8125
		2332
		1024
		9900
		2867
		13
		7942
		9192
		32
		5611
		3519
		3484
		7999
		7432
		2236
		9671
		1506
		7141
		9597
		1876
		8208
		4605
		3708
		7450
		8147
		6910
		3597
		6328
		6232
		8134
		7902
		7198
		6975
		10132
		7485
		254
		3945
		4214
		6496
		851
		2296
		10000
		10007
		9537
		5145
		4464
		7526
		7476
		10087
		2764
		1556
		4800
		4593
		7320
		5049
		2072
		9189
		8094
		9311
		3427
		5790
		5330
		4835
		6829
		3813
		1840
		3656
		4525
		7357
		3041
		5035
		9107
		9336
		6146
		6202
		1781
		7109
		2157
		7126
		9721
		2363
		9570
		3088
		5910
		3878
		1064
		7761
		4165
		8218
		6574
		8853
		4013
		7369
		4809
		9758
		4254
		2485
		8794
		4853
		7955
		4470
		4543
		6463
		5878
		7226
		831
		5879
		5507
		8303
		423
		2757
		5983
		7011
		8049
		1468
		1494
		1906
		8042
		3235
		8787
		4435
		2327
		9172
		6977
		4763
		1720
		5851
		8739
		2051
		5382
		4968
		8034
		4425
		2742
		5909
		2084
		2473
		2921
		4726
		435
		8903
		1412
		7772
		9502
		1082
		9179
		3081
		4792
		3099
		5115
		4152
		9945
		4639
		5407
		7386
		9577
		7036
		7931
		6214
		6185
		4346
		7170
		8166
		5398
		2574
		2916
		499
		4556
		6783
		5996
		10010
		7490
		1405
		9163
		356
		2396
		5377
		807
		2678
		1050
		6928
		4054
		5623
		454
		4845
		8242
		634
		2551
		5577
		5198
		2831
		3315
		3207
		7023
		6902
		5261
		3289
		9100
		5986
		160
		98
		1278
		2434
		3732
		8063
		8855
		8763
		3193
		1185
		7522
		2849
		107
		417
		5772
		7056
		4547
		2504
		6980
		381
		5020
		2966
		5694
		773
		1247
		7133
		7441
		6776
		6064
		7162
		6250
		5271
		6021
		2856
		2199
		6352
		3002
		6710
		3690
		4286
		4562
		287
		8927
		2761
		2996
		4104
		7301
		2192
		7729
		6944
		6525
		2283
		2603
		1238
		1559
		7157
		167
		4971
		658
		4786
		9324
		7407
		4737
		3515
		8916
		5586
		6835
		2148
		8699
		53
		2925
		5905
		3313
		4135
		3916
		2465
		3523
		4124
		4985
		3558
		3294
		8020
		1184
		9857
		7977
		6170
		3342
		5393
		985
		9653
		7122
		2176
		9689
		7470
		10103
		1394
		7570
		7597
		5889
		8900
		8018
		4126
		9541
		5090
		6538
		4584
		9298
		1265
		4527
		4634
		239
		269
		363
		7961
		4264
		4140
		7855
		9046
		1798
		2535
		7116
		2017
		4031
		9879
		5496
		9031
		6794
		9863
		9054
		8816
		6138
		7006
		404
		8804
		5649
		2214
		1941
		7243
		8078
		5180
		7331
		4420
		1640
		2026
		3674
		8047
		6982
		9360
		6103
		1256
		8203
		5927
		1853
		2480
		799
		925
		8155
		3357
		2784
		3791
		2746
		3606
		6843
		1312
		5293
		9590
		7462
		6149
		3984
		5667
		9082
		1472
		3684
		348
		6190
		7353
		1090
		6844
		1425
		2143
		9658
		9451
		5031
		2899
		9136
		3404
		5132
		6260
		535
		683
		3886
		2435
		370
		8170
		1365
		1568
		3399
		2844
		5230
		5775
		7075
		7381
		2609
		5363
		3781
		9898
		7099
		6284
		4689
		197
		5187
		4393
		2685
		3028
		3978
		8500
		7269
		2388
		8224
		8840
		8254
		72
		9696
		3973
		2444
		725
		4088
		3252
		9038
		9864
		2511
		4994
		3012
		5311
		3056
		8495
		4449
		7531
		368
		3078
		4680
		3225
		9706
		8197
		9773
		5054
		6090
		5784
		3636
		327
		1281
		3214
		3197
		5422
		5239
		5782
		1633
		4217
		2042
		5815
		1923
		6095
		3461
		1401
		5163
		902
		4289
		827
		266
		2378
		6665
		5711
		910
		3463
		7863
		8690
		7341
		8235
		4414
		5065
		6789
		955
		1888
		7692
		822
		8249
		3387
		7617
		1665
		2252
		5751
		8720
		9326
		3368
		3994
		3733
		4775
		7648
		5993
		6332
		5431
		1043
		7370
		6014
		6130
		4957
		1417
		7932
		3351
		9464
		5526
		10065
		3306
		6877
		4312
		9210
		8026
		9391
		5844
		2729
		3304
		3188
		6459
		6862
		4361
		5499
		2507
		4340
		3936
		9234
		1810
		6233
		1546
		9208
		825
		495
		4977
		8048
		2460
		2976
		3421
		5531
		2002
		5873
		2088
		9440
		3239
		5309
		2045
		7098
		5825
		4475
		6076
		8008
		3200
		5443
		5536
		1084
		6824
		2937
		1935
		8128
		4567
		2910
		5855
		7194
		8683
		7687
		3100
		7750
		1627
		3369
		5349
		1656
		9431
		4613
		9206
		6181
		8267
		359
		2614
		3694
		142
		5392
		4491
		5795
		4343
		7041
		7978
		3372
		9386
		128
		8724
		8848
		9941
		7967
		2712
		1426
		7352
		7759
		6883
		3428
		7426
		8451
		6490
		5044
		3592
		1681
		395
		5848
		1550
		6038
		4291
		2792
		8082
		6748
		6242
		4609
		7272
		1269
		1671
		4242
		830
		8476
		3940
		7691
		4856
		440
		9716
		4668
		8001
		2919
		3248
		6915
		6851
		2514
		7209
		6506
		3658
		1418
		7875
		132
		5412
		7700
		4831
		3947
		3704
		7279
		7412
		6741
		9419
		5419
		5442
		4490
		5270
		8955
		2351
		4229
		973
		5864
		2857
		3048
		7065
		7104
		8136
		6624
		209
		7442
		4460
		6658
		3651
		4157
		8062
		4791
		9332
		2787
		670
		2739
		8429
		7708
		9021
		149
		4798
		3389
		4063
		4883
		4805
		2930
		6774
		7992
		111
		4776
		559
		5655
		6236
		8949
		2800
		7791
		10053
		9972
		4717
		4093
		4160
		3336
		8807
		4208
		139
		8991
		178
		3444
		10112
		5702
		716
		5294
		4169
		453
		1460
		6996
		9550
		5487
		7021
		8881
		4365
		6970
		8566
		6908
		5463
		6998
		9283
		5182
		2457
		4359
		9116
		3095
		3617
		525
		1866
		3736
		8825
		2115
		4703
		769
		5549
		4133
		5587
		6004
		3085
		9810
		1154
		3076
		7885
		3264
		3402
		6050
		5226
		3423
		6798
		8529
		8773
		8167
		2408
		7218
		3553
		2022
		1122
		6100
		4643
		462
		4385
		5709
		7935
		4219
		2888
		5614
		10020
		8753
		4421
		7124
		7899
		6210
		9
		5361
		1360
		2696
		6484
		4199
		2954
		2410
		1737
		4814
		5128
		9493
		3411
		3284
		7048
		3498
		4177
		8099
		8610
		5631
		8105
		4075
		1502
		3488
		4270
		6282
		4870
		1139
		5698
		3716
		8703
		7363
		641
		4734
		2903
		6129
		5203
		9069
		4511
		7844
		1393
		6705
		5248
		9353
		6805
		2955
		935
		2598
		4611
		2492
		5192
		4408
		6059
		253
		6685
		5928
		63
		1637
		7919
		2096
		2805
		3776
		938
		6466
		7825
		5199
		1583
		7289
		5723
		3610
		4050
		6695
		8977
		8182
		1917
		2993
		900
		8823
		8734
		3888
		4544
		2725
		4316
		8162
		5911
		3362
		1408
		4418
		861
		337
		9852
		6331
		1190
		5428
		5715
		236
		1608
		6957
		4766
		4443
		8200
		9802
		3925
		7870
		3602
		8762
		5861
		5515
		2061
		9609
		1723
		5787
		3346
		6601
		3213
		5506
		6543
		919
		7984
		5963
		5468
		6336
		9394
		1803
		9128
		5492
		5069
		17
		7762
		4721
		7625
		6548
		6298
		1220
		9397
		7031
		4263
		5014
		810
		9092
		227
		6462
		7658
		8270
		8737
		6099
		9441
		1817
		2707
		3998
		1511
		6317
		5538
		6488
		3465
		3629
		9518
		6063
		5811
		7327
		8915
		3436
		3583
		102
		8454
		5290
		9576
		6731
		2929
		5681
		2738
		5179
		5447
		6893
		4186
		5642
		3243
		249
		8460
		9655
		8643
		5131
		1359
		5344
		6818
		847
		2821
		2101
		7995
		9595
		4996
		9787
		3334
		7312
		377
		612
		6547
		3579
		5234
		6718
		8067
		4281
		1092
		2255
		4748
		738
		484
		1243
		7860
		2564
		8688
		3745
		7078
		3394
		1649
		5731
		2226
		4535
		7258
		9418
		1564
		8430
		2185
		6264
		6811
		561
		2112
		6707
		7236
		5169
		1569
		530
		3805
		3067
		470
		7150
		3382
		2895
		7616
		3874
		5669
		8492
		2173
		6287
		8014
		8499
		7888
		4129
		1989
		4035
		4120
		3986
		1870
		5214
		4588
		3276
		7892
		2204
		7964
		1357
		7786
		6228
		4860
		23
		8291
		4375
		8079
		4430
		4627
		244
		4107
		7723
		2811
		6348
		1386
		7851
		7051
		8660
		897
		2584
		2722
		416
		2232
		3642
		5600
		6308
		2581
		6166
		235
		2291
		1931
		2591
		9817
		10128
		4268
		265
		171
		5435
		6838
		9294
		6745
		1884
		4868
		9874
		983
		4004
		8538
		7622
		5062
		5832
		8788
		9746
		3295
		6606
		3679
		5336
		6326
		8159
		2659
		8044
		50
		5903
		8629
		797
		5570
		4318
		5207
		9150
		645
		7936
		8113
		2494
		2329
		5477
		4194
		7240
		2556
		9662
		8110
		6924
		93
		5735
		7839
		2790
		3767
		409
		7858
		812
		8837
		5480
		8023
		2381
		1237
		5315
		8780
		8830
		5156
		5409
		1117
		871
		4042
		1704
		688
		9221
		6738
		2570
		7972
		9981
		7663
		6068
		3033
[truncated: 30,209 more rows]

## Sheet: Genes per orthogroup
Genes in each orthogroup
alo|g7860.t1	plu|plut2.m8.25357.m1	adi|XP_015767961.1	ami|amil.1.2.9344.m1	ami|amil.1.2.9345.m1	ami|amil.1.2.9363.m1	ate|aten_0.1.m1.16224.m1	ate|aten_0.1.m1.28936.m1	adi|XP_015749394.1	adi|XP_015756924.1	adi|XP_015756925.1	adi|XP_015766549.1	adi|XP_015773900.1	adi|XP_015773998.1	adi|XP_015773999.1	adi|XP_015778593.1	ami|amil.1.2.11143.m1	ami|amil.1.2.12580.m1	ami|amil.1.2.13023.m1	ami|amil.1.2.14758.m1	ami|amil.1.2.14766.m1	ami|amil.1.2.15864.m1	ami|amil.1.2.15866.m1	ami|amil.1.2.15928.m1	ami|amil.1.2.16558.m1	ami|amil.1.2.18207.m1	ami|amil.1.2.18210.m1	ami|amil.1.2.19074.m1	ami|amil.1.2.19289.m1	ami|amil.1.2.19348.m1	ami|amil.1.2.21767.m1	ami|amil.1.2.21778.m1	ami|amil.1.2.22950.m1	ami|amil.1.2.23545.m1	ami|amil.1.2.23608.m1	ami|amil.1.2.23716.m1	ami|amil.1.2.24056.m1	ami|amil.1.2.24060.m1	ami|amil.1.2.24520.m1	ami|amil.1.2.26150.m1	ami|amil.1.2.26291.m1	ami|amil.1.2.26358.m1	ami|amil.1.2.3824.m1	ami|amil.1.2.7561.m1	ami|amil.1.2.9493.m1	ate|aten_0.1.m1.10385.m1	ate|aten_0.1.m1.10415.m1	ate|aten_0.1.m1.11560.m1	ate|aten_0.1.m1.11748.m1	ate|aten_0.1.m1.15457.m1
adi|XP_015748198.1	adi|XP_015748270.1	adi|XP_015756823.1	adi|XP_015757683.1	adi|XP_015757684.1	adi|XP_015759265.1	adi|XP_015764740.1	adi|XP_015779196.1	ami|amil.1.2.1531.m1	ami|amil.1.2.19702.m1	ami|amil.1.2.19821.m1	ami|amil.1.2.20866.m1	ami|amil.1.2.23717.m1	ami|amil.1.2.23781.m1	ami|amil.1.2.23782.m1	ami|amil.1.2.23996.m1	ami|amil.1.2.24451.m1	ami|amil.1.2.4814.m1	ami|amil.1.2.9916.m1	ate|aten_0.1.m1.12564.m1	ate|aten_0.1.m1.17291.m1	ate|aten_0.1.m1.17320.m1	ate|aten_0.1.m1.26560.m1	ate|aten_0.1.m1.26568.m1	ate|aten_0.1.m1.26584.m1	ate|aten_0.1.m1.26974.m1	ate|aten_0.1.m1.28846.m1	ate|aten_0.1.m1.29904.m1	ate|aten_0.1.m1.29917.m1	ate|aten_0.1.m1.29929.m1	ate|aten_0.1.m1.29930.m1	ate|aten_0.1.m1.29939.m1	ate|aten_0.1.m1.29940.m1	ate|aten_0.1.m1.29942.m1	ate|aten_0.1.m1.33384.m1	ate|aten_0.1.m1.33395.m1	ate|aten_0.1.m1.33479.m1	ate|aten_0.1.m1.33486.m1	ate|aten_0.1.m1.33488.m1	ate|aten_0.1.m1.34087.m1	ate|aten_0.1.m1.34089.m1	ate|aten_0.1.m1.37322.m1	ate|aten_0.1.m1.37409.m1	ate|aten_0.1.m1.37448.m1	ate|aten_0.1.m1.37449.m1	ate|aten_0.1.m1.37532.m1	ate|aten_0.1.m1.37762.m1	ate|aten_0.1.m1.430.m1	ate|aten_0.1.m1.7599.m1	spi|Spis22582
adi|XP_015747522.1	spi|Spis17798	spi|Spis21117	spi|Spis23103	adi|XP_015747620.1	adi|XP_015772965.1	adi|XP_015775310.1	adi|XP_015780377.1	aeq|actinia_equina_3961	aip|KXJ05250.1	aip|KXJ05542.1	aip|KXJ05551.1	aip|KXJ05870.1	aip|KXJ07213.1	aip|KXJ07294.1	aip|KXJ08031.1	aip|KXJ08290.1	aip|KXJ08474.1	aip|KXJ09269.1	aip|KXJ09430.1	aip|KXJ09827.1	aip|KXJ11221.1	aip|KXJ14230.1	aip|KXJ18129.1	aip|KXJ18174.1	aip|KXJ19985.1	aip|KXJ22996.1	aip|KXJ27964.1	dgi|XP_028403427.1	dgi|XP_028405225.1	dgi|XP_028407822.1	dgi|XP_028413782.1	dgi|XP_028415943.1	dgi|XP_028418795.1	spi|Spis12884	spi|Spis13001	spi|Spis14028	spi|Spis17901	spi|Spis19867	spi|Spis22901	spi|Spis323	spi|Spis8237	adi|XP_015747739.1	adi|XP_015748886.1	adi|XP_015753960.1	adi|XP_015770411.1	aeq|actinia_equina_17873	aeq|actinia_equina_19789	aeq|actinia_equina_33752	aeq|actinia_equina_37528
aeq|actinia_equina_13745	aeq|actinia_equina_17874	aeq|actinia_equina_10143	aeq|actinia_equina_10193	aeq|actinia_equina_10225	aeq|actinia_equina_11119	aeq|actinia_equina_11364	aeq|actinia_equina_11539	aeq|actinia_equina_11942	aeq|actinia_equina_11995	aeq|actinia_equina_12013	aeq|actinia_equina_12082	aeq|actinia_equina_12112	aeq|actinia_equina_12150	aeq|actinia_equina_1216	aeq|actinia_equina_1230	aeq|actinia_equina_1231	aeq|actinia_equina_12807	aeq|actinia_equina_12813	aeq|actinia_equina_13123	aeq|actinia_equina_13150	aeq|actinia_equina_13219	aeq|actinia_equina_13977	aeq|actinia_equina_14060	aeq|actinia_equina_14062	aeq|actinia_equina_14119	aeq|actinia_equina_14187	aeq|actinia_equina_14194	aeq|actinia_equina_14279	aeq|actinia_equina_14700	aeq|actinia_equina_14876	aeq|actinia_equina_14883	aeq|actinia_equina_14889	aeq|actinia_equina_14915	aeq|actinia_equina_14916	aeq|actinia_equina_15007	aeq|actinia_equina_15072	aeq|actinia_equina_15273	aeq|actinia_equina_15351	aeq|actinia_equina_15412	aeq|actinia_equina_15630	aeq|actinia_equina_15736	aeq|actinia_equina_15769	aeq|actinia_equina_15808	aeq|actinia_equina_15915	aeq|actinia_equina_15934	aeq|actinia_equina_15952	aeq|actinia_equina_15981	aeq|actinia_equina_16666	aeq|actinia_equina_16760
adi|XP_015747144.1	adi|XP_015747310.1	adi|XP_015747397.1	adi|XP_015748095.1	adi|XP_015748096.1	adi|XP_015748097.1	adi|XP_015748098.1	adi|XP_015748099.1	adi|XP_015748100.1	adi|XP_015748512.1	adi|XP_015748513.1	adi|XP_015748878.1	adi|XP_015748879.1	adi|XP_015749372.1	adi|XP_015749378.1	adi|XP_015749380.1	adi|XP_015749857.1	adi|XP_015750084.1	adi|XP_015750086.1	adi|XP_015750087.1	adi|XP_015750088.1	adi|XP_015750118.1	adi|XP_015750119.1	adi|XP_015751533.1	adi|XP_015753081.1	adi|XP_015753082.1	adi|XP_015753083.1	adi|XP_015753084.1	adi|XP_015753085.1	adi|XP_015754763.1	adi|XP_015757827.1	adi|XP_015757829.1	adi|XP_015757830.1	adi|XP_015757831.1	adi|XP_015759411.1	adi|XP_015759418.1	adi|XP_015759886.1	adi|XP_015759887.1	adi|XP_015761344.1	adi|XP_015761536.1	adi|XP_015764057.1	adi|XP_015764058.1	adi|XP_015764059.1	adi|XP_015764060.1	adi|XP_015764061.1	adi|XP_015764062.1	adi|XP_015764063.1	adi|XP_015764064.1	adi|XP_015764065.1	adi|XP_015764066.1
alo|g165.t1	alo|g23456.t1	alo|g27098.t1	alo|g27104.t1	ate|aten_0.1.m1.17472.m1	ate|aten_0.1.m1.2041.m1	aeq|actinia_equina_10539	aeq|actinia_equina_15055	aeq|actinia_equina_15173	aeq|actinia_equina_28364	alo|g2706.t1	alo|g2711.t1	alo|g9667.t1	dgi|XP_028403097.1	dgi|XP_028406518.1	dgi|XP_028406520.1	dgi|XP_028413208.1	pda|pdam_00004254-RA	pda|pdam_00012099-RA	pda|pdam_00016302-RA	pda|pdam_00016306-RA	spi|Spis14851	spi|Spis15909	spi|Spis15916	spi|Spis17200	spi|Spis17202	adi|XP_015748703.1	adi|XP_015762233.1	adi|XP_015766507.1	adi|XP_015766516.1	adi|XP_015776970.1	adi|XP_015776971.1	aeq|actinia_equina_10325	aeq|actinia_equina_15113	aeq|actinia_equina_1786	aeq|actinia_equina_21766	aeq|actinia_equina_22060	aeq|actinia_equina_22061	aeq|actinia_equina_22062	aeq|actinia_equina_22065	aeq|actinia_equina_22066	aeq|actinia_equina_22067	aeq|actinia_equina_22279	aeq|actinia_equina_22811	aeq|actinia_equina_24591	aeq|actinia_equina_27220	aeq|actinia_equina_27223	aeq|actinia_equina_28730	aeq|actinia_equina_37801	aeq|actinia_equina_41513
ate|aten_0.1.m1.13478.m1	ate|aten_0.1.m1.29866.m1	ate|aten_0.1.m1.645.m1	adi|XP_015748655.1	adi|XP_015767198.1	aeq|actinia_equina_32202	aeq|actinia_equina_32203	aeq|actinia_equina_32204	aip|KXJ14687.1	alo|g24783.t1	ami|amil.1.2.7675.m1	ate|aten_0.1.m1.22827.m1	dgi|XP_028394519.1	dgi|XP_028398938.1	dgi|XP_028410437.1	dgi|XP_028410484.1	dgi|XP_028410512.1	dgi|XP_028410582.1	dgi|XP_028410645.1	dgi|XP_028410714.1	nve|jgi_Nemve1_212_gw.113.1.1	pda|pdam_00006052-RA	pda|pdam_00011424-RA	pda|pdam_00014477-RA	plu|plut2.m8.2992.m1	spi|Spis3364	spi|Spis5234	spi|Spis7810	adi|XP_015750120.1	adi|XP_015764863.1	aeq|actinia_equina_14280	aeq|actinia_equina_14281	aeq|actinia_equina_14282	aeq|actinia_equina_18773	aeq|actinia_equina_23634	aeq|actinia_equina_23635	aeq|actinia_equina_2378	aeq|actinia_equina_27454	aeq|actinia_equina_30204	aeq|actinia_equina_30205	aeq|actinia_equina_36864	aeq|actinia_equina_36865	aeq|actinia_equina_37318	aeq|actinia_equina_37319	aeq|actinia_equina_37320	aeq|actinia_equina_45161	aeq|actinia_equina_45889	aeq|actinia_equina_47107	aip|KXJ08794.1	aip|KXJ13930.1
ami|amil.1.2.10573.m1	ami|amil.1.2.11825.m1	ami|amil.1.2.1304.m1	ami|amil.1.2.1305.m1	ami|amil.1.2.1307.m1	ami|amil.1.2.1308.m1	ami|amil.1.2.14122.m1	ami|amil.1.2.14123.m1	ami|amil.1.2.15159.m1	ami|amil.1.2.15313.m1	ami|amil.1.2.16807.m1	ami|amil.1.2.17107.m1	ami|amil.1.2.17111.m1	ami|amil.1.2.20211.m1	ami|amil.1.2.20377.m1	ami|amil.1.2.20378.m1	ami|amil.1.2.20554.m1	ami|amil.1.2.21865.m1	ami|amil.1.2.23430.m1	ami|amil.1.2.6599.m1	ate|aten_0.1.m1.13878.m1	ate|aten_0.1.m1.13884.m1	ate|aten_0.1.m1.14062.m1	ate|aten_0.1.m1.14063.m1	ate|aten_0.1.m1.14064.m1	ate|aten_0.1.m1.14069.m1	ate|aten_0.1.m1.14070.m1	ate|aten_0.1.m1.16328.m1	ate|aten_0.1.m1.16337.m1	ate|aten_0.1.m1.19431.m1	ate|aten_0.1.m1.19432.m1	ate|aten_0.1.m1.19441.m1	ate|aten_0.1.m1.19442.m1	ate|aten_0.1.m1.19443.m1	ate|aten_0.1.m1.19989.m1	ate|aten_0.1.m1.27545.m1	ate|aten_0.1.m1.30987.m1	ate|aten_0.1.m1.31574.m1	ate|aten_0.1.m1.36704.m1	ate|aten_0.1.m1.4753.m1	ate|aten_0.1.m1.4760.m1	ate|aten_0.1.m1.4761.m1	ate|aten_0.1.m1.5049.m1	ate|aten_0.1.m1.5074.m1	ate|aten_0.1.m1.5076.m1	ate|aten_0.1.m1.5077.m1	ate|aten_0.1.m1.6901.m1	adi|XP_015747489.1	adi|XP_015747490.1	adi|XP_015755922.1
adi|XP_015747167.1	dgi|XP_028394892.1	dgi|XP_028395694.1	dgi|XP_028403922.1	dgi|XP_028403967.1	dgi|XP_028404802.1	dgi|XP_028404804.1	dgi|XP_028405783.1	dgi|XP_028407177.1	dgi|XP_028407270.1	dgi|XP_028408220.1	dgi|XP_028408734.1	dgi|XP_028408896.1	dgi|XP_028410841.1	dgi|XP_028411636.1	dgi|XP_028411637.1	dgi|XP_028412005.1	dgi|XP_028412007.1	dgi|XP_028412008.1	dgi|XP_028414072.1	dgi|XP_028415393.1	dgi|XP_028416927.1	spi|Spis10297	spi|Spis13590	spi|Spis17910	spi|Spis19392	spi|Spis21942	spi|Spis23467	spi|Spis24361	spi|Spis24930	spi|Spis3466	spi|Spis9626	adi|XP_015747322.1	adi|XP_015751232.1	dgi|XP_028413873.1	adi|XP_015747436.1	adi|XP_015757953.1	aip|KXJ05187.1	aip|KXJ09682.1	dgi|XP_028390979.1	dgi|XP_028395713.1	dgi|XP_028397204.1	dgi|XP_028399260.1	dgi|XP_028399264.1	dgi|XP_028404826.1	dgi|XP_028405305.1	dgi|XP_028406169.1	dgi|XP_028411744.1	dgi|XP_028412195.1	dgi|XP_028413258.1
adi|XP_015747603.1	adi|XP_015760166.1	adi|XP_015760167.1	adi|XP_015760168.1	adi|XP_015780175.1	adi|XP_015780176.1	aeq|actinia_equina_10473	aeq|actinia_equina_10862	aeq|actinia_equina_1190	aeq|actinia_equina_1191	aeq|actinia_equina_1192	aeq|actinia_equina_1193	aeq|actinia_equina_1194	aeq|actinia_equina_1195	aeq|actinia_equina_12337	aeq|actinia_equina_15787	aeq|actinia_equina_19698	aeq|actinia_equina_19936	aeq|actinia_equina_20417	aeq|actinia_equina_20456	aeq|actinia_equina_20457	aeq|actinia_equina_20458	aeq|actinia_equina_20459	aeq|actinia_equina_22892	aeq|actinia_equina_22898	aeq|actinia_equina_22900	aeq|actinia_equina_2741	aeq|actinia_equina_31948	aeq|actinia_equina_31949	aeq|actinia_equina_31950	aeq|actinia_equina_31951	aeq|actinia_equina_34511	aeq|actinia_equina_34513	aeq|actinia_equina_36547	aeq|actinia_equina_37192	aeq|actinia_equina_37193	aeq|actinia_equina_37554	aeq|actinia_equina_40341	aeq|actinia_equina_40345	aeq|actinia_equina_40540	aeq|actinia_equina_40543	aeq|actinia_equina_40549	aeq|actinia_equina_40665	aeq|actinia_equina_40704	aeq|actinia_equina_40705	aeq|actinia_equina_40713	aeq|actinia_equina_43529	aeq|actinia_equina_44798	aeq|actinia_equina_45530	aeq|actinia_equina_45536
alo|g7743.t1	aeq|actinia_equina_18377	aeq|actinia_equina_24386	aeq|actinia_equina_46897	aip|KXJ07868.1	aeq|actinia_equina_12411	aeq|actinia_equina_16283	aeq|actinia_equina_27428	aeq|actinia_equina_29505	aeq|actinia_equina_51632	alo|g12204.t1	alo|g22305.t1	alo|g24954.t1	alo|g3788.t1	alo|g5436.t1	spi|Spis2592	aip|KXJ19882.1	adi|XP_015750411.1	adi|XP_015755039.1	adi|XP_015756712.1	adi|XP_015759337.1	adi|XP_015759338.1	adi|XP_015759558.1	adi|XP_015770198.1	aeq|actinia_equina_1010	aeq|actinia_equina_10175	aeq|actinia_equina_10202	aeq|actinia_equina_10479	aeq|actinia_equina_11113	aeq|actinia_equina_11196	aeq|actinia_equina_11969	aeq|actinia_equina_12624	aeq|actinia_equina_14118	aeq|actinia_equina_14179	aeq|actinia_equina_14880	aeq|actinia_equina_15366	aeq|actinia_equina_15636	aeq|actinia_equina_15817	aeq|actinia_equina_15985	aeq|actinia_equina_16081	aeq|actinia_equina_16516	aeq|actinia_equina_16746	aeq|actinia_equina_16797	aeq|actinia_equina_18113	aeq|actinia_equina_18340	aeq|actinia_equina_18529	aeq|actinia_equina_18944	aeq|actinia_equina_18952	aeq|actinia_equina_19082	aeq|actinia_equina_20280
adi|XP_015747147.1	adi|XP_015747367.1	adi|XP_015750231.1	adi|XP_015750232.1	adi|XP_015750233.1	adi|XP_015750234.1	adi|XP_015750235.1	adi|XP_015754067.1	adi|XP_015763053.1	adi|XP_015763055.1	adi|XP_015763057.1	adi|XP_015763061.1	adi|XP_015764046.1	adi|XP_015766751.1	adi|XP_015766754.1	adi|XP_015766755.1	adi|XP_015766756.1	adi|XP_015766758.1	adi|XP_015767779.1	adi|XP_015767787.1	adi|XP_015767788.1	adi|XP_015767789.1	adi|XP_015767790.1	adi|XP_015767791.1	adi|XP_015767792.1	adi|XP_015775248.1	adi|XP_015778165.1	adi|XP_015778166.1	adi|XP_015778167.1	adi|XP_015778169.1	adi|XP_015778170.1	adi|XP_015778171.1	adi|XP_015778172.1	aeq|actinia_equina_14828	aeq|actinia_equina_14830	aeq|actinia_equina_16664	aeq|actinia_equina_16680	aeq|actinia_equina_2266	aeq|actinia_equina_2413	aeq|actinia_equina_2414	aeq|actinia_equina_24521	aeq|actinia_equina_24534	aeq|actinia_equina_24535	aeq|actinia_equina_24934	aeq|actinia_equina_28994	aeq|actinia_equina_46383	aeq|actinia_equina_49084	aeq|actinia_equina_49203	aeq|actinia_equina_49207	aeq|actinia_equina_49741
adi|XP_015748810.1	adi|XP_015749351.1	adi|XP_015749353.1	adi|XP_015749354.1	adi|XP_015749814.1	adi|XP_015749815.1	adi|XP_015749816.1	adi|XP_015750251.1	adi|XP_015750690.1	adi|XP_015750698.1	adi|XP_015750703.1	adi|XP_015750711.1	adi|XP_015756235.1	adi|XP_015757167.1	adi|XP_015757168.1	adi|XP_015757169.1	adi|XP_015757170.1	adi|XP_015757171.1	adi|XP_015757172.1	adi|XP_015757173.1	adi|XP_015763183.1	adi|XP_015763184.1	adi|XP_015765380.1	adi|XP_015767963.1	adi|XP_015769707.1	adi|XP_015769708.1	adi|XP_015769709.1	adi|XP_015773914.1	adi|XP_015773915.1	adi|XP_015774106.1	adi|XP_015774107.1	adi|XP_015774898.1	adi|XP_015774899.1	adi|XP_015774901.1	adi|XP_015774902.1	adi|XP_015774903.1	adi|XP_015774904.1	adi|XP_015774905.1	adi|XP_015774906.1	adi|XP_015774907.1	adi|XP_015774908.1	adi|XP_015774910.1	adi|XP_015774911.1	adi|XP_015774912.1	adi|XP_015778905.1	adi|XP_015778906.1	adi|XP_015778912.1	adi|XP_015778913.1	adi|XP_015778914.1	adi|XP_015778915.1
adi|XP_015747276.1	ami|amil.1.2.25315.m1	ami|amil.1.2.3591.m1	pda|pdam_00004374-RA	plu|plut2.m8.26435.m1	adi|XP_015747277.1	adi|XP_015765230.1	ate|aten_0.1.m1.29435.m1	pda|pdam_00013406-RA	pda|pdam_00020637-RA	plu|plut2.m8.20471.m1	plu|plut2.m8.22619.m1	plu|plut2.m8.28785.m1	plu|plut2.m8.30690.m1	plu|plut2.m8.575.m1	plu|plut2.m8.685.m1	plu|plut2.m8.9878.m1	spi|Spis1048	spi|Spis12793	spi|Spis15231	spi|Spis2000	spi|Spis21752	spi|Spis24555	spi|Spis6197	spi|Spis7877	spi|Spis9080	spi|Spis2290	adi|XP_015748445.1	adi|XP_015748446.1	adi|XP_015748447.1	adi|XP_015748448.1	adi|XP_015757852.1	adi|XP_015768958.1	adi|XP_015768960.1	alo|g20589.t1	alo|g20595.t1	alo|g2611.t2	alo|g2613.t1	alo|g2614.t1	alo|g5185.t1	ami|amil.1.2.15294.m1	ami|amil.1.2.18255.m1	ami|amil.1.2.19065.m1	ami|amil.1.2.19066.m1	ami|amil.1.2.19067.m1	ami|amil.1.2.19068.m1	ami|amil.1.2.22126.m1	ami|amil.1.2.22127.m1	ate|aten_0.1.m1.28589.m1	ate|aten_0.1.m1.28591.m1
adi|XP_015747607.1	pda|pdam_00006092-RA	pda|pdam_00006095-RA	pda|pdam_00006097-RA	pda|pdam_00006099-RA	pda|pdam_00006100-RA	adi|XP_015749410.1	adi|XP_015749950.1	adi|XP_015753443.1	adi|XP_015755647.1	adi|XP_015755648.1	adi|XP_015757033.1	adi|XP_015757055.1	adi|XP_015757056.1	adi|XP_015757057.1	adi|XP_015759655.1	adi|XP_015764770.1	adi|XP_015764782.1	adi|XP_015769278.1	aeq|actinia_equina_15845	aeq|actinia_equina_16972	aeq|actinia_equina_25082	aeq|actinia_equina_25083	aeq|actinia_equina_25086	aeq|actinia_equina_25087	aeq|actinia_equina_25088	aeq|actinia_equina_34464	aeq|actinia_equina_34465	aeq|actinia_equina_35267	aeq|actinia_equina_35268	aeq|actinia_equina_35269	aeq|actinia_equina_35272	aeq|actinia_equina_35278	aeq|actinia_equina_35280	aeq|actinia_equina_36030	aeq|actinia_equina_36031	aeq|actinia_equina_37431	aeq|actinia_equina_38021	aeq|actinia_equina_38190	aeq|actinia_equina_41678	aeq|actinia_equina_41682	aeq|actinia_equina_41688	aeq|actinia_equina_45296	aeq|actinia_equina_46453	aeq|actinia_equina_46487	aeq|actinia_equina_47665	aeq|actinia_equina_47666	aeq|actinia_equina_51960	aeq|actinia_equina_51961	aeq|actinia_equina_5914
adi|XP_015748193.1	adi|XP_015748620.1	adi|XP_015749282.1	adi|XP_015749597.1	adi|XP_015750503.1	adi|XP_015755118.1	adi|XP_015755119.1	adi|XP_015755120.1	adi|XP_015755121.1	adi|XP_015755123.1	adi|XP_015756902.1	adi|XP_015756903.1	adi|XP_015756904.1	adi|XP_015761325.1	adi|XP_015761603.1	adi|XP_015761610.1	adi|XP_015768376.1	adi|XP_015768493.1	adi|XP_015772727.1	adi|XP_015772728.1	adi|XP_015772729.1	adi|XP_015772730.1	adi|XP_015773345.1	adi|XP_015773435.1	adi|XP_015773438.1	adi|XP_015774340.1	adi|XP_015774352.1	adi|XP_015776647.1	adi|XP_015776650.1	adi|XP_015776651.1	adi|XP_015776652.1	adi|XP_015776653.1	adi|XP_015777470.1	adi|XP_015777473.1	adi|XP_015777474.1	adi|XP_015777695.1	adi|XP_015777699.1	adi|XP_015777700.1	adi|XP_015778694.1	adi|XP_015778695.1	adi|XP_015780271.1	aip|KXJ08465.1	aip|KXJ09674.1	aip|KXJ09678.1	aip|KXJ14139.1	aip|KXJ14146.1	aip|KXJ14153.1	aip|KXJ17962.1	aip|KXJ19643.1	aip|KXJ23636.1
adi|XP_015748352.1	adi|XP_015748353.1	adi|XP_015749116.1	adi|XP_015754622.1	adi|XP_015756487.1	adi|XP_015756506.1	adi|XP_015756507.1	adi|XP_015756508.1	adi|XP_015756509.1	adi|XP_015757184.1	adi|XP_015757190.1	adi|XP_015757832.1	adi|XP_015759412.1	adi|XP_015762241.1	adi|XP_015764729.1	adi|XP_015765677.1	adi|XP_015765678.1	adi|XP_015765679.1	adi|XP_015765680.1	adi|XP_015767504.1	adi|XP_015769586.1	adi|XP_015769598.1	adi|XP_015769599.1	adi|XP_015770838.1	adi|XP_015770840.1	adi|XP_015770841.1	adi|XP_015770842.1	adi|XP_015772550.1	adi|XP_015772551.1	adi|XP_015772552.1	adi|XP_015772553.1	adi|XP_015778459.1	aeq|actinia_equina_1245	aeq|actinia_equina_1247	aeq|actinia_equina_1248	aeq|actinia_equina_1249	aeq|actinia_equina_1250	aeq|actinia_equina_1251	aeq|actinia_equina_1253	aeq|actinia_equina_1922	aeq|actinia_equina_1923	aeq|actinia_equina_1924	aeq|actinia_equina_31963	aeq|actinia_equina_31965	aeq|actinia_equina_31966	aeq|actinia_equina_31968	ami|amil.1.2.13887.m1	ami|amil.1.2.1418.m1	ami|amil.1.2.15822.m1	ami|amil.1.2.17387.m1
adi|XP_015747398.1	adi|XP_015747399.1	adi|XP_015757670.1	adi|XP_015757671.1	adi|XP_015780171.1	adi|XP_015780172.1	adi|XP_015780173.1	aeq|actinia_equina_38329	aeq|actinia_equina_38330	aeq|actinia_equina_38331	aeq|actinia_equina_38333	aeq|actinia_equina_38334	aeq|actinia_equina_38335	aeq|actinia_equina_38337	aeq|actinia_equina_38338	aeq|actinia_equina_38339	aeq|actinia_equina_53234	aeq|actinia_equina_53236	aip|KXJ14217.1	ami|amil.1.2.10213.m1	ami|amil.1.2.24879.m1	ate|aten_0.1.m1.35946.m1	ate|aten_0.1.m1.35955.m1	ate|aten_0.1.m1.35957.m1	ate|aten_0.1.m1.35958.m1	ate|aten_0.1.m1.35959.m1	ate|aten_0.1.m1.35961.m1	ate|aten_0.1.m1.35965.m1	ate|aten_0.1.m1.5354.m1	ate|aten_0.1.m1.5355.m1	nve|jgi_Nemve1_210726_fgenesh1_pg.scaffold_126000052	plu|plut2.m8.21665.m1	plu|plut2.m8.21666.m1	plu|plut2.m8.21668.m1	adi|XP_015747404.1	adi|XP_015750301.1	aeq|actinia_equina_16409	aeq|actinia_equina_16410	aeq|actinia_equina_16411	aeq|actinia_equina_16412	aeq|actinia_equina_30168	aeq|actinia_equina_43845	aeq|actinia_equina_43846	aeq|actinia_equina_43849	aeq|actinia_equina_43850	alo|g3221.t1	nve|jgi_Nemve1_197366_fgenesh1_pg.scaffold_5000172	nve|jgi_Nemve1_218910_fgenesh1_pg.scaffold_375000006	adi|XP_015748775.1	adi|XP_015748776.1
dgi|XP_028390705.1	dgi|XP_028391033.1	dgi|XP_028394878.1	dgi|XP_028397211.1	dgi|XP_028397216.1	dgi|XP_028397222.1	dgi|XP_028400806.1	dgi|XP_028403380.1	dgi|XP_028404825.1	dgi|XP_028405809.1	dgi|XP_028407719.1	dgi|XP_028408199.1	dgi|XP_028409306.1	dgi|XP_028410816.1	dgi|XP_028411127.1	dgi|XP_028413524.1	dgi|XP_028413888.1	dgi|XP_028413912.1	dgi|XP_028413930.1	dgi|XP_028414078.1	dgi|XP_028415550.1	dgi|XP_028415553.1	dgi|XP_028416313.1	dgi|XP_028418295.1	dgi|XP_028419027.1	aip|KXJ19983.1	dgi|XP_028390984.1	dgi|XP_028397220.1	dgi|XP_028404090.1	dgi|XP_028407473.1	dgi|XP_028412735.1	dgi|XP_028413776.1	dgi|XP_028414339.1	dgi|XP_028416058.1	dgi|XP_028417173.1	dgi|XP_028409392.1	dgi|XP_028410386.1	dgi|XP_028417497.1	adi|XP_015747770.1	adi|XP_015771094.1	aip|KXJ09534.1	aip|KXJ22701.1	dgi|XP_028395707.1	dgi|XP_028404021.1	dgi|XP_028405750.1	dgi|XP_028405760.1	dgi|XP_028406773.1	dgi|XP_028407828.1	dgi|XP_028410907.1	dgi|XP_028411543.1
ate|aten_0.1.m1.30436.m1	adi|XP_015749541.1	adi|XP_015756591.1	adi|XP_015771206.1	adi|XP_015772188.1	aeq|actinia_equina_1082	aeq|actinia_equina_11317	aeq|actinia_equina_12643	aeq|actinia_equina_12644	aeq|actinia_equina_12900	aeq|actinia_equina_15186	aeq|actinia_equina_15505	aeq|actinia_equina_15506	aeq|actinia_equina_15507	aeq|actinia_equina_24808	aeq|actinia_equina_24809	aeq|actinia_equina_27599	aeq|actinia_equina_27879	aeq|actinia_equina_36924	aeq|actinia_equina_38663	aeq|actinia_equina_39921	aeq|actinia_equina_44017	aeq|actinia_equina_44018	aeq|actinia_equina_44019	aeq|actinia_equina_44020	aeq|actinia_equina_45817	aeq|actinia_equina_46739	aeq|actinia_equina_53511	aeq|actinia_equina_53513	aeq|actinia_equina_54819	aeq|actinia_equina_54821	aeq|actinia_equina_6318	aeq|actinia_equina_6357	aeq|actinia_equina_7023	aip|KXJ10993.1	aip|KXJ11002.1	aip|KXJ12267.1	aip|KXJ13494.1	aip|KXJ13501.1	aip|KXJ13621.1	aip|KXJ15076.1	aip|KXJ15254.1	aip|KXJ15280.1	aip|KXJ22768.1	aip|KXJ24170.1	aip|KXJ24558.1	aip|KXJ25285.1	aip|KXJ25698.1	aip|KXJ27844.1	aip|KXJ28065.1
adi|XP_015771245.1	ami|amil.1.2.25679.m1	ate|aten_0.1.m1.160.m1	adi|XP_015747651.1	adi|XP_015748719.1	adi|XP_015748720.1	adi|XP_015748721.1	adi|XP_015749582.1	adi|XP_015749583.1	adi|XP_015753064.1	adi|XP_015760878.1	adi|XP_015760889.1	adi|XP_015762901.1	adi|XP_015770113.1	adi|XP_015770115.1	adi|XP_015770116.1	adi|XP_015770117.1	adi|XP_015770118.1	adi|XP_015774845.1	adi|XP_015775518.1	adi|XP_015775520.1	adi|XP_015775988.1	adi|XP_015775989.1	adi|XP_015775990.1	adi|XP_015776051.1	adi|XP_015778115.1	adi|XP_015778116.1	adi|XP_015778117.1	adi|XP_015778118.1	adi|XP_015778119.1	adi|XP_015778120.1	adi|XP_015778121.1	adi|XP_015778122.1	adi|XP_015778123.1	adi|XP_015778124.1	adi|XP_015778125.1	adi|XP_015778126.1	adi|XP_015778127.1	adi|XP_015778128.1	adi|XP_015778129.1	aeq|actinia_equina_29026	aeq|actinia_equina_36982	aeq|actinia_equina_36983	aeq|actinia_equina_37150	aeq|actinia_equina_37151	aeq|actinia_equina_38015	aeq|actinia_equina_41667	aip|KXJ06787.1	aip|KXJ07550.1	aip|KXJ07664.1
adi|XP_015747768.1	adi|XP_015748597.1	adi|XP_015761885.1	aeq|actinia_equina_42233	aeq|actinia_equina_42235	aeq|actinia_equina_42236	aeq|actinia_equina_42237	aeq|actinia_equina_53597	aeq|actinia_equina_54490	aeq|actinia_equina_8623	ami|amil.1.2.10513.m1	ate|aten_0.1.m1.23834.m1	ate|aten_0.1.m1.23838.m1	ate|aten_0.1.m1.23839.m1	ate|aten_0.1.m1.23845.m1	ate|aten_0.1.m1.23850.m1	ate|aten_0.1.m1.23852.m1	nve|jgi_Nemve1_134557_e_gw.341.2.1	nve|jgi_Nemve1_210816_fgenesh1_pg.scaffold_127000073	nve|jgi_Nemve1_41034_gw.235.55.1	pda|pdam_00014942-RA	plu|plut2.m8.13880.m1	spi|Spis17227	adi|XP_015748093.1	adi|XP_015777836.1	alo|g14284.t1	alo|g14290.t1	alo|g14291.t1	alo|g14292.t1	alo|g14293.t1	alo|g14296.t1	ami|amil.1.2.15371.m1	ami|amil.1.2.15374.m1	ate|aten_0.1.m1.23970.m1	ate|aten_0.1.m1.23973.m1	ate|aten_0.1.m1.32570.m1	ate|aten_0.1.m1.32580.m1	ate|aten_0.1.m1.32581.m1	ate|aten_0.1.m1.32584.m1	ate|aten_0.1.m1.32591.m1	ate|aten_0.1.m1.32596.m1	ate|aten_0.1.m1.34206.m1	ate|aten_0.1.m1.35435.m1	ate|aten_0.1.m1.36124.m1	ate|aten_0.1.m1.36378.m1	ate|aten_0.1.m1.36494.m1	ate|aten_0.1.m1.37512.m1	ate|aten_0.1.m1.37959.m1	plu|plut2.m8.17381.m1	plu|plut2.m8.29680.m1
adi|XP_015749723.1	adi|XP_015753438.1	aeq|actinia_equina_1610	aeq|actinia_equina_24016	aeq|actinia_equina_27116	aeq|actinia_equina_27591	aeq|actinia_equina_28131	aeq|actinia_equina_28437	aeq|actinia_equina_346	aeq|actinia_equina_37231	aeq|actinia_equina_37232	aeq|actinia_equina_37233	aeq|actinia_equina_37281	aeq|actinia_equina_48718	aip|KXJ10302.1	aip|KXJ12650.1	aip|KXJ14124.1	aip|KXJ16476.1	alo|g5521.t1	alo|g5527.t1	alo|g6158.t1	alo|g9912.t1	ami|amil.1.2.25242.m1	ami|amil.1.2.25625.m1	ate|aten_0.1.m1.1533.m1	ate|aten_0.1.m1.20255.m1	ate|aten_0.1.m1.20265.m1	dgi|XP_028396320.1	dgi|XP_028409018.1	dgi|XP_028409019.1	dgi|XP_028409022.1	nve|jgi_Nemve1_204357_fgenesh1_pg.scaffold_50000041	nve|jgi_Nemve1_248399_estExt_fgenesh1_pg.C_5430006	pda|pdam_00010209-RA	pda|pdam_00012375-RA	pda|pdam_00017069-RA	pda|pdam_00017076-RA	pda|pdam_00017320-RA	pda|pdam_00017322-RA	pda|pdam_00019712-RA	pda|pdam_00019833-RA	plu|plut2.m8.24726.m1	plu|plut2.m8.2831.m1	plu|plut2.m8.3055.m1	plu|plut2.m8.5991.m1	spi|Spis11782	spi|Spis11787	spi|Spis12981	spi|Spis12983	spi|Spis18233
adi|XP_015756054.1	adi|XP_015778151.1	adi|XP_015778154.1	adi|XP_015778774.1	ami|amil.1.2.17340.m1	ami|amil.1.2.20108.m1	ami|amil.1.2.2455.m1	ami|amil.1.2.2458.m1	ami|amil.1.2.2459.m1	ami|amil.1.2.2460.m1	ate|aten_0.1.m1.34134.m1	ate|aten_0.1.m1.34135.m1	ate|aten_0.1.m1.5616.m1	pda|pdam_00015804-RA	plu|jamg1.model.xfSc0000400.5	plu|plut2.m8.11327.m1	plu|plut2.m8.11340.m1	plu|plut2.m8.12842.m1	plu|plut2.m8.12844.m1	plu|plut2.m8.12845.m1	plu|plut2.m8.12846.m1	plu|plut2.m8.12847.m1	plu|plut2.m8.12848.m1	plu|plut2.m8.12850.m1	plu|plut2.m8.13288.m1	plu|plut2.m8.13290.m1	plu|plut2.m8.13292.m1	plu|plut2.m8.19582.m1	plu|plut2.m8.20547.m1	plu|plut2.m8.24251.m1	plu|plut2.m8.24807.m1	plu|plut2.m8.29029.m1	plu|plut2.m8.29030.m1	plu|plut2.m8.3053.m1	plu|plut2.m8.30922.m1	plu|plut2.m8.30924.m1	plu|plut2.m8.30925.m1	plu|plut2.m8.30926.m1	plu|plut2.m8.31263.m1	plu|plut2.m8.31265.m1	plu|plut2.m8.32007.m1	plu|plut2.m8.829.m1	plu|plut2.m8.9361.m1	spi|Spis13497	spi|Spis14747	spi|Spis25131	spi|Spis25256	spi|Spis2936	spi|Spis2937	adi|XP_015765723.1
spi|Spis2145	adi|XP_015748140.1	adi|XP_015748551.1	adi|XP_015750497.1	adi|XP_015750504.1	adi|XP_015750511.1	adi|XP_015750517.1	adi|XP_015750523.1	adi|XP_015750530.1	adi|XP_015750536.1	adi|XP_015761404.1	adi|XP_015762015.1	adi|XP_015767022.1	adi|XP_015767023.1	adi|XP_015767024.1	adi|XP_015767025.1	adi|XP_015767026.1	adi|XP_015767027.1	adi|XP_015771383.1	adi|XP_015771384.1	aeq|actinia_equina_10022	aeq|actinia_equina_27005	aeq|actinia_equina_27363	aeq|actinia_equina_27364	aeq|actinia_equina_35322	aeq|actinia_equina_35323	aeq|actinia_equina_35733	aeq|actinia_equina_44575	aeq|actinia_equina_44581	aeq|actinia_equina_52270	aeq|actinia_equina_52272	aeq|actinia_equina_7889	aip|KXJ05122.1	aip|KXJ06474.1	aip|KXJ07052.1	aip|KXJ07431.1	aip|KXJ07433.1	aip|KXJ07434.1	aip|KXJ08504.1	aip|KXJ08513.1	aip|KXJ10131.1	aip|KXJ10133.1	aip|KXJ10134.1	aip|KXJ10135.1	aip|KXJ12876.1	aip|KXJ15795.1	alo|g11955.t1	alo|g11956.t1	alo|g19541.t1	alo|g22032.t1
adi|XP_015747313.1	adi|XP_015747395.1	adi|XP_015771899.1	ate|aten_0.1.m1.16207.m1	ate|aten_0.1.m1.16215.m1	ate|aten_0.1.m1.37623.m1	ate|aten_0.1.m1.33623.m1	adi|XP_015748877.1	adi|XP_015750637.1	adi|XP_015764085.1	adi|XP_015767847.1	adi|XP_015770122.1	adi|XP_015770123.1	adi|XP_015770124.1	adi|XP_015776070.1	adi|XP_015776071.1	adi|XP_015776072.1	adi|XP_015776073.1	adi|XP_015776074.1	adi|XP_015777147.1	adi|XP_015777733.1	adi|XP_015777737.1	ami|amil.1.2.10750.m1	ami|amil.1.2.12572.m1	ami|amil.1.2.12679.m1	ami|amil.1.2.1371.m1	ami|amil.1.2.13872.m1	ami|amil.1.2.15771.m1	ami|amil.1.2.16726.m1	ami|amil.1.2.17727.m1	ami|amil.1.2.18036.m1	ami|amil.1.2.18697.m1	ami|amil.1.2.18698.m1	ami|amil.1.2.18742.m1	ami|amil.1.2.19383.m1	ami|amil.1.2.19385.m1	ami|amil.1.2.19817.m1	ami|amil.1.2.24600.m1	ami|amil.1.2.24742.m1	ami|amil.1.2.26563.m1	ami|amil.1.2.4040.m1	ami|amil.1.2.5898.m1	ami|amil.1.2.9367.m1	ate|aten_0.1.m1.1396.m1	ate|aten_0.1.m1.14333.m1	ate|aten_0.1.m1.14334.m1	ate|aten_0.1.m1.14339.m1	ate|aten_0.1.m1.14341.m1	ate|aten_0.1.m1.17272.m1	ate|aten_0.1.m1.18385.m1
aip|KXJ16859.1	nve|jgi_Nemve1_232141_fgsh_est.C_scaffold_24000006	spi|Spis4289	spi|Spis12393	spi|Spis12594	spi|Spis12925	spi|Spis13595	spi|Spis15844	spi|Spis16009	spi|Spis16810	spi|Spis1716	spi|Spis17418	spi|Spis18203	spi|Spis21540	spi|Spis21605	spi|Spis21922	spi|Spis22810	spi|Spis22840	spi|Spis22971	spi|Spis23214	spi|Spis23253	spi|Spis23674	spi|Spis24175	spi|Spis24345	spi|Spis24476	spi|Spis24542	spi|Spis24602	spi|Spis24614	spi|Spis4288	spi|Spis5655	spi|Spis9981	aip|KXJ14606.1	nve|jgi_Nemve1_210379_fgenesh1_pg.scaffold_120000062	spi|Spis11227	aip|KXJ25579.1	aeq|actinia_equina_35421	aeq|actinia_equina_2023	aeq|actinia_equina_32937	aeq|actinia_equina_41494	aeq|actinia_equina_42855	aeq|actinia_equina_43684	aeq|actinia_equina_48191	aeq|actinia_equina_54266	aeq|actinia_equina_55382	aip|KXJ05081.1	aip|KXJ05570.1	aip|KXJ05887.1	aip|KXJ06313.1	aip|KXJ06983.1	aip|KXJ06984.1
adi|XP_015749427.1	adi|XP_015772636.1	aeq|actinia_equina_32809	aeq|actinia_equina_35145	aeq|actinia_equina_44046	aeq|actinia_equina_44056	aeq|actinia_equina_5097	aeq|actinia_equina_51577	aeq|actinia_equina_55468	aeq|actinia_equina_7306	aeq|actinia_equina_8453	alo|g14621.t1	alo|g19814.t1	alo|g19821.t1	ami|amil.1.2.14344.m1	ami|amil.1.2.20027.m1	ami|amil.1.2.9482.m1	ami|amil.1.2.9483.m1	ate|aten_0.1.m1.16208.m1	ate|aten_0.1.m1.16209.m1	ate|aten_0.1.m1.589.m1	ate|aten_0.1.m1.591.m1	ate|aten_0.1.m1.595.m1	ate|aten_0.1.m1.599.m1	ate|aten_0.1.m1.607.m1	ate|aten_0.1.m1.609.m1	ate|aten_0.1.m1.611.m1	ate|aten_0.1.m1.612.m1	pda|pdam_00008278-RA	pda|pdam_00017084-RA	pda|pdam_00017917-RA	pda|pdam_00018779-RA	plu|jamg1.model.Sc0000002.91	adi|XP_015751774.1	aeq|actinia_equina_10312	aeq|actinia_equina_14518	aeq|actinia_equina_14520	aeq|actinia_equina_15829	aeq|actinia_equina_15840	aeq|actinia_equina_17824	aeq|actinia_equina_20908	aeq|actinia_equina_28294	aeq|actinia_equina_37424	aeq|actinia_equina_37428	aeq|actinia_equina_38555	aeq|actinia_equina_38558	aeq|actinia_equina_4709	aeq|actinia_equina_4828	aeq|actinia_equina_4835	aeq|actinia_equina_53202
adi|XP_015755809.1	adi|XP_015755810.1	adi|XP_015756960.1	adi|XP_015766924.1	adi|XP_015766925.1	adi|XP_015766940.1	adi|XP_015770635.1	adi|XP_015770637.1	adi|XP_015770638.1	adi|XP_015770639.1	adi|XP_015772779.1	adi|XP_015774192.1	adi|XP_015774193.1	adi|XP_015774203.1	adi|XP_015774204.1	adi|XP_015777040.1	adi|XP_015777041.1	adi|XP_015779057.1	adi|XP_015779058.1	adi|XP_015779059.1	adi|XP_015779062.1	adi|XP_015779063.1	adi|XP_015779064.1	adi|XP_015779065.1	adi|XP_015779069.1	adi|XP_015779070.1	ami|amil.1.2.12194.m1	ami|amil.1.2.12200.m1	ami|amil.1.2.14845.m1	ami|amil.1.2.14852.m1	ami|amil.1.2.14853.m1	ami|amil.1.2.14854.m1	ami|amil.1.2.14855.m1	ami|amil.1.2.14856.m1	ami|amil.1.2.14857.m1	ami|amil.1.2.14858.m1	ami|amil.1.2.14859.m1	ami|amil.1.2.14860.m1	ami|amil.1.2.14861.m1	ami|amil.1.2.19998.m1	ami|amil.1.2.19999.m1	ami|amil.1.2.22657.m1	ami|amil.1.2.22658.m1	ami|amil.1.2.25067.m1	ami|amil.1.2.6668.m1	ami|amil.1.2.6917.m1	ami|amil.1.2.8405.m1	ami|amil.1.2.8406.m1	ate|aten_0.1.m1.13954.m1	ate|aten_0.1.m1.14282.m1
adi|XP_015763207.1	aeq|actinia_equina_12281	aeq|actinia_equina_37949	aip|KXJ17866.1	alo|g1773.t1	ami|amil.1.2.21742.m1	ate|aten_0.1.m1.12431.m1	dgi|XP_028392565.1	dgi|XP_028392566.1	dgi|XP_028393374.1	dgi|XP_028393375.1	dgi|XP_028401038.1	dgi|XP_028403185.1	dgi|XP_028403186.1	dgi|XP_028404184.1	dgi|XP_028404270.1	dgi|XP_028404579.1	dgi|XP_028406545.1	dgi|XP_028406563.1	dgi|XP_028406566.1	dgi|XP_028406645.1	dgi|XP_028406665.1	dgi|XP_028406666.1	dgi|XP_028406699.1	dgi|XP_028406706.1	dgi|XP_028406759.1	dgi|XP_028406760.1	dgi|XP_028406761.1	dgi|XP_028407072.1	dgi|XP_028407073.1	dgi|XP_028407074.1	dgi|XP_028407075.1	dgi|XP_028407077.1	dgi|XP_028407078.1	dgi|XP_028407079.1	dgi|XP_028407080.1	dgi|XP_028407081.1	dgi|XP_028407502.1	dgi|XP_028408126.1	dgi|XP_028408543.1	dgi|XP_028408568.1	dgi|XP_028411701.1	dgi|XP_028411702.1	dgi|XP_028411872.1	dgi|XP_028411900.1	dgi|XP_028411901.1	dgi|XP_028412125.1	dgi|XP_028413343.1	dgi|XP_028414315.1	dgi|XP_028414498.1
adi|XP_015768794.1	adi|XP_015768795.1	adi|XP_015768796.1	adi|XP_015768797.1	adi|XP_015768798.1	adi|XP_015768799.1	adi|XP_015768800.1	adi|XP_015768801.1	adi|XP_015768802.1	adi|XP_015768804.1	adi|XP_015768805.1	adi|XP_015768806.1	adi|XP_015768807.1	adi|XP_015768808.1	adi|XP_015768809.1	adi|XP_015768810.1	adi|XP_015768811.1	adi|XP_015768827.1	adi|XP_015768828.1	adi|XP_015768829.1	adi|XP_015768830.1	adi|XP_015768831.1	adi|XP_015768832.1	adi|XP_015768833.1	adi|XP_015768834.1	adi|XP_015768835.1	adi|XP_015768836.1	adi|XP_015768838.1	adi|XP_015768839.1	adi|XP_015768840.1	adi|XP_015768841.1	adi|XP_015768842.1	adi|XP_015768843.1	adi|XP_015768844.1	adi|XP_015768845.1	ate|aten_0.1.m1.15979.m1	ate|aten_0.1.m1.15982.m1	ate|aten_0.1.m1.17292.m1	pda|pdam_00018683-RA	plu|plut2.m8.2428.m1	plu|plut2.m8.2430.m1	spi|Spis14350	spi|Spis14526.t1	spi|Spis16415	spi|Spis19194	spi|Spis19221	spi|Spis24679	spi|Spis6121	ate|aten_0.1.m1.7910.m1	ate|aten_0.1.m1.18925.m1
spi|Spis4434	ami|amil.1.2.13036.m1	ate|aten_0.1.m1.4172.m1	ate|aten_0.1.m1.9120.m1	adi|XP_015749639.1	adi|XP_015749640.1	adi|XP_015749641.1	adi|XP_015749642.1	aip|KXJ25048.1	aip|KXJ25352.1	ami|amil.1.2.11914.m1	ate|aten_0.1.m1.13338.m1	ate|aten_0.1.m1.13339.m1	ate|aten_0.1.m1.18515.m1	ate|aten_0.1.m1.18518.m1	ate|aten_0.1.m1.18519.m1	ate|aten_0.1.m1.18520.m1	ate|aten_0.1.m1.2393.m1	ate|aten_0.1.m1.2394.m1	ate|aten_0.1.m1.2399.m1	ate|aten_0.1.m1.2400.m1	ate|aten_0.1.m1.33890.m1	ate|aten_0.1.m1.9326.m1	pda|pdam_00007250-RA	pda|pdam_00007573-RA	pda|pdam_00010327-RA	pda|pdam_00010330-RA	pda|pdam_00010335-RA	pda|pdam_00010336-RA	pda|pdam_00010603-RA	pda|pdam_00010605-RA	pda|pdam_00012968-RA	pda|pdam_00012969-RA	pda|pdam_00012970-RA	pda|pdam_00013777-RA	pda|pdam_00013779-RA	pda|pdam_00015076-RA	pda|pdam_00017072-RA	pda|pdam_00017365-RA	pda|pdam_00017406-RA	plu|plut2.m8.10672.m1	plu|plut2.m8.14201.m1	plu|plut2.m8.16382.m1	plu|plut2.m8.17006.m1	plu|plut2.m8.20394.m1	plu|plut2.m8.20810.m1	plu|plut2.m8.20811.m1	plu|plut2.m8.20812.m1	plu|plut2.m8.22287.m1	plu|plut2.m8.25947.m1
adi|XP_015747591.1	adi|XP_015749275.1	aeq|actinia_equina_12257	aeq|actinia_equina_1255	aeq|actinia_equina_20864	aeq|actinia_equina_21592	aeq|actinia_equina_22939	aeq|actinia_equina_2792	aeq|actinia_equina_2793	aeq|actinia_equina_31244	aeq|actinia_equina_33464	aeq|actinia_equina_37677	aeq|actinia_equina_37679	aeq|actinia_equina_37680	aeq|actinia_equina_37681	aeq|actinia_equina_37682	aeq|actinia_equina_38905	aeq|actinia_equina_41544	aeq|actinia_equina_41545	aeq|actinia_equina_41546	aeq|actinia_equina_45107	aeq|actinia_equina_45108	aeq|actinia_equina_46210	aeq|actinia_equina_54100	aeq|actinia_equina_7590	aeq|actinia_equina_7591	aeq|actinia_equina_8763	aeq|actinia_equina_8764	aip|KXJ12325.1	aip|KXJ17826.1	aip|KXJ19463.1	aip|KXJ19883.1	aip|KXJ21072.1	aip|KXJ23264.1	aip|KXJ26534.1	aip|KXJ26862.1	aip|KXJ26940.1	aip|KXJ28470.1	aip|KXJ29307.1	alo|g16479.t1	alo|g25229.t1	alo|g8388.t1	alo|g888.t1	alo|g889.t1	ami|amil.1.2.11032.m1	ami|amil.1.2.11267.m1	ami|amil.1.2.11774.m1	ami|amil.1.2.12932.m1	ami|amil.1.2.20876.m1	ami|amil.1.2.6622.m1
adi|XP_015750670.1	aeq|actinia_equina_1081	aeq|actinia_equina_1520	aeq|actinia_equina_20601	aeq|actinia_equina_21021	aeq|actinia_equina_21996	aeq|actinia_equina_23375	aeq|actinia_equina_23459	aeq|actinia_equina_23460	aeq|actinia_equina_23504	aeq|actinia_equina_23505	aeq|actinia_equina_32039	aeq|actinia_equina_32041	aeq|actinia_equina_32042	aeq|actinia_equina_32043	aeq|actinia_equina_35092	aeq|actinia_equina_5285	aeq|actinia_equina_54280	aeq|actinia_equina_8791	aeq|actinia_equina_8792	alo|g18450.t1	alo|g19961.t1	alo|g20382.t1	alo|g24805.t1	alo|g24807.t1	alo|g24808.t1	alo|g24809.t1	alo|g24813.t1	alo|g24814.t1	alo|g26515.t1	alo|g9005.t1	ami|amil.1.2.11350.m1	ami|amil.1.2.19180.m1	ami|amil.1.2.21845.m1	ami|amil.1.2.5028.m1	ami|amil.1.2.7162.m1	ami|amil.1.2.7697.m1	ami|amil.1.2.7698.m1	ami|amil.1.2.7699.m1	ami|amil.1.2.7700.m1	ami|amil.1.2.7701.m1	ami|amil.1.2.7702.m1	ate|aten_0.1.m1.14174.m1	ate|aten_0.1.m1.14801.m1	ate|aten_0.1.m1.16368.m1	ate|aten_0.1.m1.21317.m1	ate|aten_0.1.m1.22789.m1	ate|aten_0.1.m1.22793.m1	ate|aten_0.1.m1.22797.m1	ate|aten_0.1.m1.22801.m1
adi|XP_015747793.1	adi|XP_015752843.1	aeq|actinia_equina_34725	aeq|actinia_equina_34733	aeq|actinia_equina_34734	aeq|actinia_equina_34735	aeq|actinia_equina_34736	aeq|actinia_equina_42831	aeq|actinia_equina_42841	aeq|actinia_equina_42842	aip|KXJ13281.1	alo|g14242.t1	alo|g21156.t1	ami|amil.1.2.17156.m1	ate|aten_0.1.m1.23862.m1	pda|pdam_00019991-RA	pda|pdam_00019992-RA	plu|plut2.m8.17518.m1	plu|plut2.m8.17523.m1	spi|Spis19413	spi|Spis19415	dgi|XP_028408885.1	dgi|XP_028408888.1	dgi|XP_028408891.1	pda|pdam_00014850-RA	pda|pdam_00019279-RA	pda|pdam_00024190-RA	dgi|XP_028415972.1	adi|XP_015775853.1	alo|g23044.t1	ami|amil.1.2.5573.m1	ate|aten_0.1.m1.36600.m1	dgi|XP_028394866.1	dgi|XP_028399346.1	dgi|XP_028399550.1	dgi|XP_028399551.1	dgi|XP_028399552.1	dgi|XP_028399553.1	dgi|XP_028399554.1	dgi|XP_028399555.1	dgi|XP_028399557.1	dgi|XP_028399558.1	dgi|XP_028399559.1	dgi|XP_028407269.1	dgi|XP_028407271.1	dgi|XP_028407286.1	dgi|XP_028407289.1	dgi|XP_028407291.1	dgi|XP_028407292.1	dgi|XP_028407294.1
adi|XP_015750026.1	adi|XP_015762333.1	adi|XP_015762334.1	adi|XP_015762351.1	adi|XP_015762352.1	adi|XP_015762353.1	adi|XP_015766031.1	adi|XP_015770794.1	adi|XP_015770809.1	aeq|actinia_equina_13423	aeq|actinia_equina_3498	aeq|actinia_equina_3514	aeq|actinia_equina_3516	aeq|actinia_equina_3954	aeq|actinia_equina_40285	aeq|actinia_equina_40288	aip|KXJ07517.1	aip|KXJ07519.1	aip|KXJ11063.1	aip|KXJ24765.1	aip|KXJ28963.1	alo|g15341.t1	alo|g17385.t1	alo|g17388.t1	alo|g17391.t1	alo|g17398.t1	alo|g17400.t1	alo|g17407.t1	alo|g19558.t1	alo|g22311.t1	alo|g25442.t1	alo|g25443.t1	alo|g25448.t1	alo|g25449.t1	alo|g25451.t1	alo|g25452.t1	ami|amil.1.2.10286.m1	ami|amil.1.2.10287.m1	ami|amil.1.2.11125.m1	ami|amil.1.2.13648.m1	ami|amil.1.2.13651.m1	ami|amil.1.2.13653.m1	ami|amil.1.2.13995.m1	ami|amil.1.2.15955.m1	ami|amil.1.2.15958.m1	ami|amil.1.2.15959.m1	ami|amil.1.2.15966.m1	ami|amil.1.2.15968.m1	ami|amil.1.2.15969.m1	ami|amil.1.2.22819.m1
adi|XP_015747270.1	ate|aten_0.1.m1.14539.m1	ate|aten_0.1.m1.17432.m1	ate|aten_0.1.m1.17433.m1	ate|aten_0.1.m1.17447.m1	ate|aten_0.1.m1.17459.m1	ate|aten_0.1.m1.17461.m1	ate|aten_0.1.m1.17466.m1	ate|aten_0.1.m1.23453.m1	ate|aten_0.1.m1.28785.m1	ate|aten_0.1.m1.28799.m1	ate|aten_0.1.m1.29290.m1	ate|aten_0.1.m1.29333.m1	ate|aten_0.1.m1.29356.m1	ate|aten_0.1.m1.30691.m1	ate|aten_0.1.m1.30714.m1	ate|aten_0.1.m1.30792.m1	ate|aten_0.1.m1.30813.m1	ate|aten_0.1.m1.32102.m1	ate|aten_0.1.m1.32301.m1	ate|aten_0.1.m1.32302.m1	ate|aten_0.1.m1.32434.m1	ate|aten_0.1.m1.32441.m1	ate|aten_0.1.m1.32711.m1	ate|aten_0.1.m1.32712.m1	ate|aten_0.1.m1.32725.m1	ate|aten_0.1.m1.32767.m1	ate|aten_0.1.m1.33320.m1	ate|aten_0.1.m1.33339.m1	ate|aten_0.1.m1.33757.m1	ate|aten_0.1.m1.33827.m1	ate|aten_0.1.m1.34213.m1	ate|aten_0.1.m1.36943.m1	ate|aten_0.1.m1.36962.m1	ate|aten_0.1.m1.37712.m1	ate|aten_0.1.m1.38031.m1	ate|aten_0.1.m1.8830.m1	ate|aten_0.1.m1.8855.m1	adi|XP_015749053.1	adi|XP_015765675.1	adi|XP_015766190.1	adi|XP_015767331.1	adi|XP_015769364.1	adi|XP_015771025.1	adi|XP_015773393.1	ami|amil.1.2.11743.m1	ami|amil.1.2.11744.m1	ami|amil.1.2.13857.m1	ami|amil.1.2.16596.m1	ami|amil.1.2.17634.m1
adi|XP_015763682.1	adi|XP_015764680.1	adi|XP_015775599.1	adi|XP_015775600.1	alo|g13044.t1	alo|g17609.t1	alo|g17610.t1	alo|g17612.t2	alo|g17615.t1	alo|g17616.t1	alo|g17617.t1	ami|amil.1.2.19610.m1	ami|amil.1.2.22614.m1	ami|amil.1.2.22620.m1	ami|amil.1.2.5831.m1	ate|aten_0.1.m1.13257.m1	ate|aten_0.1.m1.24408.m1	nve|jgi_Nemve1_199475_fgenesh1_pg.scaffold_15000067	pda|pdam_00002972-RA	pda|pdam_00007236-RA	pda|pdam_00007256-RA	pda|pdam_00007282-RA	pda|pdam_00011339-RA	pda|pdam_00011341-RA	pda|pdam_00011343-RA	pda|pdam_00019329-RA	pda|pdam_00019365-RA	pda|pdam_00019366-RA	pda|pdam_00019367-RA	pda|pdam_00019657-RA	pda|pdam_00019660-RA	pda|pdam_00019662-RA	pda|pdam_00019663-RA	pda|pdam_00023303-RA	pda|pdam_00023309-RA	pda|pdam_00024530-RA	pda|pdam_00024533-RA	pda|pdam_00024535-RA	pda|pdam_00025096-RA	pda|pdam_00025731-RA	pda|pdam_00025918-RA	pda|pdam_00026014-RA	pda|pdam_00026035-RA	plu|jamg1.model.xfSc0000204.6	plu|plut2.m8.10146.m1	plu|plut2.m8.16810.m1	plu|plut2.m8.2062.m1	plu|plut2.m8.21124.m1	plu|plut2.m8.30489.m1	plu|plut2.m8.30490.m1
adi|XP_015748726.1	adi|XP_015748728.1	ami|amil.1.2.10253.m1	ami|amil.1.2.10254.m1	ami|amil.1.2.10255.m1	ami|amil.1.2.17089.m1	ami|amil.1.2.19528.m1	ami|amil.1.2.19531.m1	ami|amil.1.2.23773.m1	ami|amil.1.2.23774.m1	ami|amil.1.2.24395.m1	ami|amil.1.2.24396.m1	ami|amil.1.2.24397.m1	ami|amil.1.2.24427.m1	ami|amil.1.2.24960.m1	ami|amil.1.2.9180.m1	ami|amil.1.2.9181.m1	ami|amil.1.2.9183.m1	ami|amil.1.2.9184.m1	ami|amil.1.2.9186.m1	adi|XP_015754414.1	alo|g26837.t1	ami|amil.1.2.6511.m1	adi|XP_015755622.1	adi|XP_015770077.1	aip|KXJ14450.1	ate|aten_0.1.m1.4509.m1	ate|aten_0.1.m1.5662.m1	dgi|XP_028391151.1	dgi|XP_028391273.1	dgi|XP_028391313.1	dgi|XP_028391314.1	dgi|XP_028403149.1	dgi|XP_028403277.1	dgi|XP_028403730.1	dgi|XP_028406265.1	dgi|XP_028416304.1	pda|pdam_00008504-RA	pda|pdam_00013180-RA	pda|pdam_00017424-RA	plu|plut2.m8.9316.m1	plu|plut2.m8.9317.m1	spi|Spis17447	adi|XP_015758689.1	adi|XP_015758725.1	ami|amil.1.2.14283.m1	ami|amil.1.2.14285.m1	ami|amil.1.2.17087.m1	ami|amil.1.2.17090.m1	ami|amil.1.2.17091.m1
adi|XP_015752841.1	adi|XP_015756602.1	adi|XP_015772838.1	aeq|actinia_equina_10179	aeq|actinia_equina_11579	aeq|actinia_equina_12331	aeq|actinia_equina_13436	aeq|actinia_equina_13608	aeq|actinia_equina_14445	aeq|actinia_equina_15146	aeq|actinia_equina_17143	aeq|actinia_equina_18607	aeq|actinia_equina_20643	aeq|actinia_equina_21628	aeq|actinia_equina_23002	aeq|actinia_equina_23063	aeq|actinia_equina_23515	aeq|actinia_equina_23516	aeq|actinia_equina_24966	aeq|actinia_equina_25146	aeq|actinia_equina_25379	aeq|actinia_equina_25527	aeq|actinia_equina_26786	aeq|actinia_equina_27304	aeq|actinia_equina_31169	aeq|actinia_equina_34540	aeq|actinia_equina_36389	aeq|actinia_equina_39252	aeq|actinia_equina_40909	aeq|actinia_equina_41001	aeq|actinia_equina_41059	aeq|actinia_equina_41386	aeq|actinia_equina_41576	aeq|actinia_equina_42775	aeq|actinia_equina_4401	aeq|actinia_equina_44460	aeq|actinia_equina_47685	aeq|actinia_equina_48458	aeq|actinia_equina_48525	aeq|actinia_equina_5012	aeq|actinia_equina_5028	aeq|actinia_equina_5103	aeq|actinia_equina_522	aeq|actinia_equina_523	aeq|actinia_equina_52529	aeq|actinia_equina_53032	aeq|actinia_equina_53932	aeq|actinia_equina_7673	aeq|actinia_equina_8876	aeq|actinia_equina_9180
aip|KXJ11537.1	ate|aten_0.1.m1.28355.m1	aip|KXJ05397.1	aip|KXJ05645.1	aip|KXJ06195.1	aip|KXJ11444.1	aip|KXJ19801.1	aip|KXJ21777.1	aip|KXJ25565.1	adi|XP_015755058.1	adi|XP_015766801.1	aeq|actinia_equina_1113	aeq|actinia_equina_1204	aeq|actinia_equina_15124	aeq|actinia_equina_1559	aeq|actinia_equina_18189	aeq|actinia_equina_23523	aeq|actinia_equina_23541	aeq|actinia_equina_25301	aeq|actinia_equina_28012	aeq|actinia_equina_29046	aeq|actinia_equina_32328	aeq|actinia_equina_36754	aeq|actinia_equina_39871	aeq|actinia_equina_43637	aeq|actinia_equina_47214	aeq|actinia_equina_49466	aeq|actinia_equina_50184	aeq|actinia_equina_51654	aeq|actinia_equina_53469	aeq|actinia_equina_55194	aeq|actinia_equina_8464	aip|KXJ09421.1	aip|KXJ10069.1	aip|KXJ13180.1	aip|KXJ14358.1	aip|KXJ19532.1	alo|g13186.t1	alo|g20262.t1	alo|g21479.t1	alo|g25991.t1	ami|amil.1.2.15058.m1	ate|aten_0.1.m1.25640.m1	ate|aten_0.1.m1.31583.m1	pda|pdam_00023630-RA	plu|plut2.m8.26180.m1	adi|XP_015764937.1	aeq|actinia_equina_14265	aeq|actinia_equina_14266	aeq|actinia_equina_18702
pda|pdam_00009733-RA	pda|pdam_00009743-RA	pda|pdam_00023195-RA	adi|XP_015755927.1	adi|XP_015755929.1	adi|XP_015765563.1	adi|XP_015779228.1	adi|XP_015779229.1	ami|amil.1.2.10662.m1	ami|amil.1.2.10667.m1	ami|amil.1.2.10674.m1	ami|amil.1.2.10675.m1	ami|amil.1.2.10676.m1	ami|amil.1.2.10677.m1	ami|amil.1.2.10680.m1	ami|amil.1.2.12542.m1	ami|amil.1.2.12566.m1	ami|amil.1.2.12567.m1	ami|amil.1.2.12569.m1	ami|amil.1.2.12575.m1	ami|amil.1.2.12576.m1	ami|amil.1.2.12577.m1	ami|amil.1.2.16474.m1	ami|amil.1.2.16475.m1	ami|amil.1.2.16476.m1	ami|amil.1.2.16478.m1	ami|amil.1.2.16479.m1	ami|amil.1.2.16480.m1	ami|amil.1.2.16481.m1	ami|amil.1.2.17721.m1	ami|amil.1.2.17722.m1	ami|amil.1.2.17723.m1	ami|amil.1.2.17724.m1	ami|amil.1.2.17725.m1	ami|amil.1.2.17732.m1	ami|amil.1.2.17733.m1	ami|amil.1.2.18157.m1	ami|amil.1.2.18158.m1	ami|amil.1.2.18160.m1	ami|amil.1.2.18165.m1	ami|amil.1.2.18166.m1	ami|amil.1.2.23822.m1	ami|amil.1.2.23823.m1	ami|amil.1.2.23824.m1	ami|amil.1.2.23825.m1	ami|amil.1.2.23826.m1	ami|amil.1.2.23827.m1	ami|amil.1.2.23828.m1	ami|amil.1.2.23830.m1	ami|amil.1.2.24847.m1
adi|XP_015748467.1	adi|XP_015749452.1	adi|XP_015764624.1	adi|XP_015765523.1	adi|XP_015768778.1	adi|XP_015768783.1	adi|XP_015768784.1	adi|XP_015768785.1	adi|XP_015768786.1	adi|XP_015770385.1	adi|XP_015770386.1	adi|XP_015771309.1	adi|XP_015771310.1	adi|XP_015771311.1	adi|XP_015771312.1	adi|XP_015771313.1	adi|XP_015771315.1	adi|XP_015771321.1	adi|XP_015771743.1	adi|XP_015771744.1	adi|XP_015771745.1	adi|XP_015771746.1	adi|XP_015771748.1	adi|XP_015778722.1	adi|XP_015778727.1	aeq|actinia_equina_11531	aeq|actinia_equina_14719	aeq|actinia_equina_14728	aeq|actinia_equina_19784	aeq|actinia_equina_32016	aeq|actinia_equina_32018	aeq|actinia_equina_41641	aeq|actinia_equina_512	aeq|actinia_equina_8707	aeq|actinia_equina_8874	aip|KXJ08061.1	aip|KXJ25097.1	alo|g16979.t1	alo|g16995.t1	alo|g22454.t1	alo|g22542.t1	alo|g22544.t1	alo|g24086.t1	alo|g24088.t1	alo|g3980.t1	alo|g3990.t1	ami|amil.1.2.10048.m1	ami|amil.1.2.11756.m1	ami|amil.1.2.12977.m1	ami|amil.1.2.17786.m1
alo|g27112.t1	pda|pdam_00022673-RA	ate|aten_0.1.m1.13022.m1	alo|g17988.t1	dgi|XP_028397413.1	dgi|XP_028405262.1	spi|Spis2796	adi|XP_015774437.1	aeq|actinia_equina_13777	aeq|actinia_equina_15893	aeq|actinia_equina_21679	aeq|actinia_equina_22123	aeq|actinia_equina_23077	aeq|actinia_equina_38070	aeq|actinia_equina_43951	aeq|actinia_equina_44844	aeq|actinia_equina_48070	aeq|actinia_equina_53669	aeq|actinia_equina_53843	aeq|actinia_equina_54038	aeq|actinia_equina_55391	aeq|actinia_equina_7660	aeq|actinia_equina_9067	aip|KXJ07357.1	aip|KXJ24574.1	aip|KXJ27056.1	ami|amil.1.2.12529.m1	ami|amil.1.2.15067.m1	ate|aten_0.1.m1.17191.m1	dgi|XP_028393192.1	dgi|XP_028394389.1	dgi|XP_028397412.1	dgi|XP_028405740.1	dgi|XP_028408209.1	dgi|XP_028408798.1	dgi|XP_028411614.1	dgi|XP_028412509.1	dgi|XP_028413649.1	nve|jgi_Nemve1_50718_gw.103.123.1	nve|jgi_Nemve1_51287_gw.101.98.1	plu|jamg1.model.Sc0000083.5	plu|jamg1.model.Sc0000095.4	plu|jamg1.model.Sc0000137.81	plu|jamg1.model.Sc0000148.13	plu|jamg1.model.Sc0000381.30	plu|jamg1.model.xpSc0007481.9	plu|plut2.m8.29334.m1	spi|Spis23899	aeq|actinia_equina_10817	aeq|actinia_equina_11225
adi|XP_015747740.1	adi|XP_015747741.1	adi|XP_015780047.1	ami|amil.1.2.21362.m1	ate|aten_0.1.m1.20415.m1	ate|aten_0.1.m1.21936.m1	ate|aten_0.1.m1.25931.m1	ate|aten_0.1.m1.4128.m1	plu|plut2.m8.18982.m1	plu|plut2.m8.31611.m1	spi|Spis13592	spi|Spis15303	spi|Spis8371	adi|XP_015748272.1	adi|XP_015751816.1	adi|XP_015751817.1	adi|XP_015751818.1	adi|XP_015754321.1	adi|XP_015762969.1	adi|XP_015763639.1	adi|XP_015766876.1	aeq|actinia_equina_1031	aeq|actinia_equina_1050	aeq|actinia_equina_1051	aeq|actinia_equina_11191	aeq|actinia_equina_11990	aeq|actinia_equina_13053	aeq|actinia_equina_13207	aeq|actinia_equina_13743	aeq|actinia_equina_14893	aeq|actinia_equina_14985	aeq|actinia_equina_15911	aeq|actinia_equina_17885	aeq|actinia_equina_18109	aeq|actinia_equina_18729	aeq|actinia_equina_1972	aeq|actinia_equina_2036	aeq|actinia_equina_21697	aeq|actinia_equina_23204	aeq|actinia_equina_25333	aeq|actinia_equina_25384	aeq|actinia_equina_25583	aeq|actinia_equina_26321	aeq|actinia_equina_26418	aeq|actinia_equina_26769	aeq|actinia_equina_27228	aeq|actinia_equina_27411	aeq|actinia_equina_27485	aeq|actinia_equina_28380	aeq|actinia_equina_28381
adi|XP_015750036.1	adi|XP_015772347.1	adi|XP_015772348.1	alo|g10525.t1	alo|g10531.t1	alo|g10533.t1	alo|g25753.t1	ami|amil.1.2.1943.m1	ami|amil.1.2.1949.m1	ami|amil.1.2.1960.m1	ami|amil.1.2.20050.m1	ate|aten_0.1.m1.11218.m1	ate|aten_0.1.m1.11219.m1	ate|aten_0.1.m1.11223.m1	ate|aten_0.1.m1.11224.m1	ate|aten_0.1.m1.14038.m1	adi|XP_015763747.1	adi|XP_015763748.1	alo|g5829.t1	ami|amil.1.2.10762.m1	ate|aten_0.1.m1.9267.m1	ate|aten_0.1.m1.9274.m1	plu|plut2.m8.12322.m1	plu|plut2.m8.21902.m1	plu|plut2.m8.25870.m1	plu|plut2.m8.27789.m1	plu|plut2.m8.31425.m1	plu|plut2.m8.31594.m1	spi|Spis14018	spi|Spis14019	spi|Spis16963	spi|Spis19755	spi|Spis19869	spi|Spis19872	spi|Spis3023	adi|XP_015764761.1	adi|XP_015764762.1	adi|XP_015767589.1	adi|XP_015767590.1	alo|g10526.t1	pda|pdam_00015869-RA	pda|pdam_00025153-RA	plu|plut2.m8.12325.m1	plu|plut2.m8.12326.m1	plu|plut2.m8.12389.m1	plu|plut2.m8.21939.m1	plu|plut2.m8.21945.m1	plu|plut2.m8.21955.m1	plu|plut2.m8.22530.m1	plu|plut2.m8.22531.m1
ami|amil.1.2.11707.m1	adi|XP_015756472.1	adi|XP_015757254.1	adi|XP_015763440.1	adi|XP_015767066.1	adi|XP_015780623.1	aip|KXJ20975.1	ami|amil.1.2.11561.m1	ami|amil.1.2.11786.m1	ami|amil.1.2.13163.m1	ami|amil.1.2.14822.m1	ami|amil.1.2.18465.m1	ami|amil.1.2.18711.m1	ami|amil.1.2.24745.m1	ami|amil.1.2.25766.m1	ami|amil.1.2.26556.m1	ami|amil.1.2.5108.m1	ami|amil.1.2.6378.m1	ate|aten_0.1.m1.12533.m1	ate|aten_0.1.m1.15814.m1	ate|aten_0.1.m1.16119.m1	ate|aten_0.1.m1.16966.m1	ate|aten_0.1.m1.17492.m1	ate|aten_0.1.m1.19632.m1	ate|aten_0.1.m1.19926.m1	ate|aten_0.1.m1.21402.m1	ate|aten_0.1.m1.21967.m1	ate|aten_0.1.m1.22344.m1	ate|aten_0.1.m1.24578.m1	ate|aten_0.1.m1.26033.m1	ate|aten_0.1.m1.26661.m1	ate|aten_0.1.m1.27650.m1	ate|aten_0.1.m1.28359.m1	ate|aten_0.1.m1.28433.m1	ate|aten_0.1.m1.29844.m1	ate|aten_0.1.m1.29986.m1	ate|aten_0.1.m1.30410.m1	ate|aten_0.1.m1.31218.m1	ate|aten_0.1.m1.32790.m1	ate|aten_0.1.m1.33164.m1	ate|aten_0.1.m1.33573.m1	ate|aten_0.1.m1.35774.m1	ate|aten_0.1.m1.35905.m1	ate|aten_0.1.m1.4590.m1	ate|aten_0.1.m1.9629.m1	pda|pdam_00023249-RA	spi|Spis10691	spi|Spis11515	spi|Spis12008	spi|Spis13401
plu|jamg1.model.Sc0000463.22	plu|jamg1.model.Sc0000617.2	plu|jamg1.model.xfSc0000660.1	plu|plut2.m8.23125.m1	plu|plut2.m8.23129.m1	plu|plut2.m8.23133.m1	plu|plut2.m8.25440.m1	plu|plut2.m8.31121.m1	plu|plut2.m8.4147.m1	ate|aten_0.1.m1.17280.m1	ate|aten_0.1.m1.37529.m1	spi|Spis23179	plu|plut2.m8.25439.m1	adi|XP_015747894.1	adi|XP_015747895.1	adi|XP_015747896.1	adi|XP_015747898.1	adi|XP_015747899.1	adi|XP_015747900.1	adi|XP_015748222.1	adi|XP_015748225.1	adi|XP_015763457.1	adi|XP_015766067.1	adi|XP_015766080.1	adi|XP_015766081.1	adi|XP_015768814.1	adi|XP_015768815.1	adi|XP_015768816.1	adi|XP_015768817.1	adi|XP_015775019.1	adi|XP_015775025.1	adi|XP_015778642.1	aeq|actinia_equina_15746	aeq|actinia_equina_19746	aeq|actinia_equina_19747	aeq|actinia_equina_37698	aeq|actinia_equina_37699	aeq|actinia_equina_37700	aeq|actinia_equina_51107	aeq|actinia_equina_51108	aeq|actinia_equina_51109	aeq|actinia_equina_51110	aeq|actinia_equina_51111	aeq|actinia_equina_9312	aeq|actinia_equina_9314	aeq|actinia_equina_9318	alo|g20578.t1	alo|g20580.t1	alo|g20582.t1	alo|g20583.t1
adi|XP_015747964.1	adi|XP_015764347.1	adi|XP_015778398.1	adi|XP_015778414.1	adi|XP_015779810.1	aeq|actinia_equina_10192	aeq|actinia_equina_13370	aeq|actinia_equina_14116	aeq|actinia_equina_14249	aeq|actinia_equina_15435	aeq|actinia_equina_16292	aeq|actinia_equina_16659	aeq|actinia_equina_16744	aeq|actinia_equina_18678	aeq|actinia_equina_19568	aeq|actinia_equina_25251	aeq|actinia_equina_25520	aeq|actinia_equina_26792	aeq|actinia_equina_29499	aeq|actinia_equina_30995	aeq|actinia_equina_33416	aeq|actinia_equina_34545	aeq|actinia_equina_36038	aeq|actinia_equina_37831	aeq|actinia_equina_41384	aeq|actinia_equina_41724	aeq|actinia_equina_42832	aeq|actinia_equina_43050	aeq|actinia_equina_45055	aeq|actinia_equina_4647	aeq|actinia_equina_46781	aeq|actinia_equina_48868	aeq|actinia_equina_48869	aeq|actinia_equina_52987	aeq|actinia_equina_55476	aeq|actinia_equina_9116	aeq|actinia_equina_956	aip|KXJ05410.1	aip|KXJ05593.1	aip|KXJ05852.1	aip|KXJ06347.1	aip|KXJ07468.1	aip|KXJ07893.1	aip|KXJ08707.1	aip|KXJ08991.1	aip|KXJ09021.1	aip|KXJ09531.1	aip|KXJ11325.1	aip|KXJ12298.1	aip|KXJ15799.1
spi|Spis15714	adi|XP_015747360.1	adi|XP_015747361.1	adi|XP_015747362.1	adi|XP_015766944.1	adi|XP_015766945.1	alo|g1973.t1	alo|g1974.t1	alo|g1976.t1	alo|g1977.t1	ami|amil.1.2.12193.m1	ami|amil.1.2.12199.m1	ate|aten_0.1.m1.22475.m1	ate|aten_0.1.m1.22476.m1	ate|aten_0.1.m1.22479.m1	ate|aten_0.1.m1.22486.m1	pda|pdam_00002929-RA	pda|pdam_00022480-RA	plu|plut2.m8.3291.m1	adi|XP_015748332.1	adi|XP_015748333.1	adi|XP_015748334.1	adi|XP_015748336.1	adi|XP_015748337.1	adi|XP_015748338.1	adi|XP_015748339.1	adi|XP_015748340.1	adi|XP_015748341.1	adi|XP_015755278.1	adi|XP_015755279.1	adi|XP_015755280.1	adi|XP_015755281.1	adi|XP_015755282.1	adi|XP_015755283.1	adi|XP_015755284.1	adi|XP_015755287.1	aeq|actinia_equina_10272	aeq|actinia_equina_29756	aeq|actinia_equina_8524	aeq|actinia_equina_8525	alo|g25361.t1	alo|g25362.t1	alo|g25363.t1	alo|g25364.t1	alo|g25366.t1	alo|g3955.t1	alo|g3957.t1	alo|g3962.t1	alo|g3966.t1	alo|g4777.t1
aeq|actinia_equina_22576	aeq|actinia_equina_43016	aeq|actinia_equina_43986	aeq|actinia_equina_47580	aeq|actinia_equina_52995	aeq|actinia_equina_43914	aip|KXJ16495.1	aip|KXJ16795.1	aeq|actinia_equina_14739	aeq|actinia_equina_50873	pda|pdam_00004229-RA	pda|pdam_00008447-RA	pda|pdam_00008784-RA	pda|pdam_00022802-RA	pda|pdam_00023397-RA	pda|pdam_00023686-RA	pda|pdam_00024588-RA	plu|jamg1.model.xfSc0003787.1	plu|plut2.m8.14607.m1	spi|Spis11297	spi|Spis12269	spi|Spis12275	spi|Spis18335	spi|Spis18438	spi|Spis20128	spi|Spis2077	spi|Spis2256	spi|Spis22952	spi|Spis23030	spi|Spis2672	spi|Spis2673	spi|Spis2674	aeq|actinia_equina_15469	aeq|actinia_equina_15470	aeq|actinia_equina_17800	aeq|actinia_equina_26460	aeq|actinia_equina_27984	aeq|actinia_equina_27998	aeq|actinia_equina_31333	aeq|actinia_equina_3149	aeq|actinia_equina_3150	aeq|actinia_equina_35863	aeq|actinia_equina_37566	aeq|actinia_equina_37567	aeq|actinia_equina_37570	aeq|actinia_equina_37571	aeq|actinia_equina_43854	aeq|actinia_equina_43866	aeq|actinia_equina_43867	aeq|actinia_equina_43868
aeq|actinia_equina_19390	aip|KXJ12698.1	adi|XP_015757582.1	adi|XP_015763581.1	adi|XP_015763582.1	adi|XP_015769309.1	adi|XP_015778322.1	aeq|actinia_equina_13507	aeq|actinia_equina_13508	aeq|actinia_equina_13509	aeq|actinia_equina_13510	aeq|actinia_equina_16437	aeq|actinia_equina_16440	aeq|actinia_equina_16441	aeq|actinia_equina_16442	aeq|actinia_equina_16443	aeq|actinia_equina_16459	aeq|actinia_equina_19389	aeq|actinia_equina_26596	aeq|actinia_equina_26597	aeq|actinia_equina_26598	aeq|actinia_equina_26599	aeq|actinia_equina_26600	aeq|actinia_equina_26601	aeq|actinia_equina_26602	aeq|actinia_equina_26603	aeq|actinia_equina_26604	aeq|actinia_equina_30253	aeq|actinia_equina_30254	aeq|actinia_equina_30255	aeq|actinia_equina_31340	aeq|actinia_equina_31341	aeq|actinia_equina_31342	aeq|actinia_equina_31343	aeq|actinia_equina_31344	aeq|actinia_equina_31345	aeq|actinia_equina_31346	aeq|actinia_equina_33252	aeq|actinia_equina_33253	aeq|actinia_equina_33255	aeq|actinia_equina_34903	aeq|actinia_equina_42179	aeq|actinia_equina_42571	aeq|actinia_equina_43819	aeq|actinia_equina_43820	aeq|actinia_equina_47043	aeq|actinia_equina_47045	aeq|actinia_equina_52651	aeq|actinia_equina_52652	aeq|actinia_equina_53645
adi|XP_015748650.1	ami|amil.1.2.15181.m1	ate|aten_0.1.m1.23019.m1	ate|aten_0.1.m1.23021.m1	nve|jgi_Nemve1_113867_e_gw.121.24.1	nve|jgi_Nemve1_113913_e_gw.121.63.1	nve|jgi_Nemve1_216157_fgenesh1_pg.scaffold_250000030	pda|pdam_00013759-RA	plu|plut2.m8.21000.m1	plu|plut2.m8.31260.m1	plu|plut2.m8.631.m1	plu|plut2.m8.632.m1	dgi|XP_028411125.1	dgi|XP_028411177.1	dgi|XP_028411179.1	dgi|XP_028411180.1	dgi|XP_028417560.1	pda|pdam_00002801-RA	dgi|XP_028408866.1	dgi|XP_028411122.1	dgi|XP_028411124.1	dgi|XP_028411128.1	dgi|XP_028411181.1	dgi|XP_028415030.1	dgi|XP_028415697.1	dgi|XP_028417561.1	dgi|XP_028417562.1	dgi|XP_028417563.1	dgi|XP_028417564.1	adi|XP_015753097.1	adi|XP_015753098.1	ate|aten_0.1.m1.104.m1	ate|aten_0.1.m1.113.m1	ate|aten_0.1.m1.115.m1	ate|aten_0.1.m1.116.m1	ate|aten_0.1.m1.90.m1	adi|XP_015753100.1	adi|XP_015753101.1	aip|KXJ10419.1	nve|jgi_Nemve1_123220_e_gw.197.32.1	adi|XP_015760213.1	adi|XP_015760214.1	aeq|actinia_equina_16689	aeq|actinia_equina_16697	aeq|actinia_equina_16698	aeq|actinia_equina_16700	aeq|actinia_equina_16701	aeq|actinia_equina_16702	aeq|actinia_equina_16703	aeq|actinia_equina_16704
plu|plut2.m8.13229.m1	ate|aten_0.1.m1.28933.m1	adi|XP_015747654.1	adi|XP_015778238.1	alo|g14415.t1	alo|g14416.t1	alo|g14691.t1	alo|g26557.t1	alo|g9130.t1	ami|amil.1.2.1329.m1	ami|amil.1.2.6475.m1	ami|amil.1.2.6479.m1	ami|amil.1.2.7777.m1	ate|aten_0.1.m1.1200.m1	ate|aten_0.1.m1.34233.m1	ate|aten_0.1.m1.3517.m1	ate|aten_0.1.m1.7235.m1	pda|pdam_00003551-RA	pda|pdam_00003578-RA	pda|pdam_00004654-RA	pda|pdam_00005260-RA	pda|pdam_00005261-RA	pda|pdam_00022848-RA	plu|plut2.m8.13226.m1	plu|plut2.m8.13237.m1	plu|plut2.m8.19461.m1	plu|plut2.m8.21216.m1	plu|plut2.m8.21217.m1	plu|plut2.m8.22649.m1	plu|plut2.m8.3934.m1	plu|plut2.m8.3938.m1	spi|Spis14238	spi|Spis14239	spi|Spis14240.t1	spi|Spis14241	spi|Spis22262	spi|Spis22263	spi|Spis23154	spi|Spis23155	spi|Spis5424	adi|XP_015747659.1	adi|XP_015758477.1	adi|XP_015758485.1	adi|XP_015758492.1	adi|XP_015758503.1	adi|XP_015758511.1	adi|XP_015758518.1	adi|XP_015758526.1	adi|XP_015771995.1	adi|XP_015777747.1
adi|XP_015748934.1	aeq|actinia_equina_10016	aeq|actinia_equina_13083	aeq|actinia_equina_19403	aeq|actinia_equina_38768	aeq|actinia_equina_41549	alo|g11610.t1	ami|amil.1.2.19929.m1	nve|jgi_Nemve1_106355_e_gw.81.91.1	nve|jgi_Nemve1_11272_gw.274.12.1	nve|jgi_Nemve1_116624_e_gw.139.29.1	nve|jgi_Nemve1_130123_e_gw.274.5.1	nve|jgi_Nemve1_50499_gw.56.111.1	nve|jgi_Nemve1_89768_e_gw.22.26.1	pda|pdam_00006146-RA	pda|pdam_00011495-RA	pda|pdam_00011714-RA	pda|pdam_00012616-RA	pda|pdam_00019936-RA	plu|plut2.m8.16754.m1	plu|plut2.m8.2124.m1	plu|plut2.m8.22569.m1	plu|plut2.m8.4547.m1	spi|Spis3102.t1	spi|Spis3104	spi|Spis4103	spi|Spis9015	adi|XP_015752616.1	aeq|actinia_equina_33727	aeq|actinia_equina_45698	alo|g21842.t1	ami|amil.1.2.11906.m1	ami|amil.1.2.11912.m1	ami|amil.1.2.12376.m1	ami|amil.1.2.5552.m1	ami|amil.1.2.5557.m1	ate|aten_0.1.m1.2397.m1	ate|aten_0.1.m1.2435.m1	ate|aten_0.1.m1.5766.m1	ate|aten_0.1.m1.913.m1	pda|pdam_00022822-RA	plu|plut2.m8.25004.m1	plu|plut2.m8.26558.m1	spi|Spis13232	spi|Spis21456	adi|XP_015759605.1	alo|g945.t1	ami|amil.1.2.11909.m1	ate|aten_0.1.m1.2436.m1	pda|pdam_00024507-RA
adi|XP_015749474.1	adi|XP_015755018.1	adi|XP_015767665.1	adi|XP_015777446.1	adi|XP_015777447.1	adi|XP_015777448.1	adi|XP_015777450.1	aeq|actinia_equina_53779	aeq|actinia_equina_836	ami|amil.1.2.11.m1	ami|amil.1.2.14560.m1	ami|amil.1.2.14741.m1	ami|amil.1.2.14755.m1	ami|amil.1.2.14757.m1	ami|amil.1.2.14760.m1	ami|amil.1.2.14765.m1	ami|amil.1.2.15566.m1	ami|amil.1.2.19359.m1	ami|amil.1.2.19555.m1	ami|amil.1.2.19920.m1	ami|amil.1.2.19921.m1	ami|amil.1.2.23238.m1	ami|amil.1.2.23968.m1	ami|amil.1.2.7579.m1	ate|aten_0.1.m1.11584.m1	ate|aten_0.1.m1.13433.m1	ate|aten_0.1.m1.13435.m1	ate|aten_0.1.m1.13454.m1	ate|aten_0.1.m1.13463.m1	ate|aten_0.1.m1.13465.m1	ate|aten_0.1.m1.24879.m1	ate|aten_0.1.m1.24888.m1	ate|aten_0.1.m1.24889.m1	ate|aten_0.1.m1.30320.m1	ate|aten_0.1.m1.30321.m1	ate|aten_0.1.m1.30322.m1	ate|aten_0.1.m1.30324.m1	ate|aten_0.1.m1.30325.m1	ate|aten_0.1.m1.31510.m1	ate|aten_0.1.m1.32653.m1	ate|aten_0.1.m1.32655.m1	ate|aten_0.1.m1.32663.m1	ate|aten_0.1.m1.32668.m1	ate|aten_0.1.m1.32670.m1	ate|aten_0.1.m1.32673.m1	ate|aten_0.1.m1.32684.m1	ate|aten_0.1.m1.32691.m1	ate|aten_0.1.m1.32699.m1	ate|aten_0.1.m1.33149.m1	ate|aten_0.1.m1.33227.m1
plu|plut2.m8.15977.m1	pda|pdam_00009543-RA	pda|pdam_00025318-RA	adi|XP_015751449.1	adi|XP_015779489.1	alo|g20826.t1	dgi|XP_028396949.1	dgi|XP_028396953.1	dgi|XP_028396954.1	dgi|XP_028397079.1	dgi|XP_028397099.1	dgi|XP_028400827.1	dgi|XP_028409465.1	dgi|XP_028409466.1	plu|jamg1.model.xfSc0000187.4	plu|plut2.m8.11489.m1	plu|plut2.m8.11491.m1	plu|plut2.m8.15972.m1	plu|plut2.m8.20905.m1	plu|plut2.m8.4137.m1	plu|plut2.m8.4151.m1	plu|plut2.m8.5268.m1	plu|plut2.m8.5320.m1	plu|plut2.m8.7955.m1	adi|XP_015754443.1	alo|g26861.t1	ami|amil.1.2.6527.m1	pda|pdam_00007796-RA	pda|pdam_00019159-RA	plu|jamg1.model.xfSc0000187.10	plu|jamg1.model.xfSc0000187.7	plu|plut2.m8.15996.m1	plu|plut2.m8.30338.m1	plu|plut2.m8.30339.m1	spi|Spis16212	spi|Spis18736	spi|Spis20078	spi|Spis20081	spi|Spis21528	spi|Spis22709	spi|Spis23943	dgi|XP_028403845.1	dgi|XP_028403846.1	dgi|XP_028409480.1	dgi|XP_028409481.1	plu|plut2.m8.12502.m1	plu|plut2.m8.31495.m1	plu|plut2.m8.5271.m1	plu|plut2.m8.5540.m1	dgi|XP_028396158.1
spi|Spis18119	adi|XP_015757858.1	adi|XP_015757861.1	adi|XP_015775432.1	adi|XP_015779980.1	aeq|actinia_equina_23733	aeq|actinia_equina_23734	aeq|actinia_equina_23735	aeq|actinia_equina_24114	aeq|actinia_equina_24115	aeq|actinia_equina_24116	aeq|actinia_equina_24118	aeq|actinia_equina_24119	aeq|actinia_equina_24120	aeq|actinia_equina_24121	aeq|actinia_equina_24122	aeq|actinia_equina_24123	aeq|actinia_equina_36298	aeq|actinia_equina_4313	aeq|actinia_equina_4314	aeq|actinia_equina_4315	aeq|actinia_equina_4316	aeq|actinia_equina_4317	aip|KXJ15381.1	aip|KXJ19418.1	aip|KXJ23371.1	aip|KXJ23385.1	alo|g19173.t1	alo|g19176.t1	alo|g19179.t1	alo|g19199.t1	alo|g5667.t1	alo|g5673.t1	ami|amil.1.2.15399.m1	ami|amil.1.2.2311.m1	ami|amil.1.2.25862.m1	ami|amil.1.2.2769.m1	ami|amil.1.2.2777.m1	ate|aten_0.1.m1.11275.m1	ate|aten_0.1.m1.9028.m1	ate|aten_0.1.m1.9032.m1	dgi|XP_028412923.1	dgi|XP_028413112.1	dgi|XP_028416584.1	nve|jgi_Nemve1_199550_fgenesh1_pg.scaffold_15000142	nve|jgi_Nemve1_239505_estExt_fgenesh1_pg.C_150140	pda|pdam_00007847-RA	pda|pdam_00007850-RA	pda|pdam_00007857-RA	pda|pdam_00007858-RA
aeq|actinia_equina_10158	aeq|actinia_equina_20566	aeq|actinia_equina_23528	ate|aten_0.1.m1.11234.m1	ate|aten_0.1.m1.19202.m1	ate|aten_0.1.m1.26574.m1	ate|aten_0.1.m1.8218.m1	ate|aten_0.1.m1.8419.m1	aeq|actinia_equina_1058	aeq|actinia_equina_28967	ate|aten_0.1.m1.25709.m1	ate|aten_0.1.m1.25899.m1	ate|aten_0.1.m1.26641.m1	ate|aten_0.1.m1.37226.m1	dgi|XP_028418834.1	adi|XP_015758946.1	adi|XP_015772070.1	aeq|actinia_equina_22726	aeq|actinia_equina_36404	aeq|actinia_equina_40973	aeq|actinia_equina_43233	aeq|actinia_equina_47304	aeq|actinia_equina_48606	aip|KXJ11640.1	aip|KXJ11795.1	alo|g17896.t1	alo|g19060.t1	alo|g22662.t1	alo|g6049.t1	ami|amil.1.2.19619.m1	ami|amil.1.2.23400.m1	ami|amil.1.2.24590.m1	ami|amil.1.2.25747.m1	ami|amil.1.2.6352.m1	ate|aten_0.1.m1.11574.m1	ate|aten_0.1.m1.18426.m1	ate|aten_0.1.m1.24106.m1	ate|aten_0.1.m1.26143.m1	ate|aten_0.1.m1.26915.m1	ate|aten_0.1.m1.29997.m1	ate|aten_0.1.m1.31061.m1	ate|aten_0.1.m1.33095.m1	ate|aten_0.1.m1.3560.m1	ate|aten_0.1.m1.3571.m1	ate|aten_0.1.m1.38330.m1	ate|aten_0.1.m1.8318.m1	nve|jgi_Nemve1_220156_fgenesh1_pg.scaffold_481000009	plu|plut2.m8.18724.m1	plu|plut2.m8.8030.m1	adi|XP_015763545.1
adi|XP_015747234.1	adi|XP_015779365.1	aeq|actinia_equina_12092	aeq|actinia_equina_12335	aeq|actinia_equina_12359	aeq|actinia_equina_14210	aeq|actinia_equina_15898	aeq|actinia_equina_18720	aeq|actinia_equina_21454	aeq|actinia_equina_21495	aeq|actinia_equina_23842	aeq|actinia_equina_24031	aeq|actinia_equina_24530	aeq|actinia_equina_25513	aeq|actinia_equina_25638	aeq|actinia_equina_25639	aeq|actinia_equina_26779	aeq|actinia_equina_27123	aeq|actinia_equina_27344	aeq|actinia_equina_27456	aeq|actinia_equina_29370	aeq|actinia_equina_29888	aeq|actinia_equina_31277	aeq|actinia_equina_31278	aeq|actinia_equina_31310	aeq|actinia_equina_33447	aeq|actinia_equina_34184	aeq|actinia_equina_34256	aeq|actinia_equina_34534	aeq|actinia_equina_34637	aeq|actinia_equina_34660	aeq|actinia_equina_35066	aeq|actinia_equina_35508	aeq|actinia_equina_36343	aeq|actinia_equina_37547	aeq|actinia_equina_39458	aeq|actinia_equina_40487	aeq|actinia_equina_41000	aeq|actinia_equina_41152	aeq|actinia_equina_41320	aeq|actinia_equina_41487	aeq|actinia_equina_42413	aeq|actinia_equina_43236	aeq|actinia_equina_43689	aeq|actinia_equina_44346	aeq|actinia_equina_44464	aeq|actinia_equina_45162	aeq|actinia_equina_45167	aeq|actinia_equina_45936	aeq|actinia_equina_47463
alo|g3556.t1	adi|XP_015748417.1	adi|XP_015748418.1	adi|XP_015748419.1	adi|XP_015749757.1	adi|XP_015750790.1	adi|XP_015768934.1	aeq|actinia_equina_28086	aeq|actinia_equina_28087	aeq|actinia_equina_28088	aeq|actinia_equina_28089	aeq|actinia_equina_42313	aeq|actinia_equina_42314	aeq|actinia_equina_42315	aip|KXJ15405.1	aip|KXJ16844.1	aip|KXJ16845.1	alo|g20539.t1	alo|g23899.t1	alo|g23900.t1	alo|g23901.t1	ami|amil.1.2.15762.m1	ami|amil.1.2.22247.m1	ami|amil.1.2.22248.m1	ami|amil.1.2.22249.m1	ate|aten_0.1.m1.2296.m1	ate|aten_0.1.m1.34327.m1	ate|aten_0.1.m1.34328.m1	ate|aten_0.1.m1.34329.m1	dgi|XP_028410535.1	dgi|XP_028414736.1	nve|jgi_Nemve1_828_gw.658.2.1	pda|pdam_00010587-RA	pda|pdam_00010588-RA	pda|pdam_00010590-RA	pda|pdam_00010652-RA	pda|pdam_00011689-RA	plu|plut2.m8.14780.m1	plu|plut2.m8.14783.m1	plu|plut2.m8.14785.m1	plu|plut2.m8.4459.m1	spi|Spis13211	spi|Spis13212	spi|Spis20569	adi|XP_015748421.1	adi|XP_015749756.1	adi|XP_015768946.1	adi|XP_015750459.1	adi|XP_015763805.1	adi|XP_015763806.1
adi|XP_015749693.1	adi|XP_015769788.1	adi|XP_015769789.1	adi|XP_015769790.1	adi|XP_015775839.1	adi|XP_015775841.1	adi|XP_015775842.1	adi|XP_015775843.1	adi|XP_015775844.1	adi|XP_015775845.1	adi|XP_015778786.1	adi|XP_015778787.1	adi|XP_015778788.1	adi|XP_015778790.1	adi|XP_015778791.1	adi|XP_015778792.1	adi|XP_015778793.1	adi|XP_015778794.1	aeq|actinia_equina_16637	aeq|actinia_equina_16638	aeq|actinia_equina_33608	aeq|actinia_equina_33610	aip|KXJ13176.1	aip|KXJ13184.1	alo|g18914.t1	alo|g18942.t1	alo|g6362.t1	alo|g6367.t1	alo|g6375.t1	ami|amil.1.2.19586.m1	ami|amil.1.2.22540.m1	ami|amil.1.2.22541.m1	ami|amil.1.2.8146.m1	ate|aten_0.1.m1.8119.m1	ate|aten_0.1.m1.8151.m1	ate|aten_0.1.m1.8171.m1	ate|aten_0.1.m1.8177.m1	ate|aten_0.1.m1.8183.m1	ate|aten_0.1.m1.8210.m1	ate|aten_0.1.m1.8221.m1	ate|aten_0.1.m1.8224.m1	nve|jgi_Nemve1_10376_gw.212.5.1	nve|jgi_Nemve1_173481_estExt_gwp.C_2540048	pda|pdam_00009958-RA	plu|plut2.m8.19002.m1	plu|plut2.m8.19004.m1	plu|plut2.m8.4676.m1	spi|Spis13416	spi|Spis13420	spi|Spis20270
alo|g6690.t1	alo|g6692.t1	alo|g6696.t1	alo|g6697.t1	ate|aten_0.1.m1.3141.m1	ate|aten_0.1.m1.3149.m1	adi|XP_015747747.1	adi|XP_015748611.1	adi|XP_015748612.1	adi|XP_015748614.1	adi|XP_015748615.1	adi|XP_015748616.1	aeq|actinia_equina_4851	alo|g6688.t1	alo|g6698.t1	ami|amil.1.2.26298.m1	ami|amil.1.2.4037.m1	ami|amil.1.2.4038.m1	ami|amil.1.2.4039.m1	ate|aten_0.1.m1.3135.m1	ate|aten_0.1.m1.3142.m1	ate|aten_0.1.m1.3144.m1	ate|aten_0.1.m1.3145.m1	ate|aten_0.1.m1.3147.m1	dgi|XP_028400628.1	dgi|XP_028400634.1	dgi|XP_028400635.1	dgi|XP_028400668.1	dgi|XP_028400800.1	nve|jgi_Nemve1_205907_fgenesh1_pg.scaffold_64000030	nve|jgi_Nemve1_224745_fgenesh1_pg.scaffold_5730000001	pda|pdam_00010150-RA	plu|plut2.m8.23500.m1	plu|plut2.m8.23501.m1	spi|Spis998.t1	dgi|XP_028400637.1	dgi|XP_028400797.1	dgi|XP_028400798.1	dgi|XP_028400799.1	dgi|XP_028401023.1	dgi|XP_028410367.1	adi|XP_015748617.1	adi|XP_015748618.1	adi|XP_015748619.1	ate|aten_0.1.m1.3143.m1	adi|XP_015749117.1	adi|XP_015749119.1	adi|XP_015770347.1	adi|XP_015770348.1	adi|XP_015770349.1
adi|XP_015748031.1	adi|XP_015752976.1	adi|XP_015752977.1	adi|XP_015752978.1	adi|XP_015752980.1	adi|XP_015752981.1	adi|XP_015752982.1	adi|XP_015752983.1	adi|XP_015752984.1	adi|XP_015752985.1	adi|XP_015752986.1	adi|XP_015752987.1	adi|XP_015768004.1	adi|XP_015768603.1	adi|XP_015768622.1	adi|XP_015768633.1	adi|XP_015768643.1	adi|XP_015768654.1	adi|XP_015777434.1	adi|XP_015777435.1	adi|XP_015777436.1	adi|XP_015777440.1	aip|KXJ11989.1	aip|KXJ11996.1	aip|KXJ11997.1	aip|KXJ14721.1	aip|KXJ18192.1	aip|KXJ21197.1	aip|KXJ21256.1	aip|KXJ25081.1	aip|KXJ25086.1	ami|amil.1.2.11870.m1	ami|amil.1.2.11877.m1	ami|amil.1.2.11878.m1	ami|amil.1.2.11879.m1	ami|amil.1.2.21309.m1	ami|amil.1.2.26575.m1	ami|amil.1.2.6766.m1	ami|amil.1.2.6767.m1	ate|aten_0.1.m1.17632.m1	ate|aten_0.1.m1.17633.m1	ate|aten_0.1.m1.17636.m1	ate|aten_0.1.m1.17637.m1	ate|aten_0.1.m1.17642.m1	ate|aten_0.1.m1.17643.m1	ate|aten_0.1.m1.17644.m1	ate|aten_0.1.m1.17645.m1	ate|aten_0.1.m1.17646.m1	ate|aten_0.1.m1.17649.m1	ate|aten_0.1.m1.17656.m1
adi|XP_015750193.1	adi|XP_015772121.1	aeq|actinia_equina_10600	aeq|actinia_equina_11615	aeq|actinia_equina_15236	aeq|actinia_equina_15237	aeq|actinia_equina_15239	aeq|actinia_equina_18566	aeq|actinia_equina_19625	aeq|actinia_equina_21926	aeq|actinia_equina_33355	aeq|actinia_equina_33357	aeq|actinia_equina_33358	aeq|actinia_equina_33359	aeq|actinia_equina_33360	aeq|actinia_equina_447	aeq|actinia_equina_49972	aeq|actinia_equina_49974	aeq|actinia_equina_51085	aeq|actinia_equina_7296	aip|KXJ12160.1	aip|KXJ25520.1	alo|g20625.t1	alo|g23215.t1	alo|g24868.t1	ami|amil.1.2.21684.m1	ami|amil.1.2.7720.m1	ami|amil.1.2.7725.m1	ate|aten_0.1.m1.16407.m1	ate|aten_0.1.m1.21035.m1	pda|pdam_00004603-RA	pda|pdam_00005697-RA	pda|pdam_00005698-RA	pda|pdam_00005724-RA	pda|pdam_00007934-RA	pda|pdam_00013958-RA	pda|pdam_00016427-RA	pda|pdam_00020290-RA	pda|pdam_00023593-RA	plu|plut2.m8.14240.m1	plu|plut2.m8.14256.m1	plu|plut2.m8.15308.m1	plu|plut2.m8.19448.m1	plu|plut2.m8.19861.m1	plu|plut2.m8.2438.m1	plu|plut2.m8.26626.m1	plu|plut2.m8.2677.m1	plu|plut2.m8.606.m1	spi|Spis11825	spi|Spis12007
spi|Spis12369	adi|XP_015750073.1	adi|XP_015752647.1	adi|XP_015761127.1	adi|XP_015762112.1	aeq|actinia_equina_20143	aeq|actinia_equina_20144	aeq|actinia_equina_20145	aip|KXJ13475.1	aip|KXJ29323.1	alo|g17845.t1	alo|g17850.t1	alo|g17859.t1	ami|amil.1.2.14450.m1	ami|amil.1.2.17435.m1	ami|amil.1.2.17439.m1	ate|aten_0.1.m1.14499.m1	ate|aten_0.1.m1.14503.m1	ate|aten_0.1.m1.14526.m1	ate|aten_0.1.m1.14531.m1	ate|aten_0.1.m1.14533.m1	ate|aten_0.1.m1.25595.m1	ate|aten_0.1.m1.25613.m1	pda|pdam_00017136-RA	pda|pdam_00017142-RA	plu|plut2.m8.14424.m1	plu|plut2.m8.14426.m1	plu|plut2.m8.23645.m1	spi|Spis10997	spi|Spis12354	spi|Spis12361	spi|Spis18331	spi|Spis18333	adi|XP_015750501.1	aeq|actinia_equina_9255	spi|Spis12373	adi|XP_015760594.1	aeq|actinia_equina_24195	aeq|actinia_equina_32553	aeq|actinia_equina_45607	aeq|actinia_equina_45608	aeq|actinia_equina_51835	aeq|actinia_equina_53290	aip|KXJ10295.1	aip|KXJ10300.1	alo|g5994.t1	alo|g5995.t1	ami|amil.1.2.20159.m1	ami|amil.1.2.4783.m1	ami|amil.1.2.4784.m1
adi|XP_015748967.1	adi|XP_015749945.1	adi|XP_015767670.1	adi|XP_015779364.1	aeq|actinia_equina_14904	aeq|actinia_equina_34224	aip|KXJ06728.1	aip|KXJ07162.1	aip|KXJ07339.1	aip|KXJ08099.1	aip|KXJ08825.1	aip|KXJ09510.1	aip|KXJ13514.1	aip|KXJ13534.1	aip|KXJ13769.1	aip|KXJ13987.1	aip|KXJ16188.1	aip|KXJ17830.1	aip|KXJ20575.1	aip|KXJ21199.1	aip|KXJ21308.1	aip|KXJ23090.1	aip|KXJ27256.1	aip|KXJ28451.1	dgi|XP_028394532.1	dgi|XP_028403418.1	dgi|XP_028404104.1	dgi|XP_028405246.1	dgi|XP_028408208.1	dgi|XP_028408215.1	dgi|XP_028412493.1	dgi|XP_028412534.1	dgi|XP_028416127.1	dgi|XP_028418500.1	plu|jamg1.model.Sc0000363.16	plu|jamg1.model.xfSc0002233.1	spi|Spis1803	spi|Spis19204	spi|Spis20264	spi|Spis23898	spi|Spis9443	aip|KXJ07161.1	aip|KXJ09029.1	aip|KXJ24125.1	aip|KXJ24424.1	adi|XP_015753292.1	adi|XP_015760032.1	adi|XP_015760034.1	adi|XP_015764268.1	adi|XP_015779208.1
adi|XP_015751439.1	aeq|actinia_equina_24026	aeq|actinia_equina_25161	aeq|actinia_equina_26023	aeq|actinia_equina_27733	aeq|actinia_equina_28298	aeq|actinia_equina_31456	aeq|actinia_equina_35236	aeq|actinia_equina_36311	aeq|actinia_equina_370	aeq|actinia_equina_40361	aeq|actinia_equina_41587	aeq|actinia_equina_46907	aeq|actinia_equina_48307	aeq|actinia_equina_50097	aeq|actinia_equina_52214	aeq|actinia_equina_54572	aip|KXJ20628.1	alo|g9585.t1	ami|amil.1.2.15940.m1	ami|amil.1.2.3235.m1	ate|aten_0.1.m1.15113.m1	ate|aten_0.1.m1.23315.m1	ate|aten_0.1.m1.24052.m1	ate|aten_0.1.m1.29374.m1	ate|aten_0.1.m1.32940.m1	ate|aten_0.1.m1.34401.m1	ate|aten_0.1.m1.38324.m1	ate|aten_0.1.m1.8344.m1	adi|XP_015752014.1	alo|g13399.t1	ami|amil.1.2.18232.m1	ate|aten_0.1.m1.17167.m1	ate|aten_0.1.m1.25102.m1	ate|aten_0.1.m1.29207.m1	ate|aten_0.1.m1.37603.m1	adi|XP_015752492.1	aeq|actinia_equina_13152	aeq|actinia_equina_13218	aeq|actinia_equina_13415	aeq|actinia_equina_13600	aeq|actinia_equina_14016	aeq|actinia_equina_14214	aeq|actinia_equina_14233	aeq|actinia_equina_16238	aeq|actinia_equina_17	aeq|actinia_equina_23862	aeq|actinia_equina_25140	aeq|actinia_equina_25372	aeq|actinia_equina_2811
adi|XP_015747237.1	spi|Spis12109	spi|Spis12254	spi|Spis22468	spi|Spis23081	spi|Spis3266	spi|Spis4866	spi|Spis5518	spi|Spis7458	adi|XP_015749114.1	aip|KXJ07804.1	aip|KXJ09140.1	aip|KXJ20096.1	aip|KXJ21474.1	alo|g18933.t1	ami|amil.1.2.14690.m1	ami|amil.1.2.26576.m1	spi|Spis13521	ami|amil.1.2.13677.m1	adi|XP_015757462.1	adi|XP_015758761.1	adi|XP_015768747.1	ami|amil.1.2.13563.m1	pda|pdam_00007273-RA	spi|Spis14758	spi|Spis23017	spi|Spis24038	spi|Spis3847	spi|Spis6725	aeq|actinia_equina_31180	aeq|actinia_equina_50765	spi|Spis2890	adi|XP_015773586.1	alo|g15921.t1	ami|amil.1.2.19804.m1	ate|aten_0.1.m1.29167.m1	spi|Spis23314	dgi|XP_028394499.1	adi|XP_015774076.1	spi|Spis20113	spi|Spis20728	spi|Spis22214	adi|XP_015774862.1	aip|KXJ05097.1	aip|KXJ10119.1	aip|KXJ10796.1	aip|KXJ18376.1	aip|KXJ22328.1	nve|jgi_Nemve1_40962_gw.393.43.1	nve|jgi_Nemve1_41734_gw.393.45.1
adi|XP_015749803.1	adi|XP_015749804.1	adi|XP_015749805.1	adi|XP_015749806.1	ami|amil.1.2.13383.m1	dgi|XP_028395406.1	dgi|XP_028395407.1	dgi|XP_028395477.1	dgi|XP_028398310.1	dgi|XP_028402157.1	dgi|XP_028402158.1	dgi|XP_028410635.1	dgi|XP_028410684.1	dgi|XP_028411427.1	dgi|XP_028411428.1	adi|XP_015751696.1	adi|XP_015751703.1	adi|XP_015751710.1	adi|XP_015751718.1	adi|XP_015751725.1	adi|XP_015751730.1	adi|XP_015751738.1	adi|XP_015751748.1	adi|XP_015751754.1	adi|XP_015751761.1	adi|XP_015751769.1	adi|XP_015751776.1	adi|XP_015751781.1	adi|XP_015751789.1	adi|XP_015751796.1	adi|XP_015751804.1	adi|XP_015751812.1	adi|XP_015751827.1	adi|XP_015777074.1	aeq|actinia_equina_6820	aeq|actinia_equina_6822	aeq|actinia_equina_6825	aeq|actinia_equina_6826	aip|KXJ05240.1	aip|KXJ07695.1	aip|KXJ07697.1	aip|KXJ07700.1	aip|KXJ23632.1	aip|KXJ29113.1	aip|KXJ29180.1	aip|KXJ29185.1	aip|KXJ29211.1	aip|KXJ29231.1	aip|KXJ29242.1	aip|KXJ29244.1
spi|Spis4507	adi|XP_015750315.1	alo|g1650.t1	alo|g1653.t1	ami|amil.1.2.20838.m1	ami|amil.1.2.20842.m1	ami|amil.1.2.21312.m1	ate|aten_0.1.m1.20011.m1	ate|aten_0.1.m1.20018.m1	ate|aten_0.1.m1.20021.m1	plu|plut2.m8.16948.m1	plu|plut2.m8.29343.m1	spi|Spis7119	adi|XP_015751998.1	adi|XP_015780157.1	aeq|actinia_equina_16761	aeq|actinia_equina_43234	aip|KXJ07182.1	alo|g14681.t1	ami|amil.1.2.20186.m1	ate|aten_0.1.m1.20970.m1	ate|aten_0.1.m1.24541.m1	ate|aten_0.1.m1.24585.m1	ate|aten_0.1.m1.26291.m1	ate|aten_0.1.m1.31165.m1	ate|aten_0.1.m1.31675.m1	nve|jgi_Nemve1_215499_fgenesh1_pg.scaffold_229000043	nve|jgi_Nemve1_225339_fgenesh1_pg.scaffold_8185000001	pda|pdam_00025875-RA	plu|plut2.m8.15087.m1	plu|plut2.m8.17607.m1	plu|plut2.m8.18306.m1	plu|plut2.m8.26630.m1	spi|Spis11194	spi|Spis15824	spi|Spis16774	spi|Spis17014	spi|Spis17153	spi|Spis20180	spi|Spis23935	spi|Spis2586	spi|Spis5216	spi|Spis5488	spi|Spis6062	spi|Spis7114	spi|Spis7281	aeq|actinia_equina_13076	aeq|actinia_equina_41551	aeq|actinia_equina_43714	aeq|actinia_equina_47582
adi|XP_015754548.1	adi|XP_015754549.1	adi|XP_015754551.1	adi|XP_015755510.1	adi|XP_015755511.1	adi|XP_015768631.1	adi|XP_015768632.1	adi|XP_015768634.1	adi|XP_015768674.1	aeq|actinia_equina_13368	aeq|actinia_equina_1482	aeq|actinia_equina_1483	aeq|actinia_equina_1484	aeq|actinia_equina_1485	aeq|actinia_equina_1614	aeq|actinia_equina_1615	aeq|actinia_equina_21801	aeq|actinia_equina_21802	aeq|actinia_equina_24635	aeq|actinia_equina_24636	aeq|actinia_equina_24637	aeq|actinia_equina_33260	aeq|actinia_equina_33261	aeq|actinia_equina_33262	aeq|actinia_equina_33263	aeq|actinia_equina_33264	aeq|actinia_equina_33265	aeq|actinia_equina_33266	aeq|actinia_equina_33267	aeq|actinia_equina_33268	aeq|actinia_equina_35825	aeq|actinia_equina_35826	aeq|actinia_equina_38861	aeq|actinia_equina_42058	aeq|actinia_equina_42059	aeq|actinia_equina_42987	aeq|actinia_equina_42989	aeq|actinia_equina_42990	aeq|actinia_equina_46757	aeq|actinia_equina_52347	aeq|actinia_equina_52351	aip|KXJ09332.1	aip|KXJ14328.1	aip|KXJ19207.1	aip|KXJ26581.1	aip|KXJ26595.1	aip|KXJ29456.1	alo|g11082.t1	alo|g11899.t1	alo|g11901.t1
adi|XP_015749245.1	adi|XP_015749246.1	adi|XP_015749247.1	adi|XP_015749248.1	adi|XP_015749249.1	adi|XP_015749250.1	adi|XP_015758781.1	adi|XP_015758807.1	adi|XP_015759840.1	adi|XP_015759848.1	adi|XP_015773864.1	adi|XP_015773865.1	ami|amil.1.2.411.m1	ami|amil.1.2.414.m1	ami|amil.1.2.418.m1	ami|amil.1.2.419.m1	ami|amil.1.2.420.m1	ami|amil.1.2.430.m1	ami|amil.1.2.431.m1	ami|amil.1.2.432.m1	ate|aten_0.1.m1.30167.m1	ate|aten_0.1.m1.30172.m1	ate|aten_0.1.m1.30173.m1	ate|aten_0.1.m1.30174.m1	ate|aten_0.1.m1.30179.m1	ate|aten_0.1.m1.30180.m1	ate|aten_0.1.m1.30181.m1	ate|aten_0.1.m1.30182.m1	ate|aten_0.1.m1.30187.m1	ate|aten_0.1.m1.30188.m1	ate|aten_0.1.m1.30190.m1	ate|aten_0.1.m1.35919.m1	ate|aten_0.1.m1.35925.m1	ate|aten_0.1.m1.35926.m1	ate|aten_0.1.m1.35928.m1	ate|aten_0.1.m1.35929.m1	ate|aten_0.1.m1.35930.m1	dgi|XP_028395658.1	dgi|XP_028395659.1	dgi|XP_028395678.1	dgi|XP_028395813.1	dgi|XP_028400622.1	dgi|XP_028400623.1	dgi|XP_028400624.1	dgi|XP_028400626.1	dgi|XP_028400627.1	dgi|XP_028400629.1	dgi|XP_028400630.1	dgi|XP_028400632.1	dgi|XP_028400633.1
alo|g24524.t1	adi|XP_015752629.1	alo|g10600.t1	alo|g21998.t1	ami|amil.1.2.25412.m1	ami|amil.1.2.2642.m1	ami|amil.1.2.6219.m1	ami|amil.1.2.6220.m1	ami|amil.1.2.764.m1	plu|plut2.m8.14721.m1	plu|plut2.m8.14723.m1	plu|plut2.m8.2806.m1	plu|plut2.m8.28468.m1	adi|XP_015756732.1	adi|XP_015756995.1	adi|XP_015764355.1	adi|XP_015764456.1	aeq|actinia_equina_2251	aeq|actinia_equina_2252	aeq|actinia_equina_2253	aeq|actinia_equina_2254	aeq|actinia_equina_2255	aeq|actinia_equina_23969	aeq|actinia_equina_26233	aeq|actinia_equina_26234	aeq|actinia_equina_3317	aeq|actinia_equina_49668	aeq|actinia_equina_49669	aeq|actinia_equina_51728	aeq|actinia_equina_51729	aeq|actinia_equina_51730	aeq|actinia_equina_53020	aeq|actinia_equina_898	aeq|actinia_equina_899	aeq|actinia_equina_900	aeq|actinia_equina_901	aeq|actinia_equina_902	aeq|actinia_equina_9624	aip|KXJ10754.1	aip|KXJ21120.1	aip|KXJ22848.1	aip|KXJ26038.1	aip|KXJ26053.1	aip|KXJ27384.1	aip|KXJ27413.1	aip|KXJ28931.1	alo|g17943.t2	alo|g21999.t1	alo|g22461.t1	alo|g7322.t1
plu|plut2.m8.21270.m1	ate|aten_0.1.m1.12604.m1	ate|aten_0.1.m1.12616.m1	dgi|XP_028411604.1	dgi|XP_028411608.1	dgi|XP_028411610.1	dgi|XP_028411612.1	dgi|XP_028411616.1	dgi|XP_028411620.1	dgi|XP_028411988.1	dgi|XP_028411990.1	dgi|XP_028412014.1	adi|XP_015762770.1	adi|XP_015762771.1	adi|XP_015762772.1	adi|XP_015762773.1	adi|XP_015762774.1	adi|XP_015762775.1	adi|XP_015764736.1	adi|XP_015766150.1	adi|XP_015771030.1	adi|XP_015771031.1	adi|XP_015771032.1	adi|XP_015771033.1	adi|XP_015772536.1	adi|XP_015772537.1	adi|XP_015772538.1	adi|XP_015772540.1	adi|XP_015772541.1	adi|XP_015772542.1	adi|XP_015772543.1	adi|XP_015772544.1	adi|XP_015772545.1	aeq|actinia_equina_14666	aeq|actinia_equina_14667	aeq|actinia_equina_40068	ami|amil.1.2.17898.m1	ami|amil.1.2.18828.m1	ami|amil.1.2.18829.m1	ate|aten_0.1.m1.26571.m1	ate|aten_0.1.m1.29919.m1	ate|aten_0.1.m1.29932.m1	ate|aten_0.1.m1.8045.m1	dgi|XP_028411606.1	dgi|XP_028411609.1	dgi|XP_028411617.1	dgi|XP_028411618.1	dgi|XP_028411624.1	dgi|XP_028411626.1	dgi|XP_028411628.1
ami|amil.1.2.14468.m1	ami|amil.1.2.14488.m1	ami|amil.1.2.24164.m1	adi|XP_015750038.1	adi|XP_015750039.1	adi|XP_015750040.1	adi|XP_015750041.1	adi|XP_015750042.1	adi|XP_015750043.1	adi|XP_015750044.1	adi|XP_015771098.1	adi|XP_015771099.1	adi|XP_015771100.1	adi|XP_015771101.1	adi|XP_015771102.1	adi|XP_015771103.1	adi|XP_015771104.1	adi|XP_015771107.1	adi|XP_015771108.1	adi|XP_015771109.1	adi|XP_015771110.1	adi|XP_015771111.1	adi|XP_015771112.1	adi|XP_015771113.1	adi|XP_015771114.1	adi|XP_015771115.1	adi|XP_015771119.1	adi|XP_015771121.1	adi|XP_015771123.1	adi|XP_015775144.1	adi|XP_015775152.1	adi|XP_015775153.1	adi|XP_015775154.1	adi|XP_015775155.1	adi|XP_015775156.1	adi|XP_015775157.1	adi|XP_015775158.1	alo|g14313.t1	alo|g14316.t1	ami|amil.1.2.13006.m1	ami|amil.1.2.14470.m1	ami|amil.1.2.14475.m1	ami|amil.1.2.14482.m1	ami|amil.1.2.14489.m1	ami|amil.1.2.14495.m1	ami|amil.1.2.14496.m1	ami|amil.1.2.15356.m1	ami|amil.1.2.24170.m1	ate|aten_0.1.m1.32190.m1	ate|aten_0.1.m1.32197.m1
plu|plut2.m8.25633.m1	ate|aten_0.1.m1.28031.m1	spi|Spis21294	ami|amil.1.2.18770.m1	ami|amil.1.2.19996.m1	adi|XP_015767496.1	ami|amil.1.2.18496.m1	plu|plut2.m8.7893.m1	plu|plut2.m8.7894.m1	plu|plut2.m8.7897.m1	plu|plut2.m8.7898.m1	plu|plut2.m8.7899.m1	plu|plut2.m8.7900.m1	plu|plut2.m8.7902.m1	adi|XP_015764716.1	adi|XP_015775104.1	pda|pdam_00022306-RA	pda|pdam_00022308-RA	plu|plut2.m8.7895.m1	plu|plut2.m8.7907.m1	plu|plut2.m8.9012.m1	plu|plut2.m8.7901.m1	adi|XP_015780053.1	adi|XP_015780055.1	adi|XP_015780056.1	adi|XP_015780057.1	ate|aten_0.1.m1.35489.m1	spi|Spis16022	spi|Spis20423	plu|plut2.m8.15976.m1	plu|plut2.m8.16490.m1	plu|plut2.m8.16492.m1	plu|plut2.m8.1830.m1	plu|plut2.m8.19936.m1	plu|plut2.m8.27417.m1	plu|plut2.m8.27487.m1	plu|plut2.m8.27494.m1	plu|plut2.m8.27497.m1	plu|plut2.m8.27499.m1	plu|plut2.m8.27503.m1	plu|plut2.m8.27505.m1	plu|plut2.m8.27506.m1	plu|plut2.m8.2982.m1	plu|plut2.m8.31553.m1	plu|plut2.m8.33106.m1	plu|plut2.m8.4118.m1	plu|plut2.m8.689.m1	plu|plut2.m8.9191.m1	spi|Spis19999	plu|plut2.m8.22652.m1
adi|XP_015748826.1	adi|XP_015755585.1	adi|XP_015774396.1	aip|KXJ06779.1	aip|KXJ09201.1	aip|KXJ12147.1	aip|KXJ15679.1	aip|KXJ16219.1	aip|KXJ16773.1	ami|amil.1.2.15016.m1	ami|amil.1.2.15881.m1	ami|amil.1.2.15950.m1	ami|amil.1.2.17311.m1	ami|amil.1.2.26192.m1	ami|amil.1.2.26339.m1	ami|amil.1.2.8565.m1	ate|aten_0.1.m1.13496.m1	ate|aten_0.1.m1.13745.m1	ate|aten_0.1.m1.17168.m1	ate|aten_0.1.m1.21363.m1	ate|aten_0.1.m1.29722.m1	ate|aten_0.1.m1.35393.m1	ate|aten_0.1.m1.36441.m1	dgi|XP_028394416.1	dgi|XP_028394464.1	dgi|XP_028394482.1	dgi|XP_028404010.1	dgi|XP_028405232.1	dgi|XP_028405258.1	dgi|XP_028406434.1	dgi|XP_028408211.1	dgi|XP_028408221.1	dgi|XP_028412530.1	dgi|XP_028413537.1	dgi|XP_028417864.1	dgi|XP_028418785.1	dgi|XP_028418786.1	dgi|XP_028418787.1	dgi|XP_028418788.1	dgi|XP_028418789.1	pda|pdam_00024483-RA	plu|plut2.m8.16919.m1	plu|plut2.m8.1724.m1	plu|plut2.m8.19784.m1	plu|plut2.m8.21733.m1	plu|plut2.m8.2559.m1	plu|plut2.m8.31987.m1	plu|plut2.m8.5673.m1	spi|Spis10851	spi|Spis1713
nve|jgi_Nemve1_126978_e_gw.233.180.1	nve|jgi_Nemve1_132442_e_gw.310.116.1	nve|jgi_Nemve1_133140_e_gw.316.103.1	nve|jgi_Nemve1_133355_e_gw.316.92.1	nve|jgi_Nemve1_141328_e_gw.569.29.1	nve|jgi_Nemve1_142215_e_gw.650.12.1	nve|jgi_Nemve1_144142_e_gw.949.6.1	nve|jgi_Nemve1_144189_e_gw.956.5.1	nve|jgi_Nemve1_144869_e_gw.1190.5.1	nve|jgi_Nemve1_154401_e_gw.7285.17.1	nve|jgi_Nemve1_156049_e_gw.9633.1.1	nve|jgi_Nemve1_156083_e_gw.9679.1.1	nve|jgi_Nemve1_157235_e_gw.15164.1.1	nve|jgi_Nemve1_16971_gw.233.25.1	nve|jgi_Nemve1_17511_gw.310.41.1	nve|jgi_Nemve1_17529_gw.357.41.1	nve|jgi_Nemve1_17545_gw.310.44.1	nve|jgi_Nemve1_17552_gw.436.15.1	nve|jgi_Nemve1_17566_gw.316.22.1	nve|jgi_Nemve1_17578_gw.316.23.1	nve|jgi_Nemve1_17583_gw.424.18.1	nve|jgi_Nemve1_17586_gw.316.24.1	nve|jgi_Nemve1_17587_gw.316.25.1	nve|jgi_Nemve1_17590_gw.233.38.1	nve|jgi_Nemve1_17604_gw.316.26.1	nve|jgi_Nemve1_17606_gw.233.39.1	nve|jgi_Nemve1_17610_gw.310.47.1	nve|jgi_Nemve1_17690_gw.233.41.1	nve|jgi_Nemve1_17713_gw.310.48.1	nve|jgi_Nemve1_17862_gw.357.44.1	nve|jgi_Nemve1_18126_gw.1091.1.1	nve|jgi_Nemve1_18687_gw.650.3.1	nve|jgi_Nemve1_18833_gw.650.4.1	nve|jgi_Nemve1_18903_gw.316.58.1	nve|jgi_Nemve1_19017_gw.753.2.1	nve|jgi_Nemve1_19417_gw.5739.2.1	nve|jgi_Nemve1_19482_gw.1286.3.1	nve|jgi_Nemve1_19852_gw.436.20.1	nve|jgi_Nemve1_19888_gw.8693.1.1	nve|jgi_Nemve1_28175_gw.233.105.1	nve|jgi_Nemve1_28177_gw.233.106.1	nve|jgi_Nemve1_29196_gw.67.117.1	nve|jgi_Nemve1_29311_gw.51.134.1	nve|jgi_Nemve1_38418_gw.22.157.1	nve|jgi_Nemve1_38426_gw.10.204.1	nve|jgi_Nemve1_38427_gw.37.157.1	nve|jgi_Nemve1_4654_gw.694.4.1	nve|jgi_Nemve1_4656_gw.569.5.1	nve|jgi_Nemve1_4659_gw.694.5.1	nve|jgi_Nemve1_4673_gw.664.4.1
ami|amil.1.2.15187.m1	ami|amil.1.2.5602.m1	adi|XP_015748708.1	adi|XP_015768033.1	adi|XP_015768034.1	adi|XP_015768036.1	adi|XP_015768037.1	adi|XP_015768038.1	adi|XP_015770589.1	adi|XP_015780092.1	aeq|actinia_equina_10864	aeq|actinia_equina_10867	aeq|actinia_equina_55344	aeq|actinia_equina_55349	ami|amil.1.2.15207.m1	ami|amil.1.2.1834.m1	ami|amil.1.2.19056.m1	ami|amil.1.2.23279.m1	ami|amil.1.2.23281.m1	ami|amil.1.2.23406.m1	ami|amil.1.2.24324.m1	ami|amil.1.2.24583.m1	ami|amil.1.2.24696.m1	ate|aten_0.1.m1.27072.m1	ate|aten_0.1.m1.27073.m1	ate|aten_0.1.m1.27074.m1	ate|aten_0.1.m1.27084.m1	ate|aten_0.1.m1.27085.m1	ate|aten_0.1.m1.27086.m1	ate|aten_0.1.m1.27158.m1	ate|aten_0.1.m1.27159.m1	ate|aten_0.1.m1.30145.m1	ate|aten_0.1.m1.31685.m1	ate|aten_0.1.m1.31686.m1	ate|aten_0.1.m1.31687.m1	ate|aten_0.1.m1.32633.m1	ate|aten_0.1.m1.34059.m1	ate|aten_0.1.m1.34063.m1	ate|aten_0.1.m1.35047.m1	ate|aten_0.1.m1.35048.m1	ate|aten_0.1.m1.35307.m1	ate|aten_0.1.m1.35308.m1	ate|aten_0.1.m1.5323.m1	ate|aten_0.1.m1.5329.m1	ate|aten_0.1.m1.5330.m1	ate|aten_0.1.m1.5331.m1	ate|aten_0.1.m1.5332.m1	ate|aten_0.1.m1.5333.m1	ate|aten_0.1.m1.5337.m1	dgi|XP_028391509.1
nve|jgi_Nemve1_133330_e_gw.316.127.1	nve|jgi_Nemve1_18007_gw.310.49.1	nve|jgi_Nemve1_18212_gw.233.47.1	nve|jgi_Nemve1_18214_gw.233.49.1	nve|jgi_Nemve1_18225_gw.233.51.1	nve|jgi_Nemve1_18227_gw.310.53.1	nve|jgi_Nemve1_18302_gw.316.35.1	nve|jgi_Nemve1_18373_gw.316.39.1	nve|jgi_Nemve1_18723_gw.310.64.1	nve|jgi_Nemve1_18739_gw.316.51.1	nve|jgi_Nemve1_18745_gw.354.27.1	nve|jgi_Nemve1_18748_gw.631.2.1	nve|jgi_Nemve1_18755_gw.233.72.1	nve|jgi_Nemve1_18772_gw.310.65.1	nve|jgi_Nemve1_18779_gw.233.74.1	nve|jgi_Nemve1_18801_gw.310.68.1	nve|jgi_Nemve1_18850_gw.233.78.1	nve|jgi_Nemve1_18851_gw.316.56.1	nve|jgi_Nemve1_18855_gw.233.79.1	nve|jgi_Nemve1_19600_gw.650.7.1	nve|jgi_Nemve1_19654_gw.753.3.1	nve|jgi_Nemve1_19752_gw.5739.4.1	nve|jgi_Nemve1_19758_gw.5737.2.1	nve|jgi_Nemve1_19777_gw.650.9.1	nve|jgi_Nemve1_29198_gw.233.115.1	nve|jgi_Nemve1_29200_gw.233.116.1	nve|jgi_Nemve1_29215_gw.233.117.1	nve|jgi_Nemve1_39297_gw.22.180.1	nve|jgi_Nemve1_5403_gw.554.11.1	nve|jgi_Nemve1_5476_gw.664.5.1	nve|jgi_Nemve1_5496_gw.569.12.1	nve|jgi_Nemve1_5612_gw.310.17.1	nve|jgi_Nemve1_6092_gw.316.7.1	nve|jgi_Nemve1_6095_gw.310.20.1	nve|jgi_Nemve1_6097_gw.569.14.1	nve|jgi_Nemve1_6099_gw.310.21.1	nve|jgi_Nemve1_6101_gw.2828.4.1	nve|jgi_Nemve1_6129_gw.569.15.1	nve|jgi_Nemve1_6130_gw.888.7.1	nve|jgi_Nemve1_6153_gw.554.25.1	nve|jgi_Nemve1_6168_gw.849.5.1	nve|jgi_Nemve1_6212_gw.316.8.1	nve|jgi_Nemve1_6236_gw.554.28.1	nve|jgi_Nemve1_6445_gw.694.19.1	nve|jgi_Nemve1_6833_gw.624.1.1	nve|jgi_Nemve1_68871_gw.357.140.1	nve|jgi_Nemve1_68903_gw.554.125.1	nve|jgi_Nemve1_69259_gw.1091.35.1	nve|jgi_Nemve1_69380_gw.694.96.1	nve|jgi_Nemve1_69436_gw.7285.32.1
alo|g23696.t1	adi|XP_015751008.1	aeq|actinia_equina_36306	aeq|actinia_equina_52669	aeq|actinia_equina_52670	aip|KXJ19576.1	ami|amil.1.2.4550.m1	ate|aten_0.1.m1.17714.m1	nve|jgi_Nemve1_94204_e_gw.35.156.1	plu|plut2.m8.19123.m1	adi|XP_015751009.1	adi|XP_015754269.1	aeq|actinia_equina_44491	aeq|actinia_equina_52671	alo|g23699.t1	ami|amil.1.2.4549.m1	nve|jgi_Nemve1_94209_e_gw.35.282.1	plu|plut2.m8.19121.m1	adi|XP_015755091.1	aeq|actinia_equina_12375	aeq|actinia_equina_20879	aeq|actinia_equina_3035	aeq|actinia_equina_35315	aeq|actinia_equina_39913	aeq|actinia_equina_41076	aeq|actinia_equina_44429	aeq|actinia_equina_44638	aip|KXJ14977.1	aip|KXJ17421.1	aip|KXJ20923.1	aip|KXJ22053.1	alo|g10679.t1	alo|g10680.t1	alo|g11666.t2	alo|g16377.t1	alo|g16378.t1	alo|g16379.t1	alo|g16380.t1	alo|g17796.t1	alo|g7429.t1	ami|amil.1.2.12322.m1	ami|amil.1.2.16351.m1	ami|amil.1.2.9753.m1	ate|aten_0.1.m1.12026.m1	ate|aten_0.1.m1.22537.m1	ate|aten_0.1.m1.24352.m1	ate|aten_0.1.m1.24354.m1	ate|aten_0.1.m1.25635.m1	dgi|XP_028410063.1	pda|pdam_00004781-RA
aip|KXJ24006.1	dgi|XP_028402428.1	dgi|XP_028402504.1	dgi|XP_028402569.1	dgi|XP_028402570.1	dgi|XP_028402571.1	dgi|XP_028402572.1	dgi|XP_028402573.1	dgi|XP_028402574.1	dgi|XP_028402577.1	dgi|XP_028402578.1	dgi|XP_028402579.1	dgi|XP_028402580.1	dgi|XP_028402581.1	dgi|XP_028402582.1	dgi|XP_028402583.1	dgi|XP_028402584.1	dgi|XP_028402585.1	dgi|XP_028402592.1	dgi|XP_028402620.1	dgi|XP_028402624.1	dgi|XP_028402625.1	dgi|XP_028402626.1	dgi|XP_028406431.1	dgi|XP_028410739.1	dgi|XP_028414288.1	dgi|XP_028416862.1	dgi|XP_028416877.1	dgi|XP_028417347.1	dgi|XP_028396228.1	dgi|XP_028397384.1	dgi|XP_028399360.1	dgi|XP_028402111.1	dgi|XP_028402429.1	dgi|XP_028402628.1	dgi|XP_028402630.1	dgi|XP_028402631.1	dgi|XP_028407842.1	dgi|XP_028410755.1	dgi|XP_028410756.1	dgi|XP_028410757.1	dgi|XP_028413333.1	dgi|XP_028413334.1	dgi|XP_028413335.1	dgi|XP_028413353.1	dgi|XP_028416380.1	dgi|XP_028416864.1	dgi|XP_028416865.1	dgi|XP_028416870.1	dgi|XP_028417346.1
adi|XP_015765006.1	aip|KXJ24380.1	aip|KXJ27298.1	alo|g6684.t1	alo|g6685.t1	ami|amil.1.2.4042.m1	ate|aten_0.1.m1.3139.m1	pda|pdam_00000782-RA	pda|pdam_00002103-RA	pda|pdam_00002512-RA	pda|pdam_00007983-RA	pda|pdam_00014993-RA	pda|pdam_00018051-RA	plu|plut2.m8.30485.m1	spi|Spis1001	adi|XP_015765968.1	aeq|actinia_equina_16193	aeq|actinia_equina_25796	aeq|actinia_equina_3802	aeq|actinia_equina_4843	aip|KXJ24331.1	aip|KXJ28374.1	aip|KXJ28387.1	aip|KXJ28416.1	aip|KXJ28417.1	aip|KXJ28431.1	aip|KXJ28490.1	alo|g6683.t1	ami|amil.1.2.4044.m1	ate|aten_0.1.m1.3138.m1	nve|jgi_Nemve1_114044_e_gw.122.46.1	nve|jgi_Nemve1_201378_fgenesh1_pg.scaffold_27000141	nve|jgi_Nemve1_204939_fgenesh1_pg.scaffold_55000046	nve|jgi_Nemve1_30901_gw.15.14.1	pda|pdam_00010145-RA	adi|XP_015770886.1	ami|amil.1.2.3620.m1	adi|XP_015770898.1	aip|KXJ17883.1	aip|KXJ21362.1	aip|KXJ23722.1	alo|g6147.t1	ate|aten_0.1.m1.15595.m1	plu|plut2.m8.14501.m1	plu|plut2.m8.14506.m1	plu|plut2.m8.14511.m1	plu|plut2.m8.14515.m1	plu|plut2.m8.14516.m1	plu|plut2.m8.14519.m1	plu|plut2.m8.20694.m1
adi|XP_015765264.1	adi|XP_015765265.1	adi|XP_015765266.1	adi|XP_015765267.1	adi|XP_015765268.1	adi|XP_015765269.1	adi|XP_015765270.1	adi|XP_015765271.1	adi|XP_015765273.1	adi|XP_015765274.1	adi|XP_015765284.1	aeq|actinia_equina_11072	aeq|actinia_equina_11073	aeq|actinia_equina_20209	aeq|actinia_equina_26179	aeq|actinia_equina_26180	aeq|actinia_equina_26182	aeq|actinia_equina_26183	aeq|actinia_equina_26184	aeq|actinia_equina_26185	aeq|actinia_equina_26186	aeq|actinia_equina_26187	aip|KXJ15288.1	alo|g12642.t1	alo|g12644.t1	alo|g12645.t1	ami|amil.1.2.2198.m1	ami|amil.1.2.2199.m1	ami|amil.1.2.2204.m1	ami|amil.1.2.2206.m1	ami|amil.1.2.2211.m1	ate|aten_0.1.m1.6317.m1	ate|aten_0.1.m1.6322.m1	ate|aten_0.1.m1.6329.m1	ate|aten_0.1.m1.6335.m1	ate|aten_0.1.m1.6336.m1	ate|aten_0.1.m1.6337.m1	ate|aten_0.1.m1.6338.m1	dgi|XP_028391572.1	dgi|XP_028391580.1	dgi|XP_028394962.1	dgi|XP_028394970.1	dgi|XP_028396148.1	dgi|XP_028396858.1	dgi|XP_028396927.1	dgi|XP_028398773.1	dgi|XP_028398781.1	dgi|XP_028398792.1	dgi|XP_028398810.1	dgi|XP_028398822.1
adi|XP_015748153.1	dgi|XP_028406449.1	dgi|XP_028406450.1	dgi|XP_028406453.1	dgi|XP_028406456.1	dgi|XP_028406475.1	dgi|XP_028416056.1	dgi|XP_028416057.1	dgi|XP_028417281.1	dgi|XP_028417282.1	aip|KXJ10593.1	aip|KXJ10595.1	aip|KXJ10596.1	aip|KXJ10602.1	aip|KXJ10609.1	aip|KXJ25071.1	nve|jgi_Nemve1_207725_fgenesh1_pg.scaffold_83000086	nve|jgi_Nemve1_220897_fgenesh1_pg.scaffold_598000002	nve|jgi_Nemve1_220900_fgenesh1_pg.scaffold_598000005	nve|jgi_Nemve1_224198_fgenesh1_pg.scaffold_4141000001	nve|jgi_Nemve1_243269_estExt_fgenesh1_pg.C_830083	aip|KXJ10610.1	ate|aten_0.1.m1.35819.m1	adi|XP_015772919.1	adi|XP_015772949.1	adi|XP_015772950.1	adi|XP_015772951.1	adi|XP_015772952.1	adi|XP_015772953.1	adi|XP_015772954.1	alo|g808.t1	ami|amil.1.2.11841.m1	ami|amil.1.2.11842.m1	ate|aten_0.1.m1.17559.m1	ate|aten_0.1.m1.17562.m1	ate|aten_0.1.m1.17565.m1	ate|aten_0.1.m1.17566.m1	ate|aten_0.1.m1.17575.m1	ate|aten_0.1.m1.17577.m1	ate|aten_0.1.m1.35820.m1	ate|aten_0.1.m1.35822.m1	ate|aten_0.1.m1.38219.m1	plu|jamg1.model.xfSc0000231.4	plu|plut2.m8.30623.m1	spi|Spis17822	spi|Spis20040	spi|Spis20041	adi|XP_015775932.1	adi|XP_015775933.1	aeq|actinia_equina_15832
adi|XP_015748529.1	adi|XP_015763048.1	aeq|actinia_equina_12905	aeq|actinia_equina_24946	aeq|actinia_equina_50282	aeq|actinia_equina_55436	aip|KXJ06647.1	aip|KXJ08313.1	aip|KXJ09019.1	aip|KXJ12523.1	aip|KXJ29698.1	dgi|XP_028404044.1	spi|Spis1315	adi|XP_015749658.1	adi|XP_015763769.1	aeq|actinia_equina_21691	aeq|actinia_equina_33219	aeq|actinia_equina_33488	aeq|actinia_equina_51274	aip|KXJ22993.1	alo|g8232.t1	dgi|XP_028392200.1	dgi|XP_028408699.1	adi|XP_015753301.1	ami|amil.1.2.12807.m1	spi|Spis20069	nve|jgi_Nemve1_216427_fgenesh1_pg.scaffold_260000017	adi|XP_015759422.1	ami|amil.1.2.23180.m1	ate|aten_0.1.m1.9843.m1	dgi|XP_028403989.1	dgi|XP_028394449.1	ami|amil.1.2.7340.m1	adi|XP_015769062.1	adi|XP_015778739.1	aeq|actinia_equina_1044	aeq|actinia_equina_14860	aeq|actinia_equina_18919	aeq|actinia_equina_2839	aeq|actinia_equina_31042	aeq|actinia_equina_33701	aeq|actinia_equina_4150	aeq|actinia_equina_44994	aeq|actinia_equina_46612	aeq|actinia_equina_52314	aeq|actinia_equina_55424	aip|KXJ06916.1	aip|KXJ12484.1	aip|KXJ14658.1	adi|XP_015770982.1
adi|XP_015751992.1	adi|XP_015752539.1	adi|XP_015754510.1	adi|XP_015757277.1	adi|XP_015765413.1	ami|amil.1.2.24039.m1	ami|amil.1.2.25336.m1	pda|pdam_00022678-RA	pda|pdam_00022893-RA	pda|pdam_00024322-RA	plu|jamg1.model.Sc0000009.45	plu|jamg1.model.Sc0000015.2	plu|jamg1.model.Sc0000034.114	plu|jamg1.model.Sc0000089.3	plu|jamg1.model.Sc0000101.73	plu|jamg1.model.Sc0000141.74	plu|jamg1.model.Sc0000213.19	plu|jamg1.model.Sc0000214.14	plu|jamg1.model.Sc0000322.20	plu|jamg1.model.Sc0000326.8	plu|jamg1.model.Sc0000377.14	plu|jamg1.model.Sc0000456.16	plu|jamg1.model.Sc0000500.14	plu|jamg1.model.Sc0000645.8	plu|jamg1.model.Sc0000653.8	plu|jamg1.model.Sc0000827.8	plu|jamg1.model.Sc0000851.8	plu|jamg1.model.xfSc0000044.19	plu|jamg1.model.xfSc0000241.10	plu|jamg1.model.xpSc0007153.11	plu|jamg1.model.xpSc0007185.6	plu|jamg1.model.xpSc0007232.10	plu|jamg1.model.xpSc0007261.7	plu|jamg1.model.xpSc0007481.3	plu|jamg1.model.xpSc0007481.4	plu|plut2.m8.16792.m1	spi|Spis10307	spi|Spis10314	spi|Spis11809	spi|Spis11819	spi|Spis11983	spi|Spis1781	spi|Spis19704	spi|Spis20062	spi|Spis20564	spi|Spis21344	spi|Spis21887	spi|Spis21901	spi|Spis23840	spi|Spis23902
aip|KXJ05328.1	aip|KXJ05402.1	aip|KXJ10620.1	aeq|actinia_equina_15604	adi|XP_015775145.1	nve|jgi_Nemve1_108506_e_gw.90.53.1	nve|jgi_Nemve1_134519_e_gw.340.22.1	nve|jgi_Nemve1_140156_e_gw.506.2.1	nve|jgi_Nemve1_143804_e_gw.878.3.1	nve|jgi_Nemve1_14907_gw.239.37.1	nve|jgi_Nemve1_35325_gw.35.91.1	aeq|actinia_equina_10803	aeq|actinia_equina_10809	aeq|actinia_equina_15257	aeq|actinia_equina_21668	aeq|actinia_equina_36193	aeq|actinia_equina_43298	aeq|actinia_equina_43299	aeq|actinia_equina_44328	aeq|actinia_equina_44332	aeq|actinia_equina_46848	aeq|actinia_equina_46851	aeq|actinia_equina_46852	aeq|actinia_equina_46856	aeq|actinia_equina_46857	aeq|actinia_equina_46859	aeq|actinia_equina_46861	aeq|actinia_equina_48480	aeq|actinia_equina_50214	aeq|actinia_equina_53435	aeq|actinia_equina_53437	aip|KXJ07542.1	aip|KXJ07546.1	aip|KXJ08066.1	aip|KXJ10615.1	aip|KXJ10618.1	aip|KXJ10630.1	nve|jgi_Nemve1_140735_e_gw.539.2.1	nve|jgi_Nemve1_216592_fgenesh1_pg.scaffold_265000021	nve|jgi_Nemve1_216597_fgenesh1_pg.scaffold_265000026	nve|jgi_Nemve1_218290_fgenesh1_pg.scaffold_340000001	nve|jgi_Nemve1_218534_fgenesh1_pg.scaffold_353000001	nve|jgi_Nemve1_218823_fgenesh1_pg.scaffold_370000001	nve|jgi_Nemve1_225380_fgenesh1_pg.scaffold_8390000001	plu|plut2.m8.24513.m1	plu|plut2.m8.25677.m1	plu|plut2.m8.30056.m1	plu|plut2.m8.33586.m1	spi|Spis18701	spi|Spis22553
aip|KXJ06130.1	aip|KXJ07173.1	aip|KXJ10506.1	alo|g1599.t1	ami|amil.1.2.10122.m1	dgi|XP_028394393.1	dgi|XP_028417002.1	dgi|XP_028417874.1	plu|plut2.m8.15639.m1	spi|Spis15822	spi|Spis16517	spi|Spis24084	spi|Spis5878	spi|Spis8530	spi|Spis20581	pda|pdam_00025832-RA	adi|XP_015775333.1	aeq|actinia_equina_32870	aeq|actinia_equina_38524	aeq|actinia_equina_40222	aeq|actinia_equina_49908	aeq|actinia_equina_52593	dgi|XP_028408194.1	nve|jgi_Nemve1_222194_fgenesh1_pg.scaffold_1451000001	nve|jgi_Nemve1_245597_estExt_fgenesh1_pg.C_1680039	pda|pdam_00009788-RA	plu|plut2.m8.26292.m1	spi|Spis11295	spi|Spis21620	spi|Spis23235	aeq|actinia_equina_48477	aeq|actinia_equina_14237	ami|amil.1.2.16438.m1	ate|aten_0.1.m1.27190.m1	ate|aten_0.1.m1.37304.m1	dgi|XP_028394773.1	dgi|XP_028417141.1	dgi|XP_028418693.1	plu|plut2.m8.26978.m1	spi|Spis10083	spi|Spis11369	spi|Spis17505	spi|Spis22360	aeq|actinia_equina_14245	aeq|actinia_equina_25322	aeq|actinia_equina_34492	aeq|actinia_equina_49914	aeq|actinia_equina_16775	aip|KXJ07392.1	aeq|actinia_equina_17498
ate|aten_0.1.m1.14340.m1	ami|amil.1.2.255.m1	adi|XP_015747836.1	adi|XP_015747841.1	adi|XP_015776068.1	alo|g11627.t1	alo|g1538.t1	alo|g1540.t1	alo|g1541.t1	alo|g1544.t1	alo|g1545.t1	alo|g1548.t1	alo|g1551.t1	alo|g1555.t1	alo|g1559.t1	alo|g1561.t1	alo|g1562.t1	alo|g19079.t1	alo|g20591.t1	alo|g20754.t1	alo|g23538.t1	ami|amil.1.2.10755.m1	ami|amil.1.2.10756.m1	ami|amil.1.2.10757.m1	ami|amil.1.2.263.m1	ami|amil.1.2.7215.m1	ami|amil.1.2.7569.m1	ate|aten_0.1.m1.12138.m1	ate|aten_0.1.m1.13944.m1	ate|aten_0.1.m1.14335.m1	ate|aten_0.1.m1.14336.m1	ate|aten_0.1.m1.14337.m1	ate|aten_0.1.m1.14338.m1	ate|aten_0.1.m1.14347.m1	ate|aten_0.1.m1.14348.m1	pda|pdam_00012752-RA	pda|pdam_00012754-RA	pda|pdam_00012756-RA	pda|pdam_00012758-RA	pda|pdam_00018435-RA	pda|pdam_00018436-RA	pda|pdam_00022606-RA	plu|jamg1.model.xfSc0000023.10	plu|jamg1.model.xfSc0000023.13	plu|plut2.m8.10236.m1	plu|plut2.m8.10237.m1	plu|plut2.m8.5132.m1	plu|plut2.m8.7799.m1	plu|plut2.m8.7800.m1	spi|Spis21428
adi|XP_015764053.1	ate|aten_0.1.m1.11479.m1	ate|aten_0.1.m1.13145.m1	ate|aten_0.1.m1.18140.m1	ate|aten_0.1.m1.25086.m1	ate|aten_0.1.m1.25636.m1	ate|aten_0.1.m1.29195.m1	ate|aten_0.1.m1.29233.m1	ate|aten_0.1.m1.4144.m1	ate|aten_0.1.m1.4252.m1	adi|XP_015764535.1	adi|XP_015772689.1	adi|XP_015775106.1	adi|XP_015780592.1	aeq|actinia_equina_12135	aeq|actinia_equina_15827	aeq|actinia_equina_15899	aeq|actinia_equina_1933	aeq|actinia_equina_2124	aeq|actinia_equina_25806	aeq|actinia_equina_27477	aeq|actinia_equina_31415	aeq|actinia_equina_36787	aeq|actinia_equina_41492	aeq|actinia_equina_43713	aeq|actinia_equina_47201	aeq|actinia_equina_48585	aeq|actinia_equina_8517	alo|g2078.t1	alo|g2488.t1	ami|amil.1.2.19437.m1	ami|amil.1.2.19595.m1	ami|amil.1.2.23908.m1	ami|amil.1.2.5321.m1	ate|aten_0.1.m1.14655.m1	ate|aten_0.1.m1.20462.m1	ate|aten_0.1.m1.20914.m1	ate|aten_0.1.m1.2408.m1	ate|aten_0.1.m1.25344.m1	ate|aten_0.1.m1.32311.m1	ate|aten_0.1.m1.32950.m1	ate|aten_0.1.m1.36010.m1	ate|aten_0.1.m1.4102.m1	ate|aten_0.1.m1.9569.m1	nve|jgi_Nemve1_217276_fgenesh1_pg.scaffold_291000010	pda|pdam_00025350-RA	plu|plut2.m8.18202.m1	plu|plut2.m8.2278.m1	plu|plut2.m8.29275.m1	plu|plut2.m8.33114.m1
adi|XP_015762161.1	adi|XP_015766826.1	aeq|actinia_equina_10101	aeq|actinia_equina_10616	aeq|actinia_equina_10617	aeq|actinia_equina_10618	aeq|actinia_equina_10934	aeq|actinia_equina_10936	aeq|actinia_equina_10937	aeq|actinia_equina_13721	aeq|actinia_equina_13722	aeq|actinia_equina_13723	aeq|actinia_equina_22288	aeq|actinia_equina_22290	aeq|actinia_equina_22291	aeq|actinia_equina_30001	aeq|actinia_equina_30002	aeq|actinia_equina_30003	aeq|actinia_equina_30004	aeq|actinia_equina_30005	aeq|actinia_equina_30006	aeq|actinia_equina_30007	aeq|actinia_equina_33693	aip|KXJ21560.1	aip|KXJ21582.1	aip|KXJ26583.1	aip|KXJ26594.1	aip|KXJ26647.1	alo|g12309.t1	alo|g12310.t1	alo|g14106.t1	alo|g14109.t1	alo|g14110.t1	alo|g14112.t1	alo|g14113.t1	alo|g22060.t1	ami|amil.1.2.20224.m1	ami|amil.1.2.20225.m1	ami|amil.1.2.6808.m1	ami|amil.1.2.6810.m1	ami|amil.1.2.6811.m1	ami|amil.1.2.6812.m1	ami|amil.1.2.8053.m1	ate|aten_0.1.m1.19689.m1	ate|aten_0.1.m1.19690.m1	ate|aten_0.1.m1.32549.m1	ate|aten_0.1.m1.33720.m1	ate|aten_0.1.m1.33723.m1	ate|aten_0.1.m1.38243.m1	ate|aten_0.1.m1.38244.m1
adi|XP_015768306.1	ate|aten_0.1.m1.32442.m1	ate|aten_0.1.m1.37698.m1	spi|Spis21082	aip|KXJ07443.1	aip|KXJ09026.1	alo|g16896.t1	pda|pdam_00025094-RA	adi|XP_015775223.1	adi|XP_015775224.1	aeq|actinia_equina_13638	aeq|actinia_equina_15284	aeq|actinia_equina_35012	aeq|actinia_equina_449	aeq|actinia_equina_49227	aeq|actinia_equina_35013	aeq|actinia_equina_48954	aip|KXJ07163.1	aip|KXJ18924.1	aip|KXJ20563.1	dgi|XP_028390742.1	dgi|XP_028390743.1	dgi|XP_028390744.1	dgi|XP_028390745.1	dgi|XP_028392622.1	dgi|XP_028395846.1	dgi|XP_028397629.1	dgi|XP_028399282.1	dgi|XP_028399571.1	dgi|XP_028399572.1	dgi|XP_028400763.1	dgi|XP_028400840.1	dgi|XP_028400841.1	dgi|XP_028400842.1	dgi|XP_028402778.1	dgi|XP_028403264.1	dgi|XP_028403401.1	dgi|XP_028404238.1	dgi|XP_028404239.1	dgi|XP_028404240.1	dgi|XP_028404241.1	dgi|XP_028405790.1	dgi|XP_028405811.1	dgi|XP_028407957.1	dgi|XP_028407958.1	dgi|XP_028411424.1	dgi|XP_028411453.1	dgi|XP_028411454.1	dgi|XP_028411455.1	dgi|XP_028411851.1
adi|XP_015750019.1	adi|XP_015755557.1	ami|amil.1.2.25068.m1	ami|amil.1.2.25708.m1	ami|amil.1.2.9853.m1	dgi|XP_028412052.1	dgi|XP_028418431.1	nve|jgi_Nemve1_196074_fgenesh1_pg.scaffold_1000005	adi|XP_015750770.1	adi|XP_015752044.1	aeq|actinia_equina_26763	aeq|actinia_equina_36430	aeq|actinia_equina_4484	aeq|actinia_equina_4492	aip|KXJ07376.1	aip|KXJ10652.1	aip|KXJ10657.1	aip|KXJ15476.1	aip|KXJ26870.1	ami|amil.1.2.10034.m1	ami|amil.1.2.15833.m1	ami|amil.1.2.17788.m1	ami|amil.1.2.4398.m1	ate|aten_0.1.m1.24444.m1	ate|aten_0.1.m1.25647.m1	ate|aten_0.1.m1.29171.m1	dgi|XP_028413656.1	dgi|XP_028418721.1	plu|plut2.m8.10316.m1	plu|plut2.m8.11591.m1	plu|plut2.m8.11999.m1	plu|plut2.m8.14573.m1	plu|plut2.m8.15266.m1	plu|plut2.m8.16747.m1	plu|plut2.m8.18738.m1	plu|plut2.m8.19965.m1	plu|plut2.m8.20860.m1	plu|plut2.m8.31821.m1	plu|plut2.m8.3828.m1	plu|plut2.m8.3885.m1	adi|XP_015770582.1	adi|XP_015775680.1	adi|XP_015778245.1	ate|aten_0.1.m1.11222.m1	ate|aten_0.1.m1.21859.m1	ate|aten_0.1.m1.27300.m1	ate|aten_0.1.m1.27377.m1	ate|aten_0.1.m1.28866.m1	ate|aten_0.1.m1.3265.m1	ate|aten_0.1.m1.36080.m1
alo|g2076.t1	spi|Spis22997	spi|Spis15511	adi|XP_015778891.1	aeq|actinia_equina_6381	aip|KXJ05207.1	aip|KXJ26790.1	pda|pdam_00004123-RA	pda|pdam_00020353-RA	pda|pdam_00023077-RA	pda|pdam_00025572-RA	adi|XP_015780594.1	ate|aten_0.1.m1.4279.m1	pda|pdam_00000468-RA	pda|pdam_00000478-RA	pda|pdam_00000514-RA	pda|pdam_00006051-RA	pda|pdam_00007676-RA	pda|pdam_00010544-RA	pda|pdam_00020785-RA	adi|XP_015780909.1	dgi|XP_028415508.1	dgi|XP_028415509.1	spi|Spis13730	spi|Spis14347	spi|Spis15512	spi|Spis18798	spi|Spis20695	spi|Spis20803	spi|Spis21596	spi|Spis22309	spi|Spis24737	spi|Spis8415	spi|Spis19861	aeq|actinia_equina_29267	spi|Spis1306	spi|Spis13241	spi|Spis15568	spi|Spis16407	spi|Spis18414	spi|Spis18559	spi|Spis19150	spi|Spis19198	spi|Spis19324	spi|Spis19441	spi|Spis20334	spi|Spis20772	spi|Spis21184	spi|Spis22297	spi|Spis22439
spi|Spis19754	spi|Spis21821	adi|XP_015752529.1	adi|XP_015774439.1	aip|KXJ12004.1	ami|amil.1.2.12526.m1	ami|amil.1.2.12969.m1	ami|amil.1.2.12971.m1	ami|amil.1.2.22516.m1	ami|amil.1.2.22517.m1	ami|amil.1.2.8551.m1	ate|aten_0.1.m1.17478.m1	ate|aten_0.1.m1.20517.m1	dgi|XP_028397232.1	dgi|XP_028410874.1	pda|pdam_00022628-RA	plu|plut2.m8.14979.m1	spi|Spis10640	spi|Spis11232	spi|Spis11529	spi|Spis11540	spi|Spis11611	spi|Spis11714	spi|Spis12232	spi|Spis12574	spi|Spis12664	spi|Spis12704	spi|Spis12758	spi|Spis12941	spi|Spis13552	spi|Spis14588	spi|Spis15093	spi|Spis15275	spi|Spis16498	spi|Spis17462	spi|Spis18903	spi|Spis19200	spi|Spis19223	spi|Spis19737	spi|Spis22417	spi|Spis22596	spi|Spis22923	spi|Spis22928	spi|Spis22983	spi|Spis23001	spi|Spis23002	spi|Spis23012	spi|Spis23403	spi|Spis23460	spi|Spis24110
adi|XP_015747456.1	pda|pdam_00010237-RA	adi|XP_015747471.1	adi|XP_015761816.1	adi|XP_015768684.1	aeq|actinia_equina_10316	aeq|actinia_equina_10317	aeq|actinia_equina_10318	aeq|actinia_equina_10319	aeq|actinia_equina_10320	aeq|actinia_equina_10321	aeq|actinia_equina_13741	aeq|actinia_equina_1555	aeq|actinia_equina_18526	aeq|actinia_equina_18527	aeq|actinia_equina_26620	aeq|actinia_equina_26622	aeq|actinia_equina_26623	aeq|actinia_equina_26624	aeq|actinia_equina_29279	aeq|actinia_equina_53947	aeq|actinia_equina_53948	aeq|actinia_equina_53949	aeq|actinia_equina_8480	aeq|actinia_equina_8481	aeq|actinia_equina_8482	aeq|actinia_equina_8483	aeq|actinia_equina_8484	aip|KXJ08382.1	aip|KXJ10427.1	aip|KXJ10864.1	aip|KXJ10877.1	aip|KXJ17784.1	aip|KXJ20066.1	aip|KXJ20885.1	aip|KXJ20925.1	alo|g163.t1	alo|g164.t1	alo|g20764.t1	alo|g2244.t1	alo|g23663.t1	alo|g9399.t1	ami|amil.1.2.15214.m1	ami|amil.1.2.1600.m1	ami|amil.1.2.22984.m1	ami|amil.1.2.22991.m1	ami|amil.1.2.2974.m1	ami|amil.1.2.7209.m1	ate|aten_0.1.m1.11923.m1	ate|aten_0.1.m1.12124.m1
aeq|actinia_equina_6480	adi|XP_015761234.1	adi|XP_015761235.1	alo|g21348.t1	ami|amil.1.2.1206.m1	ate|aten_0.1.m1.12791.m1	pda|pdam_00007413-RA	spi|Spis14032	adi|XP_015761636.1	adi|XP_015762922.1	dgi|XP_028403183.1	dgi|XP_028403347.1	dgi|XP_028406184.1	dgi|XP_028406185.1	dgi|XP_028406334.1	dgi|XP_028414187.1	spi|Spis1300	adi|XP_015762921.1	aeq|actinia_equina_13483	aeq|actinia_equina_28798	aeq|actinia_equina_33073	aeq|actinia_equina_40921	aeq|actinia_equina_636	aeq|actinia_equina_637	aeq|actinia_equina_7723	aeq|actinia_equina_7790	aeq|actinia_equina_7791	aeq|actinia_equina_7792	aeq|actinia_equina_7794	aip|KXJ11270.1	nve|jgi_Nemve1_10533_gw.1453.3.1	nve|jgi_Nemve1_135736_e_gw.361.1.1	nve|jgi_Nemve1_135766_e_gw.361.14.1	nve|jgi_Nemve1_135772_e_gw.361.16.1	nve|jgi_Nemve1_192_gw.361.3.1	nve|jgi_Nemve1_20972_gw.63.26.1	nve|jgi_Nemve1_20980_gw.63.27.1	nve|jgi_Nemve1_21470_gw.105.24.1	nve|jgi_Nemve1_22123_gw.105.28.1	nve|jgi_Nemve1_966_gw.2770.1.1	adi|XP_015768892.1	alo|g11363.t1	ami|amil.1.2.5966.m1	ate|aten_0.1.m1.7346.m1	spi|Spis15130	adi|XP_015768897.1	adi|XP_015768898.1	adi|XP_015770900.1	alo|g6148.t1	adi|XP_015776343.1
dgi|XP_028406464.1	dgi|XP_028391386.1	dgi|XP_028391388.1	dgi|XP_028391389.1	dgi|XP_028391541.1	dgi|XP_028391542.1	dgi|XP_028391543.1	dgi|XP_028391544.1	dgi|XP_028391545.1	dgi|XP_028391546.1	dgi|XP_028413273.1	dgi|XP_028403464.1	adi|XP_015773267.1	dgi|XP_028397003.1	dgi|XP_028397005.1	dgi|XP_028397006.1	dgi|XP_028398187.1	dgi|XP_028398188.1	dgi|XP_028404228.1	dgi|XP_028410571.1	dgi|XP_028410572.1	dgi|XP_028402956.1	dgi|XP_028391547.1	dgi|XP_028391548.1	dgi|XP_028391549.1	dgi|XP_028391551.1	dgi|XP_028391552.1	dgi|XP_028399998.1	dgi|XP_028413234.1	dgi|XP_028391622.1	dgi|XP_028392383.1	dgi|XP_028410686.1	dgi|XP_028403515.1	aip|KXJ08534.1	aip|KXJ15234.1	dgi|XP_028403844.1	dgi|XP_028403848.1	dgi|XP_028405278.1	dgi|XP_028405295.1	dgi|XP_028405296.1	dgi|XP_028405397.1	dgi|XP_028405398.1	dgi|XP_028405414.1	dgi|XP_028416631.1	dgi|XP_028390964.1	dgi|XP_028396090.1	dgi|XP_028391438.1	dgi|XP_028391550.1	dgi|XP_028413259.1	dgi|XP_028390973.1
adi|XP_015747904.1	aeq|actinia_equina_21041	aeq|actinia_equina_41914	aeq|actinia_equina_43626	aeq|actinia_equina_6428	aeq|actinia_equina_8171	aeq|actinia_equina_8172	aeq|actinia_equina_8173	aeq|actinia_equina_8174	aeq|actinia_equina_8240	aeq|actinia_equina_8241	aip|KXJ27126.1	alo|g10250.t1	alo|g10632.t1	alo|g10633.t1	alo|g10654.t1	alo|g11803.t1	ami|amil.1.2.12181.m1	ami|amil.1.2.2682.m1	ami|amil.1.2.2685.m1	ami|amil.1.2.4959.m1	ate|aten_0.1.m1.181.m1	nve|jgi_Nemve1_217023_fgenesh1_pg.scaffold_280000033	pda|pdam_00011225-RA	spi|Spis5608.t2	spi|Spis7246	spi|Spis7272	spi|Spis7273	adi|XP_015755652.1	adi|XP_015755653.1	adi|XP_015755654.1	adi|XP_015755670.1	adi|XP_015755671.1	adi|XP_015755672.1	adi|XP_015755673.1	aeq|actinia_equina_24405	aeq|actinia_equina_26344	aeq|actinia_equina_26352	aeq|actinia_equina_38615	aeq|actinia_equina_42080	aeq|actinia_equina_42081	aeq|actinia_equina_50205	aip|KXJ15931.1	aip|KXJ18550.1	aip|KXJ21954.1	alo|g10251.t1	ami|amil.1.2.11977.m1	ate|aten_0.1.m1.28083.m1	ate|aten_0.1.m1.28104.m1	pda|pdam_00002233-RA
adi|XP_015750631.1	adi|XP_015769666.1	aeq|actinia_equina_11565	aeq|actinia_equina_1284	aeq|actinia_equina_20559	aeq|actinia_equina_22211	aeq|actinia_equina_33894	aeq|actinia_equina_39097	aeq|actinia_equina_41621	aip|KXJ12798.1	aip|KXJ22713.1	aip|KXJ24439.1	aip|KXJ28759.1	aip|KXJ28858.1	alo|g1798.t1	alo|g2125.t1	alo|g9806.t1	alo|g9807.t1	ami|amil.1.2.3640.m1	ate|aten_0.1.m1.12464.m1	ate|aten_0.1.m1.30035.m1	dgi|XP_028391698.1	nve|jgi_Nemve1_129977_e_gw.271.1.1	nve|jgi_Nemve1_160244_estExt_gwp.C_120446	nve|jgi_Nemve1_168742_estExt_gwp.C_1120111	nve|jgi_Nemve1_234208_estExt_fgenesh1_pm.C_140006	pda|pdam_00009048-RA	pda|pdam_00019778-RA	plu|plut2.m8.14744.m1	plu|plut2.m8.24131.m1	plu|plut2.m8.24132.m1	plu|plut2.m8.26028.m1	spi|Spis12920	spi|Spis18520	spi|Spis19657	spi|Spis19658	spi|Spis558	spi|Spis603	adi|XP_015763511.1	adi|XP_015769497.1	adi|XP_015769498.1	adi|XP_015769499.1	aeq|actinia_equina_20560	aeq|actinia_equina_20563	aeq|actinia_equina_31574	aeq|actinia_equina_36137	aeq|actinia_equina_36138	aeq|actinia_equina_47320	aeq|actinia_equina_52011	aip|KXJ19311.1
adi|XP_015751361.1	adi|XP_015775315.1	alo|g19405.t1	alo|g2723.t1	alo|g2725.t1	alo|g2728.t1	ami|amil.1.2.23728.m1	ami|amil.1.2.23729.m1	ami|amil.1.2.8004.m1	ami|amil.1.2.8007.m1	ami|amil.1.2.8016.m1	ami|amil.1.2.8019.m1	ami|amil.1.2.8021.m1	ami|amil.1.2.8023.m1	ate|aten_0.1.m1.6687.m1	ate|aten_0.1.m1.6695.m1	ate|aten_0.1.m1.6696.m1	ate|aten_0.1.m1.6700.m1	ate|aten_0.1.m1.6701.m1	ate|aten_0.1.m1.6703.m1	ate|aten_0.1.m1.6723.m1	plu|plut2.m8.1066.m1	plu|plut2.m8.25616.m1	spi|Spis16653	spi|Spis19038	spi|Spis19043	spi|Spis20792	spi|Spis23070	adi|XP_015751362.1	adi|XP_015751385.1	adi|XP_015751386.1	adi|XP_015751388.1	adi|XP_015751389.1	adi|XP_015763085.1	adi|XP_015763097.1	adi|XP_015775660.1	adi|XP_015775661.1	adi|XP_015775662.1	adi|XP_015780130.1	aeq|actinia_equina_10326	aeq|actinia_equina_10327	aeq|actinia_equina_10328	aeq|actinia_equina_12621	aeq|actinia_equina_12622	aeq|actinia_equina_12623	aeq|actinia_equina_12627	aeq|actinia_equina_12628	aeq|actinia_equina_13220	aeq|actinia_equina_13223	aeq|actinia_equina_13224
adi|XP_015752243.1	aeq|actinia_equina_15865	aeq|actinia_equina_17172	aeq|actinia_equina_17332	aeq|actinia_equina_18710	aeq|actinia_equina_25148	aeq|actinia_equina_25552	aeq|actinia_equina_25571	aeq|actinia_equina_26464	aeq|actinia_equina_27498	aeq|actinia_equina_30976	aeq|actinia_equina_40490	aeq|actinia_equina_40750	aeq|actinia_equina_40751	aeq|actinia_equina_41329	aeq|actinia_equina_44236	aeq|actinia_equina_44281	aeq|actinia_equina_44472	aeq|actinia_equina_44869	aeq|actinia_equina_46853	aeq|actinia_equina_50023	aeq|actinia_equina_50168	aeq|actinia_equina_50467	aeq|actinia_equina_53280	aip|KXJ06989.1	alo|g21191.t1	plu|jamg1.model.Sc0000022.66	plu|jamg1.model.Sc0000236.21	adi|XP_015752255.1	adi|XP_015752263.1	aeq|actinia_equina_31038	aeq|actinia_equina_32300	aeq|actinia_equina_44790	aeq|actinia_equina_45736	aeq|actinia_equina_45737	aip|KXJ06986.1	ate|aten_0.1.m1.19348.m1	ate|aten_0.1.m1.27118.m1	ate|aten_0.1.m1.32110.m1	ate|aten_0.1.m1.33141.m1	dgi|XP_028403951.1	pda|pdam_00023311-RA	pda|pdam_00024415-RA	plu|plut2.m8.32801.m1	adi|XP_015759768.1	adi|XP_015768053.1	alo|g11062.t1	alo|g12872.t1	plu|jamg1.model.xfSc0000271.7	adi|XP_015768046.1
adi|XP_015747677.1	adi|XP_015747679.1	adi|XP_015757095.1	aeq|actinia_equina_10847	aeq|actinia_equina_10854	aeq|actinia_equina_19847	aeq|actinia_equina_48161	aeq|actinia_equina_48162	aeq|actinia_equina_53192	aeq|actinia_equina_53193	aeq|actinia_equina_53194	alo|g15959.t1	alo|g15974.t1	ami|amil.1.2.17008.m1	ami|amil.1.2.17009.m1	ami|amil.1.2.3592.m1	ate|aten_0.1.m1.29429.m1	dgi|XP_028399971.1	dgi|XP_028408101.1	dgi|XP_028408103.1	dgi|XP_028408108.1	pda|pdam_00001483-RA	pda|pdam_00019484-RA	plu|plut2.m8.11882.m1	plu|plut2.m8.23650.m1	plu|plut2.m8.23651.m1	plu|plut2.m8.26923.m1	spi|Spis16933	spi|Spis16936	spi|Spis17356	spi|Spis17358	spi|Spis17361	spi|Spis19296	spi|Spis19299	spi|Spis19301	spi|Spis22625	spi|Spis9545	adi|XP_015747678.1	aeq|actinia_equina_48036	spi|Spis14382	spi|Spis17357	spi|Spis22277	adi|XP_015747680.1	adi|XP_015770380.1	alo|g15975.t1	ami|amil.1.2.17007.m1	ami|amil.1.2.3594.m1	plu|plut2.m8.22540.m1	plu|plut2.m8.23649.m1	adi|XP_015747681.1
adi|XP_015747634.1	adi|XP_015748088.1	adi|XP_015748936.1	adi|XP_015748938.1	adi|XP_015753655.1	adi|XP_015753975.1	adi|XP_015753976.1	adi|XP_015753977.1	adi|XP_015753978.1	adi|XP_015753981.1	aeq|actinia_equina_2125	aeq|actinia_equina_2126	aeq|actinia_equina_2127	aeq|actinia_equina_2128	aeq|actinia_equina_23723	aeq|actinia_equina_31236	aeq|actinia_equina_31237	aeq|actinia_equina_35170	aeq|actinia_equina_35463	aeq|actinia_equina_35464	aeq|actinia_equina_36230	aeq|actinia_equina_36233	aeq|actinia_equina_4753	aeq|actinia_equina_4754	aeq|actinia_equina_4755	aeq|actinia_equina_4756	aeq|actinia_equina_4757	aeq|actinia_equina_4758	aeq|actinia_equina_4759	aeq|actinia_equina_4760	aeq|actinia_equina_50343	aeq|actinia_equina_51316	aeq|actinia_equina_51317	aeq|actinia_equina_51318	aip|KXJ16950.1	aip|KXJ19432.1	aip|KXJ28017.1	aip|KXJ28230.1	alo|g11428.t1	alo|g11605.t1	alo|g11606.t1	alo|g24163.t1	alo|g25848.t1	alo|g25849.t1	alo|g25854.t1	alo|g25857.t1	alo|g4898.t1	ami|amil.1.2.16226.m1	ami|amil.1.2.1697.m1	ami|amil.1.2.19257.m1
adi|XP_015749925.1	adi|XP_015772283.1	aeq|actinia_equina_28911	aeq|actinia_equina_28912	aeq|actinia_equina_32189	aeq|actinia_equina_32190	aip|KXJ27986.1	aip|KXJ27993.1	aip|KXJ28014.1	alo|g19680.t1	alo|g4561.t1	ami|amil.1.2.16529.m1	ami|amil.1.2.21389.m1	ate|aten_0.1.m1.10173.m1	ate|aten_0.1.m1.22634.m1	ate|aten_0.1.m1.27347.m1	nve|jgi_Nemve1_205787_fgenesh1_pg.scaffold_62000106	pda|pdam_00001444-RA	pda|pdam_00005990-RA	pda|pdam_00008314-RA	plu|plut2.m8.11428.m1	plu|plut2.m8.3106.m1	spi|Spis15990	spi|Spis15994	spi|Spis16288.t1	spi|Spis16471	spi|Spis17437	spi|Spis19002	spi|Spis25046	spi|Spis23832	ate|aten_0.1.m1.5642.m1	plu|plut2.m8.18824.m1	plu|plut2.m8.24855.m1	adi|XP_015753701.1	alo|g19964.t1	ami|amil.1.2.12860.m1	adi|XP_015753702.1	ate|aten_0.1.m1.9997.m1	pda|pdam_00012451-RA	plu|plut2.m8.17109.m1	spi|Spis17428	adi|XP_015760221.1	aip|KXJ28057.1	ate|aten_0.1.m1.27349.m1	nve|jgi_Nemve1_61545_gw.3.500.1	pda|pdam_00005991-RA	adi|XP_015760222.1	aeq|actinia_equina_28907	aeq|actinia_equina_28909	ate|aten_0.1.m1.27350.m1
adi|XP_015753464.1	alo|g2075.t1	alo|g3065.t1	spi|Spis10978	spi|Spis17355	spi|Spis17740	spi|Spis19594	spi|Spis23293	spi|Spis23395	spi|Spis23435	spi|Spis24708	adi|XP_015754319.1	aip|KXJ12347.1	dgi|XP_028408881.1	dgi|XP_028412629.1	dgi|XP_028416191.1	dgi|XP_028416439.1	dgi|XP_028418324.1	spi|Spis12686	spi|Spis12796	spi|Spis14905	spi|Spis19595	spi|Spis22357	spi|Spis24156	spi|Spis392	spi|Spis4853	spi|Spis9457	adi|XP_015756194.1	pda|pdam_00017908-RA	dgi|XP_028414050.1	adi|XP_015764024.1	adi|XP_015765898.1	adi|XP_015774065.1	nve|jgi_Nemve1_53409_gw.196.87.1	plu|jamg1.model.Sc0000109.28	adi|XP_015765546.1	plu|jamg1.model.Sc0000009.51	dgi|XP_028390632.1	dgi|XP_028403383.1	dgi|XP_028414247.1	dgi|XP_028415844.1	adi|XP_015767967.1	adi|XP_015768399.1	aip|KXJ06855.1	aip|KXJ19171.1	nve|jgi_Nemve1_142744_e_gw.697.18.1	pda|pdam_00020661-RA	spi|Spis12786	adi|XP_015773064.1	ami|amil.1.2.22906.m1
ate|aten_0.1.m1.13472.m1	ate|aten_0.1.m1.13479.m1	ate|aten_0.1.m1.29853.m1	adi|XP_015749075.1	adi|XP_015777969.1	adi|XP_015778018.1	aeq|actinia_equina_35327	aeq|actinia_equina_35332	aeq|actinia_equina_39529	aeq|actinia_equina_44578	aeq|actinia_equina_44585	aeq|actinia_equina_52445	ami|amil.1.2.17445.m1	ami|amil.1.2.17451.m1	ami|amil.1.2.17536.m1	ami|amil.1.2.19174.m1	ami|amil.1.2.19175.m1	ami|amil.1.2.19176.m1	ami|amil.1.2.19763.m1	ami|amil.1.2.23241.m1	ami|amil.1.2.25051.m1	ami|amil.1.2.26456.m1	ate|aten_0.1.m1.24653.m1	ate|aten_0.1.m1.24661.m1	ate|aten_0.1.m1.24669.m1	ate|aten_0.1.m1.24672.m1	ate|aten_0.1.m1.29831.m1	ate|aten_0.1.m1.29839.m1	plu|plut2.m8.20451.m1	adi|XP_015749896.1	adi|XP_015764358.1	ate|aten_0.1.m1.24603.m1	nve|jgi_Nemve1_109213_e_gw.94.65.1	nve|jgi_Nemve1_152446_e_gw.4971.1.1	nve|jgi_Nemve1_3932_gw.5632.2.1	dgi|XP_028395739.1	adi|XP_015762004.1	adi|XP_015774705.1	adi|XP_015774706.1	adi|XP_015774708.1	adi|XP_015774709.1	adi|XP_015774710.1	adi|XP_015774714.1	aip|KXJ09261.1	aip|KXJ20523.1	alo|g5126.t1	alo|g5130.t1	alo|g5132.t1	alo|g5134.t1	alo|g5136.t1
adi|XP_015748502.1	ami|amil.1.2.12691.m1	ami|amil.1.2.15200.m1	ami|amil.1.2.20263.m1	ami|amil.1.2.22876.m1	ami|amil.1.2.24149.m1	ami|amil.1.2.24409.m1	ami|amil.1.2.24741.m1	ate|aten_0.1.m1.14660.m1	ate|aten_0.1.m1.19256.m1	ate|aten_0.1.m1.21822.m1	ate|aten_0.1.m1.24621.m1	ate|aten_0.1.m1.25408.m1	ate|aten_0.1.m1.25447.m1	ate|aten_0.1.m1.26863.m1	ate|aten_0.1.m1.29965.m1	ate|aten_0.1.m1.31553.m1	ate|aten_0.1.m1.38193.m1	ate|aten_0.1.m1.4120.m1	adi|XP_015749494.1	alo|g5468.t1	ami|amil.1.2.18884.m1	ami|amil.1.2.19463.m1	adi|XP_015752447.1	spi|Spis24456	adi|XP_015755950.1	alo|g11002.t1	alo|g14513.t1	ate|aten_0.1.m1.16780.m1	ate|aten_0.1.m1.20392.m1	ate|aten_0.1.m1.23959.m1	ate|aten_0.1.m1.30605.m1	ate|aten_0.1.m1.33922.m1	ate|aten_0.1.m1.9750.m1	adi|XP_015755951.1	ate|aten_0.1.m1.25491.m1	adi|XP_015761352.1	aeq|actinia_equina_17468	aeq|actinia_equina_1761	aeq|actinia_equina_18179	aeq|actinia_equina_18411	aeq|actinia_equina_18413	aeq|actinia_equina_53974	aeq|actinia_equina_55198	aeq|actinia_equina_6229	aeq|actinia_equina_7520	aip|KXJ08981.1	aip|KXJ11525.1	aip|KXJ27595.1	ami|amil.1.2.24049.m1
adi|XP_015747146.1	aip|KXJ07571.1	ami|amil.1.2.25265.m1	plu|plut2.m8.14132.m1	spi|Spis14519	aip|KXJ24884.1	ate|aten_0.1.m1.1117.m1	adi|XP_015748347.1	ami|amil.1.2.19139.m1	ami|amil.1.2.8885.m1	dgi|XP_028407530.1	pda|pdam_00023078-RA	adi|XP_015750168.1	adi|XP_015775192.1	aeq|actinia_equina_20404	aeq|actinia_equina_20405	aeq|actinia_equina_49548	aip|KXJ29901.1	aip|KXJ29918.1	ami|amil.1.2.13763.m1	ami|amil.1.2.5223.m1	ate|aten_0.1.m1.22689.m1	ate|aten_0.1.m1.9393.m1	dgi|XP_028390868.1	dgi|XP_028410518.1	dgi|XP_028410519.1	dgi|XP_028410520.1	dgi|XP_028415598.1	dgi|XP_028415599.1	dgi|XP_028415601.1	dgi|XP_028415602.1	dgi|XP_028415609.1	dgi|XP_028415613.1	dgi|XP_028416696.1	dgi|XP_028416703.1	dgi|XP_028417110.1	nve|jgi_Nemve1_86213_e_gw.13.308.1	pda|pdam_00001134-RA	pda|pdam_00005016-RA	pda|pdam_00017284-RA	pda|pdam_00017294-RA	plu|plut2.m8.10144.m1	plu|plut2.m8.19910.m1	plu|plut2.m8.258.m1	spi|Spis21228	spi|Spis5312	spi|Spis5318	adi|XP_015752345.1	adi|XP_015760377.1	aeq|actinia_equina_16665
spi|Spis21576	adi|XP_015749138.1	adi|XP_015756271.1	adi|XP_015757880.1	adi|XP_015757881.1	adi|XP_015757885.1	adi|XP_015757886.1	adi|XP_015757887.1	adi|XP_015765369.1	adi|XP_015765942.1	adi|XP_015774459.1	adi|XP_015774477.1	adi|XP_015774478.1	aeq|actinia_equina_26107	aeq|actinia_equina_26108	aeq|actinia_equina_26109	aip|KXJ07743.1	aip|KXJ07744.1	aip|KXJ07791.1	aip|KXJ13622.1	aip|KXJ16641.1	alo|g19195.t1	alo|g19197.t1	alo|g19200.t1	alo|g19201.t1	alo|g19203.t1	alo|g2589.t1	alo|g2591.t1	alo|g2596.t1	alo|g2597.t1	alo|g2601.t1	ami|amil.1.2.15306.m1	ami|amil.1.2.15307.m1	ami|amil.1.2.22098.m1	ami|amil.1.2.22100.m1	ami|amil.1.2.22102.m1	ami|amil.1.2.22103.m1	ami|amil.1.2.2303.m1	ami|amil.1.2.2304.m1	ami|amil.1.2.2312.m1	ami|amil.1.2.2314.m1	ami|amil.1.2.25015.m1	ate|aten_0.1.m1.11085.m1	ate|aten_0.1.m1.38225.m1	ate|aten_0.1.m1.38226.m1	ate|aten_0.1.m1.9093.m1	ate|aten_0.1.m1.9100.m1	ate|aten_0.1.m1.9101.m1	ate|aten_0.1.m1.9102.m1	dgi|XP_028393202.1
adi|XP_015760100.1	alo|g11790.t1	ami|amil.1.2.10525.m1	ami|amil.1.2.21518.m1	ami|amil.1.2.21529.m1	ami|amil.1.2.5266.m1	ate|aten_0.1.m1.212.m1	ate|aten_0.1.m1.29007.m1	ate|aten_0.1.m1.29015.m1	pda|pdam_00021262-RA	pda|pdam_00021892-RA	pda|pdam_00022809-RA	pda|pdam_00023481-RA	pda|pdam_00023482-RA	pda|pdam_00024652-RA	spi|Spis15854	spi|Spis15855	spi|Spis2032	spi|Spis20696	spi|Spis20897	spi|Spis20900	spi|Spis22798	spi|Spis22800	spi|Spis22801	spi|Spis23535	spi|Spis23742	spi|Spis24538	spi|Spis24550	spi|Spis2939	spi|Spis2940	spi|Spis2941	adi|XP_015761533.1	adi|XP_015761593.1	adi|XP_015780960.1	adi|XP_015780966.1	aeq|actinia_equina_17239	aeq|actinia_equina_17243	aeq|actinia_equina_17245	aeq|actinia_equina_17246	aeq|actinia_equina_40695	aeq|actinia_equina_40700	aip|KXJ18086.1	aip|KXJ18103.1	alo|g6961.t1	alo|g6965.t1	alo|g6969.t1	ami|amil.1.2.10526.m1	ate|aten_0.1.m1.29019.m1	dgi|XP_028394667.1	dgi|XP_028394668.1
adi|XP_015747790.1	adi|XP_015747791.1	adi|XP_015747792.1	adi|XP_015762661.1	adi|XP_015762662.1	adi|XP_015762664.1	adi|XP_015774187.1	adi|XP_015775855.1	adi|XP_015775856.1	adi|XP_015775857.1	adi|XP_015775858.1	adi|XP_015775859.1	adi|XP_015775860.1	adi|XP_015775861.1	adi|XP_015775862.1	aeq|actinia_equina_14543	aeq|actinia_equina_50579	aeq|actinia_equina_53866	aip|KXJ28767.1	aip|KXJ28898.1	alo|g7220.t1	ami|amil.1.2.10160.m1	ami|amil.1.2.10161.m1	ami|amil.1.2.10179.m1	ami|amil.1.2.20885.m1	ami|amil.1.2.20887.m1	ami|amil.1.2.20888.m1	ami|amil.1.2.20890.m1	ami|amil.1.2.5567.m1	ate|aten_0.1.m1.16268.m1	ate|aten_0.1.m1.31424.m1	ate|aten_0.1.m1.31432.m1	ate|aten_0.1.m1.36606.m1	ate|aten_0.1.m1.36631.m1	ate|aten_0.1.m1.5309.m1	ate|aten_0.1.m1.5310.m1	ate|aten_0.1.m1.5312.m1	pda|pdam_00002357-RA	pda|pdam_00002359-RA	pda|pdam_00002360-RA	plu|plut2.m8.14904.m1	plu|plut2.m8.14913.m1	plu|plut2.m8.14942.m1	plu|plut2.m8.7292.m1	plu|plut2.m8.7299.m1	plu|plut2.m8.7302.m1	plu|plut2.m8.7303.m1	plu|plut2.m8.7312.m1	spi|Spis7038	spi|Spis7041
adi|XP_015748061.1	alo|g26170.t1	alo|g9840.t1	ate|aten_0.1.m1.17139.m1	ate|aten_0.1.m1.31676.m1	ate|aten_0.1.m1.32639.m1	ate|aten_0.1.m1.34278.m1	ate|aten_0.1.m1.34279.m1	ate|aten_0.1.m1.36470.m1	ate|aten_0.1.m1.38109.m1	adi|XP_015748062.1	aeq|actinia_equina_21562	aeq|actinia_equina_24669	aeq|actinia_equina_30231	aeq|actinia_equina_53041	aip|KXJ09138.1	ate|aten_0.1.m1.34277.m1	nve|jgi_Nemve1_217029_fgenesh1_pg.scaffold_280000039	nve|jgi_Nemve1_217739_fgenesh1_pg.scaffold_310000006	nve|jgi_Nemve1_220549_fgenesh1_pg.scaffold_538000002	nve|jgi_Nemve1_221407_fgenesh1_pg.scaffold_756000001	nve|jgi_Nemve1_221457_fgenesh1_pg.scaffold_775000003	nve|jgi_Nemve1_221507_fgenesh1_pg.scaffold_806000001	nve|jgi_Nemve1_221633_fgenesh1_pg.scaffold_885000001	nve|jgi_Nemve1_221735_fgenesh1_pg.scaffold_944000002	nve|jgi_Nemve1_221769_fgenesh1_pg.scaffold_977000001	nve|jgi_Nemve1_221821_fgenesh1_pg.scaffold_1027000004	nve|jgi_Nemve1_221822_fgenesh1_pg.scaffold_1027000005	nve|jgi_Nemve1_221855_fgenesh1_pg.scaffold_1048000001	nve|jgi_Nemve1_221857_fgenesh1_pg.scaffold_1049000001	nve|jgi_Nemve1_222941_fgenesh1_pg.scaffold_2086000001	nve|jgi_Nemve1_223061_fgenesh1_pg.scaffold_2220000001	nve|jgi_Nemve1_223186_fgenesh1_pg.scaffold_2379000003	nve|jgi_Nemve1_223199_fgenesh1_pg.scaffold_2400000001	nve|jgi_Nemve1_223370_fgenesh1_pg.scaffold_2664000001	nve|jgi_Nemve1_223513_fgenesh1_pg.scaffold_2913000003	nve|jgi_Nemve1_223698_fgenesh1_pg.scaffold_3190000002	nve|jgi_Nemve1_224726_fgenesh1_pg.scaffold_5653000001	nve|jgi_Nemve1_225087_fgenesh1_pg.scaffold_7291000001	nve|jgi_Nemve1_225134_fgenesh1_pg.scaffold_7421000001	nve|jgi_Nemve1_225148_fgenesh1_pg.scaffold_7451000001	adi|XP_015748063.1	aeq|actinia_equina_21554	aeq|actinia_equina_30219	aeq|actinia_equina_30228	aeq|actinia_equina_39682	aeq|actinia_equina_39683	aeq|actinia_equina_42122	aeq|actinia_equina_48395	aeq|actinia_equina_48888
adi|XP_015750394.1	adi|XP_015769367.1	aeq|actinia_equina_15555	aeq|actinia_equina_15556	aeq|actinia_equina_15557	aeq|actinia_equina_15558	aeq|actinia_equina_15559	aeq|actinia_equina_17732	aeq|actinia_equina_28602	aeq|actinia_equina_4038	aeq|actinia_equina_4039	aeq|actinia_equina_4040	aeq|actinia_equina_4041	aeq|actinia_equina_4042	aeq|actinia_equina_4043	aeq|actinia_equina_7448	aeq|actinia_equina_7450	aip|KXJ07385.1	aip|KXJ07389.1	aip|KXJ09883.1	aip|KXJ25108.1	aip|KXJ25112.1	aip|KXJ25117.1	aip|KXJ29171.1	alo|g10012.t1	alo|g10013.t1	alo|g10014.t1	alo|g11543.t1	ami|amil.1.2.10342.m1	ami|amil.1.2.7630.m1	ami|amil.1.2.7632.m1	ate|aten_0.1.m1.25816.m1	dgi|XP_028393098.1	dgi|XP_028395322.1	dgi|XP_028404446.1	dgi|XP_028404447.1	dgi|XP_028413510.1	dgi|XP_028413511.1	nve|jgi_Nemve1_30195_gw.10.6.1	nve|jgi_Nemve1_82333_e_gw.5.359.1	pda|pdam_00000133-RA	pda|pdam_00017078-RA	pda|pdam_00023717-RA	plu|plut2.m8.16319.m1	plu|plut2.m8.22143.m1	plu|plut2.m8.22149.m1	plu|plut2.m8.653.m1	spi|Spis17891	spi|Spis4364	spi|Spis8031
adi|XP_015754850.1	aeq|actinia_equina_22001	aeq|actinia_equina_22002	aeq|actinia_equina_22003	aeq|actinia_equina_22004	aeq|actinia_equina_26299	aeq|actinia_equina_27520	aeq|actinia_equina_27545	aeq|actinia_equina_5874	aeq|actinia_equina_5875	aeq|actinia_equina_7388	aeq|actinia_equina_9491	aeq|actinia_equina_9492	aip|KXJ13200.1	alo|g21232.t1	alo|g24646.t1	ami|amil.1.2.650.m1	ami|amil.1.2.6733.m1	ami|amil.1.2.6734.m1	ami|amil.1.2.6738.m1	ami|amil.1.2.6739.m1	ate|aten_0.1.m1.1327.m1	ate|aten_0.1.m1.36823.m1	dgi|XP_028399287.1	dgi|XP_028403184.1	dgi|XP_028403198.1	dgi|XP_028412829.1	dgi|XP_028412830.1	dgi|XP_028414153.1	dgi|XP_028414155.1	dgi|XP_028415060.1	dgi|XP_028415061.1	dgi|XP_028415074.1	nve|jgi_Nemve1_86315_e_gw.13.10.1	pda|pdam_00006777-RA	pda|pdam_00006781-RA	pda|pdam_00012909-RA	plu|plut2.m8.10860.m1	plu|plut2.m8.12596.m1	spi|Spis11211.t1	spi|Spis7958	adi|XP_015759462.1	adi|XP_015759463.1	adi|XP_015759469.1	aeq|actinia_equina_26300	aeq|actinia_equina_27546	aeq|actinia_equina_27547	aeq|actinia_equina_27548	aeq|actinia_equina_27549	aeq|actinia_equina_27550
adi|XP_015750498.1	adi|XP_015752423.1	adi|XP_015776359.1	adi|XP_015777805.1	adi|XP_015777806.1	adi|XP_015777901.1	adi|XP_015777902.1	adi|XP_015777903.1	adi|XP_015777923.1	adi|XP_015777925.1	aip|KXJ06412.1	aip|KXJ26979.1	alo|g22126.t1	alo|g4004.t1	alo|g4005.t1	alo|g4006.t1	alo|g4008.t1	alo|g4011.t1	ami|amil.1.2.2871.m1	ami|amil.1.2.2881.m1	ami|amil.1.2.2891.m1	ami|amil.1.2.2892.m1	ami|amil.1.2.2896.m1	ami|amil.1.2.2897.m1	ami|amil.1.2.2898.m1	ami|amil.1.2.2899.m1	ate|aten_0.1.m1.13114.m1	ate|aten_0.1.m1.13122.m1	ate|aten_0.1.m1.13130.m1	ate|aten_0.1.m1.13131.m1	ate|aten_0.1.m1.13132.m1	ate|aten_0.1.m1.13136.m1	ate|aten_0.1.m1.13137.m1	ate|aten_0.1.m1.13142.m1	ate|aten_0.1.m1.13151.m1	ate|aten_0.1.m1.13152.m1	ate|aten_0.1.m1.13154.m1	pda|pdam_00012048-RA	plu|plut2.m8.17571.m1	plu|plut2.m8.17577.m1	spi|Spis21320	adi|XP_015777794.1	adi|XP_015777795.1	adi|XP_015777796.1	adi|XP_015777797.1	adi|XP_015777798.1	adi|XP_015777799.1	adi|XP_015777800.1	adi|XP_015777801.1	adi|XP_015777802.1
adi|XP_015751473.1	adi|XP_015751658.1	adi|XP_015757367.1	adi|XP_015765374.1	aeq|actinia_equina_12780	aeq|actinia_equina_16216	aeq|actinia_equina_16217	aeq|actinia_equina_23019	aeq|actinia_equina_33183	aeq|actinia_equina_35553	aeq|actinia_equina_36485	aeq|actinia_equina_3772	aeq|actinia_equina_47366	aeq|actinia_equina_6972	aeq|actinia_equina_6973	aeq|actinia_equina_723	aip|KXJ09899.1	aip|KXJ16779.1	aip|KXJ17654.1	aip|KXJ18499.1	aip|KXJ24236.1	aip|KXJ25544.1	alo|g10181.t1	alo|g19492.t1	alo|g23825.t1	alo|g4903.t1	alo|g6865.t1	alo|g7351.t2	ami|amil.1.2.12724.m1	ami|amil.1.2.13289.m1	ami|amil.1.2.1688.m1	ami|amil.1.2.8736.m1	ami|amil.1.2.9050.m1	ami|amil.1.2.9222.m1	ate|aten_0.1.m1.12311.m1	ate|aten_0.1.m1.1612.m1	ate|aten_0.1.m1.25041.m1	ate|aten_0.1.m1.3423.m1	ate|aten_0.1.m1.3455.m1	ate|aten_0.1.m1.3674.m1	dgi|XP_028390847.1	dgi|XP_028392021.1	dgi|XP_028392273.1	dgi|XP_028392576.1	dgi|XP_028405343.1	dgi|XP_028410169.1	dgi|XP_028410170.1	nve|jgi_Nemve1_158380_estExt_gwp.C_30659	nve|jgi_Nemve1_174574_estExt_gwp.C_3130013	nve|jgi_Nemve1_177626_estExt_GenewiseH_1.C_30656
nve|jgi_Nemve1_103339_e_gw.68.218.1	nve|jgi_Nemve1_126693_e_gw.233.166.1	nve|jgi_Nemve1_142667_e_gw.694.26.1	nve|jgi_Nemve1_152336_e_gw.4869.12.1	nve|jgi_Nemve1_152347_e_gw.4869.6.1	nve|jgi_Nemve1_153457_e_gw.6185.12.1	nve|jgi_Nemve1_155353_e_gw.8454.7.1	nve|jgi_Nemve1_156477_e_gw.10903.1.1	nve|jgi_Nemve1_157501_e_gw.17247.1.1	nve|jgi_Nemve1_192246_estExt_GenewiseH_1.C_2330036	nve|jgi_Nemve1_49420_gw.8793.4.1	nve|jgi_Nemve1_49863_gw.15656.1.1	nve|jgi_Nemve1_59372_gw.664.14.1	nve|jgi_Nemve1_67299_gw.310.157.1	nve|jgi_Nemve1_67300_gw.310.158.1	nve|jgi_Nemve1_67301_gw.554.75.1	nve|jgi_Nemve1_67302_gw.310.159.1	nve|jgi_Nemve1_67317_gw.956.7.1	nve|jgi_Nemve1_67726_gw.310.183.1	nve|jgi_Nemve1_67728_gw.357.109.1	nve|jgi_Nemve1_67741_gw.310.186.1	nve|jgi_Nemve1_67742_gw.1058.22.1	nve|jgi_Nemve1_67782_gw.554.91.1	nve|jgi_Nemve1_67783_gw.650.15.1	nve|jgi_Nemve1_67785_gw.1536.2.1	nve|jgi_Nemve1_67786_gw.664.38.1	nve|jgi_Nemve1_67787_gw.1494.8.1	nve|jgi_Nemve1_67788_gw.554.92.1	nve|jgi_Nemve1_67789_gw.357.112.1	nve|jgi_Nemve1_67792_gw.316.123.1	nve|jgi_Nemve1_67802_gw.664.39.1	nve|jgi_Nemve1_67811_gw.554.93.1	nve|jgi_Nemve1_67959_gw.2903.15.1	nve|jgi_Nemve1_67981_gw.6016.5.1	nve|jgi_Nemve1_68400_gw.3816.7.1	nve|jgi_Nemve1_68665_gw.4847.7.1	nve|jgi_Nemve1_68732_gw.753.18.1	nve|jgi_Nemve1_68745_gw.725.35.1	nve|jgi_Nemve1_68761_gw.554.120.1	nve|jgi_Nemve1_68813_gw.5622.7.1	nve|jgi_Nemve1_68837_gw.1238.3.1	nve|jgi_Nemve1_68883_gw.7285.26.1	nve|jgi_Nemve1_68965_gw.7077.5.1	nve|jgi_Nemve1_68972_gw.6798.3.1	nve|jgi_Nemve1_68993_gw.2828.29.1	nve|jgi_Nemve1_69011_gw.2903.18.1	nve|jgi_Nemve1_69026_gw.1344.9.1	nve|jgi_Nemve1_69086_gw.8690.7.1	nve|jgi_Nemve1_69147_gw.4772.2.1	nve|jgi_Nemve1_69367_gw.7911.6.1
adi|XP_015748319.1	adi|XP_015773057.1	adi|XP_015778563.1	aip|KXJ05438.1	aip|KXJ07940.1	aip|KXJ14901.1	aip|KXJ19648.1	aip|KXJ27559.1	aip|KXJ27892.1	ami|amil.1.2.23174.m1	nve|jgi_Nemve1_197766_fgenesh1_pg.scaffold_7000049	nve|jgi_Nemve1_204985_fgenesh1_pg.scaffold_55000092	nve|jgi_Nemve1_210997_fgenesh1_pg.scaffold_130000050	nve|jgi_Nemve1_214320_fgenesh1_pg.scaffold_197000005	plu|jamg1.model.Sc0000041.58	plu|jamg1.model.Sc0000243.26	plu|jamg1.model.Sc0000323.12	spi|Spis13551	spi|Spis14151	spi|Spis1544	spi|Spis15707	spi|Spis17178	spi|Spis1723	spi|Spis19321	spi|Spis22865	adi|XP_015750383.1	aip|KXJ08489.1	aip|KXJ16293.1	aip|KXJ26768.1	aip|KXJ27460.1	ate|aten_0.1.m1.16148.m1	plu|jamg1.model.Sc0000006.14	adi|XP_015754653.1	alo|g18391.t1	alo|g18399.t1	plu|plut2.m8.15937.m1	adi|XP_015764612.1	adi|XP_015774487.1	aeq|actinia_equina_22574	aeq|actinia_equina_55107	alo|g11920.t1	ate|aten_0.1.m1.16599.m1	dgi|XP_028416582.1	dgi|XP_028417275.1	nve|jgi_Nemve1_213517_fgenesh1_pg.scaffold_178000003	nve|jgi_Nemve1_238584_estExt_fgenesh1_pg.C_60211	spi|Spis13465	spi|Spis14690	spi|Spis15091	spi|Spis15112
adi|XP_015752257.1	plu|plut2.m8.11314.m1	plu|plut2.m8.11315.m1	plu|plut2.m8.11317.m1	plu|plut2.m8.17501.m1	plu|plut2.m8.17836.m1	plu|plut2.m8.17837.m1	plu|plut2.m8.17838.m1	plu|plut2.m8.17839.m1	plu|plut2.m8.17842.m1	plu|plut2.m8.17843.m1	plu|plut2.m8.17853.m1	plu|plut2.m8.17854.m1	plu|plut2.m8.17855.m1	plu|plut2.m8.17856.m1	plu|plut2.m8.17857.m1	plu|plut2.m8.17860.m1	plu|plut2.m8.19516.m1	plu|plut2.m8.23323.m1	plu|plut2.m8.23324.m1	plu|plut2.m8.26068.m1	plu|plut2.m8.31112.m1	plu|plut2.m8.32473.m1	plu|plut2.m8.4343.m1	plu|plut2.m8.4369.m1	plu|plut2.m8.4399.m1	plu|plut2.m8.4400.m1	plu|plut2.m8.4401.m1	plu|plut2.m8.5217.m1	adi|XP_015766459.1	adi|XP_015767666.1	ate|aten_0.1.m1.10714.m1	plu|plut2.m8.6167.m1	adi|XP_015772627.1	ami|amil.1.2.18193.m1	nve|jgi_Nemve1_203745_fgenesh1_pg.scaffold_45000044	nve|jgi_Nemve1_219172_fgenesh1_pg.scaffold_389000009	nve|jgi_Nemve1_219173_fgenesh1_pg.scaffold_389000010	pda|pdam_00006219-RA	pda|pdam_00008469-RA	pda|pdam_00008475-RA	pda|pdam_00008477-RA	pda|pdam_00008481-RA	pda|pdam_00014376-RA	pda|pdam_00017415-RA	pda|pdam_00017418-RA	pda|pdam_00019202-RA	pda|pdam_00020156-RA	pda|pdam_00020513-RA	pda|pdam_00022568-RA
adi|XP_015777126.1	alo|g877.t1	adi|XP_015777139.1	adi|XP_015777140.1	adi|XP_015779607.1	aeq|actinia_equina_10339	aeq|actinia_equina_10340	aeq|actinia_equina_11739	alo|g878.t1	ami|amil.1.2.12942.m1	ate|aten_0.1.m1.4905.m1	ate|aten_0.1.m1.4912.m1	dgi|XP_028405216.1	dgi|XP_028406615.1	dgi|XP_028406617.1	dgi|XP_028406618.1	dgi|XP_028406619.1	dgi|XP_028406620.1	dgi|XP_028406621.1	dgi|XP_028406623.1	dgi|XP_028406624.1	dgi|XP_028406625.1	dgi|XP_028406626.1	dgi|XP_028406628.1	dgi|XP_028406629.1	dgi|XP_028406630.1	dgi|XP_028406631.1	dgi|XP_028406632.1	dgi|XP_028415992.1	dgi|XP_028416082.1	dgi|XP_028416097.1	dgi|XP_028416098.1	nve|jgi_Nemve1_106039_e_gw.80.247.1	nve|jgi_Nemve1_106239_e_gw.80.245.1	nve|jgi_Nemve1_111868_e_gw.108.67.1	pda|pdam_00014404-RA	plu|plut2.m8.21473.m1	plu|plut2.m8.21476.m1	plu|plut2.m8.21477.m1	plu|plut2.m8.21479.m1	plu|plut2.m8.21482.m1	adi|XP_015778550.1	alo|g17481.t1	ami|amil.1.2.10696.m1	ate|aten_0.1.m1.28729.m1	ate|aten_0.1.m1.28756.m1	ate|aten_0.1.m1.28772.m1	ate|aten_0.1.m1.30808.m1	ate|aten_0.1.m1.32068.m1	ate|aten_0.1.m1.32743.m1
adi|XP_015747298.1	adi|XP_015769063.1	alo|g26500.t1	alo|g26501.t1	alo|g26503.t1	alo|g26504.t1	alo|g26506.t1	alo|g26508.t1	alo|g26509.t1	alo|g9011.t1	alo|g9013.t1	ami|amil.1.2.14658.m1	ami|amil.1.2.14659.m1	ami|amil.1.2.14661.m1	ami|amil.1.2.14666.m1	ami|amil.1.2.14668.m1	ami|amil.1.2.16497.m1	ami|amil.1.2.16498.m1	ami|amil.1.2.16502.m1	ami|amil.1.2.23520.m1	ami|amil.1.2.23522.m1	ami|amil.1.2.23524.m1	ami|amil.1.2.7157.m1	ami|amil.1.2.7159.m1	ate|aten_0.1.m1.8865.m1	ate|aten_0.1.m1.8871.m1	ate|aten_0.1.m1.8873.m1	ate|aten_0.1.m1.8882.m1	ate|aten_0.1.m1.8884.m1	ate|aten_0.1.m1.8885.m1	ate|aten_0.1.m1.8895.m1	ate|aten_0.1.m1.8896.m1	ate|aten_0.1.m1.8900.m1	adi|XP_015747301.1	adi|XP_015747302.1	adi|XP_015747303.1	adi|XP_015747304.1	adi|XP_015747305.1	adi|XP_015747306.1	adi|XP_015747307.1	adi|XP_015754757.1	adi|XP_015754758.1	adi|XP_015769061.1	adi|XP_015769073.1	adi|XP_015769074.1	adi|XP_015769075.1	adi|XP_015769082.1	adi|XP_015769083.1	adi|XP_015769084.1	adi|XP_015769085.1
aip|KXJ14557.1	aip|KXJ18143.1	aip|KXJ24097.1	adi|XP_015752303.1	aeq|actinia_equina_33258	aeq|actinia_equina_34076	aeq|actinia_equina_34082	aeq|actinia_equina_42972	aeq|actinia_equina_42983	aeq|actinia_equina_55270	aeq|actinia_equina_599	aeq|actinia_equina_603	aeq|actinia_equina_612	aeq|actinia_equina_615	aeq|actinia_equina_618	aeq|actinia_equina_623	aeq|actinia_equina_7742	aeq|actinia_equina_7778	ami|amil.1.2.12479.m1	ate|aten_0.1.m1.7836.m1	adi|XP_015779847.1	nve|jgi_Nemve1_105017_e_gw.75.127.1	nve|jgi_Nemve1_89292_e_gw.21.302.1	aeq|actinia_equina_34091	aeq|actinia_equina_616	aip|KXJ15757.1	aip|KXJ15765.1	aip|KXJ15932.1	aip|KXJ15940.1	aip|KXJ18962.1	nve|jgi_Nemve1_112054_e_gw.109.126.1	nve|jgi_Nemve1_113283_e_gw.117.120.1	nve|jgi_Nemve1_114682_e_gw.127.111.1	nve|jgi_Nemve1_130352_e_gw.278.36.1	nve|jgi_Nemve1_134467_e_gw.339.27.1	nve|jgi_Nemve1_141815_e_gw.611.14.1	nve|jgi_Nemve1_141833_e_gw.611.12.1	nve|jgi_Nemve1_143022_e_gw.732.4.1	nve|jgi_Nemve1_87438_e_gw.16.340.1	nve|jgi_Nemve1_92058_e_gw.29.164.1	nve|jgi_Nemve1_92140_e_gw.29.225.1	nve|jgi_Nemve1_92196_e_gw.29.218.1	nve|jgi_Nemve1_99863_e_gw.54.159.1	pda|pdam_00013166-RA	aeq|actinia_equina_624	ami|amil.1.2.16775.m1	nve|jgi_Nemve1_145830_e_gw.1526.1.1	aip|KXJ06010.1	aip|KXJ06863.1	aip|KXJ25351.1
dgi|XP_028398985.1	dgi|XP_028398986.1	dgi|XP_028398987.1	dgi|XP_028398988.1	dgi|XP_028398989.1	dgi|XP_028398992.1	dgi|XP_028398993.1	dgi|XP_028398995.1	ami|amil.1.2.19251.m1	ami|amil.1.2.24432.m1	dgi|XP_028391873.1	dgi|XP_028391921.1	dgi|XP_028391975.1	dgi|XP_028391976.1	dgi|XP_028392016.1	dgi|XP_028392034.1	dgi|XP_028392065.1	dgi|XP_028392170.1	dgi|XP_028392171.1	dgi|XP_028392186.1	dgi|XP_028392187.1	dgi|XP_028392214.1	dgi|XP_028392215.1	dgi|XP_028392259.1	dgi|XP_028392260.1	dgi|XP_028392265.1	dgi|XP_028392266.1	dgi|XP_028392267.1	dgi|XP_028392774.1	dgi|XP_028395967.1	dgi|XP_028395969.1	dgi|XP_028395970.1	dgi|XP_028396100.1	dgi|XP_028396171.1	dgi|XP_028407149.1	dgi|XP_028413796.1	dgi|XP_028413817.1	dgi|XP_028413819.1	dgi|XP_028413846.1	dgi|XP_028416258.1	dgi|XP_028413827.1	ami|amil.1.2.25023.m1	dgi|XP_028391844.1	dgi|XP_028392005.1	dgi|XP_028392035.1	dgi|XP_028392236.1	dgi|XP_028392261.1	ami|amil.1.2.5403.m1	ate|aten_0.1.m1.10587.m1	dgi|XP_028391845.1
adi|XP_015749608.1	adi|XP_015749614.1	adi|XP_015762496.1	adi|XP_015762497.1	adi|XP_015762498.1	adi|XP_015762499.1	adi|XP_015762529.1	adi|XP_015780753.1	adi|XP_015780754.1	adi|XP_015780756.1	adi|XP_015780760.1	aeq|actinia_equina_24279	aeq|actinia_equina_2958	aip|KXJ17299.1	alo|g12179.t1	alo|g8455.t1	alo|g8457.t1	alo|g8458.t1	alo|g8459.t1	alo|g8460.t1	alo|g9910.t1	ami|amil.1.2.6375.m1	ami|amil.1.2.6377.m1	ami|amil.1.2.6380.m1	ami|amil.1.2.9152.m1	ate|aten_0.1.m1.18885.m1	ate|aten_0.1.m1.18886.m1	ate|aten_0.1.m1.18891.m1	ate|aten_0.1.m1.18892.m1	ate|aten_0.1.m1.18894.m1	dgi|XP_028391332.1	dgi|XP_028391338.1	dgi|XP_028391339.1	dgi|XP_028391340.1	dgi|XP_028391342.1	dgi|XP_028391345.1	nve|jgi_Nemve1_138734_e_gw.442.4.1	nve|jgi_Nemve1_138752_e_gw.442.5.1	pda|pdam_00003006-RA	pda|pdam_00016290-RA	pda|pdam_00016291-RA	pda|pdam_00016293-RA	pda|pdam_00016294-RA	pda|pdam_00017706-RA	pda|pdam_00023603-RA	pda|pdam_00023615-RA	pda|pdam_00025548-RA	plu|plut2.m8.22326.m1	plu|plut2.m8.33244.m1	plu|plut2.m8.8633.m1
adi|XP_015750096.1	adi|XP_015757564.1	adi|XP_015757565.1	adi|XP_015762111.1	adi|XP_015762113.1	aeq|actinia_equina_21303	aeq|actinia_equina_21304	aeq|actinia_equina_21305	aeq|actinia_equina_21306	aeq|actinia_equina_21307	aeq|actinia_equina_21308	aeq|actinia_equina_21309	aeq|actinia_equina_21310	aeq|actinia_equina_21311	aeq|actinia_equina_21315	aeq|actinia_equina_21316	aeq|actinia_equina_21317	aeq|actinia_equina_21318	aeq|actinia_equina_45065	aeq|actinia_equina_45066	aeq|actinia_equina_45067	aeq|actinia_equina_8656	aip|KXJ05344.1	aip|KXJ07328.1	aip|KXJ07330.1	aip|KXJ07707.1	aip|KXJ09693.1	alo|g1450.t1	alo|g1452.t1	alo|g1453.t1	alo|g1454.t1	ami|amil.1.2.11530.m1	ami|amil.1.2.20684.m1	ami|amil.1.2.20685.m1	ate|aten_0.1.m1.27067.m1	ate|aten_0.1.m1.27068.m1	ate|aten_0.1.m1.5952.m1	ate|aten_0.1.m1.5956.m1	ate|aten_0.1.m1.5957.m1	ate|aten_0.1.m1.5958.m1	ate|aten_0.1.m1.5959.m1	ate|aten_0.1.m1.5962.m1	ate|aten_0.1.m1.5964.m1	ate|aten_0.1.m1.5965.m1	nve|jgi_Nemve1_200212_fgenesh1_pg.scaffold_20000050	pda|pdam_00010457-RA	pda|pdam_00015895-RA	pda|pdam_00015896-RA	plu|plut2.m8.19111.m1	plu|plut2.m8.23889.m1
adi|XP_015748040.1	alo|g15700.t1	alo|g6601.t1	alo|g6602.t1	alo|g6604.t1	alo|g6611.t1	alo|g6614.t1	alo|g6616.t1	ami|amil.1.2.1261.m1	ami|amil.1.2.7870.m1	ami|amil.1.2.7871.m1	ami|amil.1.2.7878.m1	ami|amil.1.2.7883.m1	spi|Spis6551	adi|XP_015772699.1	adi|XP_015772708.1	adi|XP_015772709.1	adi|XP_015772710.1	aeq|actinia_equina_19507	aeq|actinia_equina_27672	aeq|actinia_equina_27673	aeq|actinia_equina_27696	aeq|actinia_equina_44657	aeq|actinia_equina_47950	aeq|actinia_equina_4876	aeq|actinia_equina_4885	aeq|actinia_equina_4886	aeq|actinia_equina_51003	aip|KXJ08353.1	aip|KXJ09705.1	aip|KXJ09706.1	aip|KXJ09707.1	alo|g6603.t1	alo|g6605.t1	alo|g6610.t1	alo|g6615.t1	ami|amil.1.2.7872.m1	ami|amil.1.2.7877.m1	ami|amil.1.2.7879.m1	ami|amil.1.2.7882.m1	ate|aten_0.1.m1.14020.m1	ate|aten_0.1.m1.3062.m1	ate|aten_0.1.m1.3064.m1	ate|aten_0.1.m1.3065.m1	ate|aten_0.1.m1.3066.m1	ate|aten_0.1.m1.3068.m1	ate|aten_0.1.m1.3073.m1	ate|aten_0.1.m1.3079.m1	dgi|XP_028410438.1	pda|pdam_00001997-RA
adi|XP_015748518.1	adi|XP_015774871.1	ami|amil.1.2.10305.m1	ami|amil.1.2.24419.m1	ami|amil.1.2.24830.m1	ami|amil.1.2.9383.m1	ate|aten_0.1.m1.31671.m1	ate|aten_0.1.m1.33908.m1	pda|pdam_00025729-RA	spi|Spis20577	adi|XP_015752346.1	ami|amil.1.2.14092.m1	alo|g22325.t1	adi|XP_015753059.1	adi|XP_015758211.1	adi|XP_015774183.1	aeq|actinia_equina_1406	aeq|actinia_equina_1407	aeq|actinia_equina_24666	aeq|actinia_equina_37502	aeq|actinia_equina_52120	aeq|actinia_equina_52121	aeq|actinia_equina_52337	aeq|actinia_equina_53734	aeq|actinia_equina_54456	aip|KXJ16865.1	alo|g16444.t1	alo|g17289.t1	alo|g17290.t1	alo|g18800.t1	alo|g25778.t1	alo|g3103.t1	alo|g5058.t1	alo|g5067.t1	alo|g7875.t1	ami|amil.1.2.13474.m1	ami|amil.1.2.13553.m1	ami|amil.1.2.18938.m1	ami|amil.1.2.23480.m1	ami|amil.1.2.24812.m1	ate|aten_0.1.m1.13611.m1	ate|aten_0.1.m1.29230.m1	dgi|XP_028407832.1	dgi|XP_028417094.1	nve|jgi_Nemve1_205256_fgenesh1_pg.scaffold_57000108	nve|jgi_Nemve1_216976_fgenesh1_pg.scaffold_279000014	adi|XP_015765896.1	alo|g3139.t1	alo|g5195.t1	pda|pdam_00022387-RA
adi|XP_015747377.1	adi|XP_015761154.1	aeq|actinia_equina_12047	aeq|actinia_equina_12502	aeq|actinia_equina_15926	aeq|actinia_equina_16765	aeq|actinia_equina_3079	aeq|actinia_equina_33338	aeq|actinia_equina_53997	aip|KXJ21077.1	ami|amil.1.2.5171.m1	ate|aten_0.1.m1.20523.m1	ate|aten_0.1.m1.29103.m1	ate|aten_0.1.m1.29626.m1	ate|aten_0.1.m1.4908.m1	adi|XP_015748885.1	adi|XP_015752681.1	ami|amil.1.2.13480.m1	ami|amil.1.2.16578.m1	ami|amil.1.2.17909.m1	ate|aten_0.1.m1.11509.m1	ate|aten_0.1.m1.12609.m1	ate|aten_0.1.m1.13688.m1	ate|aten_0.1.m1.13801.m1	ate|aten_0.1.m1.14515.m1	ate|aten_0.1.m1.14834.m1	ate|aten_0.1.m1.15890.m1	ate|aten_0.1.m1.19757.m1	ate|aten_0.1.m1.21318.m1	ate|aten_0.1.m1.21944.m1	ate|aten_0.1.m1.24237.m1	ate|aten_0.1.m1.25593.m1	ate|aten_0.1.m1.26099.m1	ate|aten_0.1.m1.26927.m1	ate|aten_0.1.m1.27089.m1	ate|aten_0.1.m1.28750.m1	ate|aten_0.1.m1.30977.m1	ate|aten_0.1.m1.30994.m1	ate|aten_0.1.m1.36680.m1	ate|aten_0.1.m1.37345.m1	ate|aten_0.1.m1.37894.m1	pda|pdam_00025200-RA	plu|plut2.m8.33452.m1	spi|Spis1056	spi|Spis12317	spi|Spis13523	spi|Spis13755	spi|Spis13781	spi|Spis16379	spi|Spis19101
aip|KXJ19372.1	adi|XP_015778562.1	aeq|actinia_equina_12882	aip|KXJ08557.1	alo|g2325.t1	ami|amil.1.2.22167.m1	ate|aten_0.1.m1.17216.m1	dgi|XP_028406735.1	nve|jgi_Nemve1_167661_estExt_gwp.C_910132	pda|pdam_00009345-RA	plu|plut2.m8.14590.m1	spi|Spis16102	spi|Spis16104	aeq|actinia_equina_16497	aeq|actinia_equina_34281	aeq|actinia_equina_34282	aeq|actinia_equina_35384	aeq|actinia_equina_35388	aeq|actinia_equina_35389	aeq|actinia_equina_37962	aeq|actinia_equina_37966	aeq|actinia_equina_39189	aeq|actinia_equina_44866	aeq|actinia_equina_5286	aeq|actinia_equina_8640	aip|KXJ05239.1	aip|KXJ06606.1	aip|KXJ08356.1	aip|KXJ08594.1	aip|KXJ08595.1	aip|KXJ08947.1	aip|KXJ13224.1	aip|KXJ13238.1	aip|KXJ13239.1	aip|KXJ13243.1	aip|KXJ14503.1	aip|KXJ14925.1	aip|KXJ15558.1	aip|KXJ15562.1	aip|KXJ15697.1	aip|KXJ16417.1	aip|KXJ16665.1	aip|KXJ18965.1	aip|KXJ19221.1	aip|KXJ19367.1	aip|KXJ19387.1	aip|KXJ20873.1	aip|KXJ21924.1	aip|KXJ21932.1	aip|KXJ23680.1
adi|XP_015749619.1	adi|XP_015753863.1	aeq|actinia_equina_31170	aip|KXJ09176.1	aip|KXJ09179.1	alo|g11026.t1	alo|g13210.t1	alo|g13265.t1	alo|g13986.t1	alo|g14671.t1	alo|g14876.t1	alo|g17505.t1	alo|g18731.t1	alo|g19140.t1	alo|g19839.t1	alo|g20721.t1	alo|g22864.t1	alo|g3175.t1	alo|g5866.t1	alo|g6234.t1	alo|g6254.t1	alo|g9258.t1	ami|amil.1.2.17315.m1	ami|amil.1.2.18580.m1	ami|amil.1.2.18581.m1	ami|amil.1.2.18653.m1	ami|amil.1.2.2456.m1	ate|aten_0.1.m1.10351.m1	ate|aten_0.1.m1.10401.m1	ate|aten_0.1.m1.12556.m1	ate|aten_0.1.m1.16541.m1	ate|aten_0.1.m1.18703.m1	ate|aten_0.1.m1.19057.m1	ate|aten_0.1.m1.20860.m1	ate|aten_0.1.m1.21887.m1	ate|aten_0.1.m1.24904.m1	ate|aten_0.1.m1.29485.m1	ate|aten_0.1.m1.29486.m1	ate|aten_0.1.m1.31094.m1	ate|aten_0.1.m1.31404.m1	ate|aten_0.1.m1.32039.m1	ate|aten_0.1.m1.34997.m1	ate|aten_0.1.m1.35676.m1	ate|aten_0.1.m1.35677.m1	ate|aten_0.1.m1.35785.m1	ate|aten_0.1.m1.37602.m1	ate|aten_0.1.m1.38288.m1	ate|aten_0.1.m1.5661.m1	ate|aten_0.1.m1.7900.m1	ate|aten_0.1.m1.8358.m1
adi|XP_015763136.1	adi|XP_015772533.1	adi|XP_015775735.1	aeq|actinia_equina_12509	aeq|actinia_equina_15859	aeq|actinia_equina_18140	aeq|actinia_equina_22105	aeq|actinia_equina_22106	aeq|actinia_equina_22110	aeq|actinia_equina_22111	aeq|actinia_equina_22116	aeq|actinia_equina_22117	aeq|actinia_equina_22131	aeq|actinia_equina_34520	aeq|actinia_equina_34918	aeq|actinia_equina_34919	aeq|actinia_equina_35144	aeq|actinia_equina_39630	aeq|actinia_equina_39631	aeq|actinia_equina_39632	aeq|actinia_equina_39633	aeq|actinia_equina_39634	aeq|actinia_equina_50018	aeq|actinia_equina_50228	aeq|actinia_equina_50695	aeq|actinia_equina_50696	aeq|actinia_equina_50697	aeq|actinia_equina_50698	aeq|actinia_equina_8451	aeq|actinia_equina_8452	aeq|actinia_equina_9649	aeq|actinia_equina_9651	aeq|actinia_equina_9652	aeq|actinia_equina_9653	aeq|actinia_equina_9656	aeq|actinia_equina_9657	aeq|actinia_equina_9658	aeq|actinia_equina_9659	aeq|actinia_equina_9662	aeq|actinia_equina_9664	aeq|actinia_equina_9671	aip|KXJ11796.1	aip|KXJ24130.1	alo|g14377.t3	alo|g18586.t1	alo|g18587.t1	alo|g18871.t1	alo|g18872.t1	ami|amil.1.2.12099.m1	ami|amil.1.2.13699.m1
nve|jgi_Nemve1_122909_e_gw.194.80.1	nve|jgi_Nemve1_132528_e_gw.310.206.1	nve|jgi_Nemve1_77105_gw.39.305.1	nve|jgi_Nemve1_133405_e_gw.316.262.1	nve|jgi_Nemve1_149069_e_gw.2810.20.1	nve|jgi_Nemve1_66289_gw.317.50.1	nve|jgi_Nemve1_68135_gw.1058.23.1	nve|jgi_Nemve1_68151_gw.310.199.1	nve|jgi_Nemve1_68154_gw.554.100.1	nve|jgi_Nemve1_68163_gw.491.16.1	nve|jgi_Nemve1_68168_gw.310.200.1	nve|jgi_Nemve1_68170_gw.357.120.1	nve|jgi_Nemve1_68172_gw.664.44.1	nve|jgi_Nemve1_68179_gw.1151.7.1	nve|jgi_Nemve1_68187_gw.694.65.1	nve|jgi_Nemve1_68189_gw.357.122.1	nve|jgi_Nemve1_68236_gw.357.123.1	nve|jgi_Nemve1_68249_gw.554.107.1	nve|jgi_Nemve1_68252_gw.1091.25.1	nve|jgi_Nemve1_68253_gw.664.47.1	nve|jgi_Nemve1_68686_gw.1091.31.1	nve|jgi_Nemve1_68741_gw.2828.25.1	nve|jgi_Nemve1_69145_gw.5964.6.1	nve|jgi_Nemve1_69163_gw.1201.13.1	nve|jgi_Nemve1_69167_gw.1058.30.1	nve|jgi_Nemve1_69194_gw.6841.7.1	nve|jgi_Nemve1_69210_gw.5615.5.1	nve|jgi_Nemve1_69238_gw.3887.5.1	nve|jgi_Nemve1_69283_gw.5981.12.1	nve|jgi_Nemve1_69318_gw.5823.1.1	nve|jgi_Nemve1_69324_gw.7285.30.1	nve|jgi_Nemve1_69334_gw.1190.12.1	nve|jgi_Nemve1_69340_gw.3769.16.1	nve|jgi_Nemve1_69371_gw.664.61.1	nve|jgi_Nemve1_69512_gw.7820.7.1	nve|jgi_Nemve1_69543_gw.8008.15.1	nve|jgi_Nemve1_69616_gw.8693.13.1	nve|jgi_Nemve1_69621_gw.8251.12.1	nve|jgi_Nemve1_69632_gw.9633.6.1	nve|jgi_Nemve1_69673_gw.9574.8.1	nve|jgi_Nemve1_69754_gw.9696.12.1	nve|jgi_Nemve1_77074_gw.436.71.1	nve|jgi_Nemve1_77075_gw.316.261.1	nve|jgi_Nemve1_77092_gw.436.72.1	nve|jgi_Nemve1_77093_gw.423.16.1	nve|jgi_Nemve1_77094_gw.316.263.1	nve|jgi_Nemve1_77096_gw.316.265.1	nve|jgi_Nemve1_77099_gw.316.267.1	nve|jgi_Nemve1_77100_gw.569.61.1	nve|jgi_Nemve1_77101_gw.233.352.1
adi|XP_015748962.1	adi|XP_015751874.1	adi|XP_015751875.1	adi|XP_015751900.1	adi|XP_015751901.1	adi|XP_015751903.1	alo|g22665.t1	alo|g22666.t1	alo|g22668.t1	alo|g5855.t1	alo|g5856.t1	alo|g5859.t1	alo|g5861.t1	alo|g5863.t1	ami|amil.1.2.20139.m1	ami|amil.1.2.20999.m1	ami|amil.1.2.21010.m1	ami|amil.1.2.21011.m1	ami|amil.1.2.21012.m1	ami|amil.1.2.21013.m1	ami|amil.1.2.21015.m1	ami|amil.1.2.21016.m1	ami|amil.1.2.21020.m1	ami|amil.1.2.21021.m1	ami|amil.1.2.21137.m1	ami|amil.1.2.21138.m1	ami|amil.1.2.21139.m1	ami|amil.1.2.23861.m1	ami|amil.1.2.23862.m1	ate|aten_0.1.m1.21977.m1	ate|aten_0.1.m1.21987.m1	ate|aten_0.1.m1.21990.m1	ate|aten_0.1.m1.21991.m1	ate|aten_0.1.m1.21995.m1	ate|aten_0.1.m1.21997.m1	ate|aten_0.1.m1.21998.m1	ate|aten_0.1.m1.21999.m1	ate|aten_0.1.m1.8309.m1	ate|aten_0.1.m1.8332.m1	ate|aten_0.1.m1.8339.m1	ate|aten_0.1.m1.8350.m1	ate|aten_0.1.m1.8355.m1	pda|pdam_00013349-RA	pda|pdam_00013351-RA	pda|pdam_00013352-RA	pda|pdam_00019548-RA	plu|plut2.m8.4706.m1	plu|plut2.m8.4707.m1	plu|plut2.m8.4708.m1	plu|plut2.m8.4710.m1
adi|XP_015769035.1	aeq|actinia_equina_40226	aeq|actinia_equina_48333	aeq|actinia_equina_48337	aeq|actinia_equina_48338	aeq|actinia_equina_48339	aeq|actinia_equina_48340	aeq|actinia_equina_53100	aeq|actinia_equina_53101	aip|KXJ09901.1	alo|g25523.t1	ami|amil.1.2.3498.m1	ate|aten_0.1.m1.20776.m1	dgi|XP_028406551.1	nve|jgi_Nemve1_246711_estExt_fgenesh1_pg.C_2350019	pda|pdam_00001201-RA	plu|plut2.m8.22972.m1	aeq|actinia_equina_10814	aeq|actinia_equina_10835	aeq|actinia_equina_10837	aeq|actinia_equina_10838	aeq|actinia_equina_24512	aeq|actinia_equina_24513	aeq|actinia_equina_24514	aeq|actinia_equina_24516	aeq|actinia_equina_24517	aeq|actinia_equina_24518	aeq|actinia_equina_24943	aeq|actinia_equina_24947	aeq|actinia_equina_29831	aeq|actinia_equina_29833	aeq|actinia_equina_29834	aeq|actinia_equina_29837	aeq|actinia_equina_29839	aeq|actinia_equina_29840	aeq|actinia_equina_39559	aeq|actinia_equina_42272	aeq|actinia_equina_42273	aeq|actinia_equina_42274	aeq|actinia_equina_42275	aeq|actinia_equina_42279	aeq|actinia_equina_42281	aeq|actinia_equina_43132	aeq|actinia_equina_43135	aeq|actinia_equina_43136	aeq|actinia_equina_44311	aeq|actinia_equina_44312	aeq|actinia_equina_44315	aeq|actinia_equina_44316	aeq|actinia_equina_44317
adi|XP_015747441.1	adi|XP_015747447.1	adi|XP_015747453.1	adi|XP_015747460.1	adi|XP_015747467.1	adi|XP_015761439.1	aeq|actinia_equina_11334	aeq|actinia_equina_11335	aeq|actinia_equina_11336	aeq|actinia_equina_11337	aeq|actinia_equina_1558	aeq|actinia_equina_25876	aeq|actinia_equina_27967	aeq|actinia_equina_35582	aeq|actinia_equina_35583	aeq|actinia_equina_35584	aeq|actinia_equina_36591	aeq|actinia_equina_36592	aeq|actinia_equina_36685	aeq|actinia_equina_40218	aeq|actinia_equina_650	aeq|actinia_equina_651	aeq|actinia_equina_652	aeq|actinia_equina_653	aip|KXJ11484.1	aip|KXJ14675.1	aip|KXJ17789.1	aip|KXJ19229.1	aip|KXJ23182.1	alo|g11313.t1	alo|g25473.t1	alo|g26224.t1	alo|g26481.t1	alo|g3427.t1	alo|g3428.t1	alo|g3430.t1	alo|g3431.t2	ami|amil.1.2.20940.m1	ami|amil.1.2.2537.m1	ami|amil.1.2.2538.m1	ami|amil.1.2.3539.m1	ami|amil.1.2.9416.m1	ate|aten_0.1.m1.11831.m1	ate|aten_0.1.m1.20352.m1	ate|aten_0.1.m1.34581.m1	ate|aten_0.1.m1.34584.m1	ate|aten_0.1.m1.7296.m1	dgi|XP_028392424.1	dgi|XP_028392478.1	dgi|XP_028392717.1
adi|XP_015747664.1	adi|XP_015747665.1	adi|XP_015747666.1	adi|XP_015747667.1	adi|XP_015747668.1	adi|XP_015747669.1	aeq|actinia_equina_44574	aeq|actinia_equina_52274	aip|KXJ15763.1	alo|g854.t1	alo|g855.t1	alo|g856.t1	alo|g859.t1	ami|amil.1.2.12951.m1	ate|aten_0.1.m1.4932.m1	dgi|XP_028395672.1	dgi|XP_028395673.1	dgi|XP_028410624.1	dgi|XP_028411475.1	dgi|XP_028411478.1	dgi|XP_028411498.1	dgi|XP_028416376.1	dgi|XP_028416377.1	dgi|XP_028419052.1	nve|jgi_Nemve1_219466_fgenesh1_pg.scaffold_413000007	pda|pdam_00016393-RA	plu|plut2.m8.31405.m1	adi|XP_015780610.1	dgi|XP_028395671.1	dgi|XP_028416378.1	dgi|XP_028419053.1	aeq|actinia_equina_28237	aeq|actinia_equina_44576	dgi|XP_028395675.1	aeq|actinia_equina_20513	aeq|actinia_equina_44571	pda|pdam_00022619-RA	pda|pdam_00022780-RA	spi|Spis23450	spi|Spis23451	spi|Spis23573	spi|Spis25329	aeq|actinia_equina_24924	aeq|actinia_equina_24925	aeq|actinia_equina_29815	aeq|actinia_equina_41103	aeq|actinia_equina_6166	aeq|actinia_equina_6167	aeq|actinia_equina_27365	aeq|actinia_equina_35325
adi|XP_015775953.1	adi|XP_015775954.1	adi|XP_015775955.1	adi|XP_015775956.1	adi|XP_015775958.1	adi|XP_015775959.1	adi|XP_015775960.1	adi|XP_015775961.1	adi|XP_015775962.1	adi|XP_015775963.1	adi|XP_015775964.1	adi|XP_015775965.1	adi|XP_015775966.1	adi|XP_015775967.1	adi|XP_015775968.1	ami|amil.1.2.7126.m1	ate|aten_0.1.m1.21280.m1	adi|XP_015748483.1	adi|XP_015748574.1	adi|XP_015748575.1	adi|XP_015748576.1	adi|XP_015748577.1	adi|XP_015748578.1	adi|XP_015750172.1	adi|XP_015754688.1	adi|XP_015755568.1	adi|XP_015765630.1	adi|XP_015765631.1	adi|XP_015765632.1	adi|XP_015765633.1	adi|XP_015765634.1	adi|XP_015765636.1	adi|XP_015765637.1	adi|XP_015765638.1	adi|XP_015765639.1	adi|XP_015765640.1	ami|amil.1.2.18502.m1	ami|amil.1.2.18503.m1	ami|amil.1.2.18504.m1	ami|amil.1.2.26217.m1	ami|amil.1.2.3674.m1	ami|amil.1.2.7110.m1	ami|amil.1.2.7113.m1	ami|amil.1.2.7114.m1	ami|amil.1.2.7115.m1	ami|amil.1.2.7119.m1	ami|amil.1.2.7121.m1	ami|amil.1.2.7127.m1	ami|amil.1.2.7129.m1	ami|amil.1.2.7132.m1
adi|XP_015749332.1	dgi|XP_028403422.1	pda|pdam_00018465-RA	adi|XP_015749789.1	adi|XP_015761324.1	aip|KXJ08807.1	aip|KXJ10779.1	alo|g8913.t1	ami|amil.1.2.18622.m1	ami|amil.1.2.23864.m1	ami|amil.1.2.24712.m1	ate|aten_0.1.m1.26419.m1	dgi|XP_028412373.1	pda|pdam_00023350-RA	adi|XP_015753290.1	adi|XP_015761190.1	adi|XP_015762197.1	adi|XP_015777278.1	aeq|actinia_equina_620	aip|KXJ09315.1	aip|KXJ15113.1	aip|KXJ25324.1	dgi|XP_028417827.1	dgi|XP_028417952.1	dgi|XP_028418546.1	dgi|XP_028419034.1	spi|Spis16418	spi|Spis17763	spi|Spis19394	spi|Spis22497	spi|Spis22522	adi|XP_015756719.1	aip|KXJ12893.1	ami|amil.1.2.10151.m1	ami|amil.1.2.10152.m1	ate|aten_0.1.m1.10728.m1	dgi|XP_028412379.1	dgi|XP_028412706.1	dgi|XP_028416025.1	dgi|XP_028417886.1	nve|jgi_Nemve1_44470_gw.3072.2.1	pda|pdam_00004593-RA	spi|Spis11389	spi|Spis11871	spi|Spis14594	adi|XP_015770178.1	nve|jgi_Nemve1_214092_fgenesh1_pg.scaffold_191000056	pda|pdam_00019631-RA	plu|plut2.m8.21332.m1	plu|plut2.m8.24063.m1
aip|KXJ15656.1	aeq|actinia_equina_42779	aeq|actinia_equina_48265	aeq|actinia_equina_48267	aeq|actinia_equina_48268	aeq|actinia_equina_53287	aeq|actinia_equina_721	dgi|XP_028409522.1	dgi|XP_028409556.1	dgi|XP_028416026.1	adi|XP_015753122.1	adi|XP_015753123.1	adi|XP_015753124.1	adi|XP_015753125.1	adi|XP_015753126.1	aip|KXJ06436.1	aip|KXJ15651.1	aip|KXJ15667.1	ami|amil.1.2.21447.m1	dgi|XP_028410687.1	nve|jgi_Nemve1_144549_e_gw.1081.3.1	nve|jgi_Nemve1_207415_fgenesh1_pg.scaffold_80000038	nve|jgi_Nemve1_216666_fgenesh1_pg.scaffold_268000007	nve|jgi_Nemve1_225075_fgenesh1_pg.scaffold_7247000001	adi|XP_015776890.1	adi|XP_015770365.1	ami|amil.1.2.14863.m1	ate|aten_0.1.m1.22510.m1	plu|plut2.m8.33461.m1	plu|plut2.m8.4885.m1	plu|plut2.m8.4893.m1	plu|plut2.m8.4894.m1	plu|plut2.m8.5256.m1	plu|plut2.m8.5257.m1	plu|plut2.m8.5258.m1	plu|plut2.m8.5259.m1	plu|plut2.m8.5260.m1	adi|XP_015778840.1	alo|g15599.t1	ami|amil.1.2.14139.m1	ate|aten_0.1.m1.13900.m1	aeq|actinia_equina_20540	aeq|actinia_equina_36119	aip|KXJ09298.1	aip|KXJ13864.1	aip|KXJ05968.1	dgi|XP_028410618.1	dgi|XP_028410646.1	dgi|XP_028410657.1	dgi|XP_028410668.1
adi|XP_015757272.1	adi|XP_015761880.1	aeq|actinia_equina_24219	aeq|actinia_equina_24222	aeq|actinia_equina_24223	aeq|actinia_equina_24236	aip|KXJ25151.1	aip|KXJ26253.1	alo|g14204.t1	alo|g8828.t1	ami|amil.1.2.10489.m1	ami|amil.1.2.25404.m1	ami|amil.1.2.408.m1	ami|amil.1.2.9795.m1	ate|aten_0.1.m1.20583.m1	ate|aten_0.1.m1.20584.m1	ate|aten_0.1.m1.9412.m1	dgi|XP_028401263.1	dgi|XP_028401264.1	dgi|XP_028401265.1	dgi|XP_028401266.1	nve|jgi_Nemve1_212947_fgenesh1_pg.scaffold_166000018	nve|jgi_Nemve1_246132_estExt_fgenesh1_pg.C_1990007	nve|jgi_Nemve1_246133_estExt_fgenesh1_pg.C_1990008	pda|pdam_00001003-RA	pda|pdam_00008001-RA	spi|Spis10967	spi|Spis1486	spi|Spis17420	adi|XP_015757289.1	alo|g8827.t1	ate|aten_0.1.m1.25312.m1	adi|XP_015758769.1	alo|g7200.t1	ami|amil.1.2.424.m1	ate|aten_0.1.m1.30177.m1	ate|aten_0.1.m1.30185.m1	pda|pdam_00001001-RA	pda|pdam_00008000-RA	adi|XP_015758826.1	aeq|actinia_equina_24220	aip|KXJ25146.1	alo|g7210.t1	ami|amil.1.2.409.m1	plu|plut2.m8.20312.m1	plu|plut2.m8.20314.m1	spi|Spis1488	adi|XP_015758836.1	alo|g7213.t3	adi|XP_015759859.1
dgi|XP_028416911.1	adi|XP_015766361.1	aeq|actinia_equina_5496	aip|KXJ15600.1	alo|g23770.t1	alo|g3395.t1	alo|g6423.t1	alo|g6425.t1	ami|amil.1.2.8186.m1	ate|aten_0.1.m1.15672.m1	ate|aten_0.1.m1.36452.m1	dgi|XP_028400032.1	dgi|XP_028400033.1	dgi|XP_028400034.1	dgi|XP_028400035.1	dgi|XP_028400036.1	dgi|XP_028406947.1	dgi|XP_028406948.1	dgi|XP_028406949.1	dgi|XP_028406950.1	dgi|XP_028407142.1	dgi|XP_028407143.1	dgi|XP_028407144.1	dgi|XP_028407154.1	dgi|XP_028407191.1	dgi|XP_028407192.1	dgi|XP_028407193.1	dgi|XP_028416403.1	dgi|XP_028416699.1	pda|pdam_00010289-RA	plu|plut2.m8.14764.m1	plu|plut2.m8.14766.m1	plu|plut2.m8.14767.m1	plu|plut2.m8.14768.m1	plu|plut2.m8.29614.m1	adi|XP_015775743.1	nve|jgi_Nemve1_11150_gw.269.5.1	pda|pdam_00010288-RA	adi|XP_015780239.1	aeq|actinia_equina_22838	aeq|actinia_equina_22839	aeq|actinia_equina_22840	aeq|actinia_equina_22841	aeq|actinia_equina_24990	aeq|actinia_equina_38985	aip|KXJ08588.1	alo|g3393.t1	ami|amil.1.2.2506.m1	ami|amil.1.2.2508.m1	ate|aten_0.1.m1.34621.m1
adi|XP_015773643.1	aeq|actinia_equina_1494	aeq|actinia_equina_15923	aeq|actinia_equina_20126	aeq|actinia_equina_20127	aeq|actinia_equina_27309	aeq|actinia_equina_32903	aeq|actinia_equina_35516	aeq|actinia_equina_37085	aeq|actinia_equina_38743	aeq|actinia_equina_47484	aeq|actinia_equina_50182	aeq|actinia_equina_52303	aeq|actinia_equina_52746	aip|KXJ07348.1	aip|KXJ08386.1	aip|KXJ11167.1	aip|KXJ11336.1	aip|KXJ22143.1	aip|KXJ27545.1	alo|g15434.t1	alo|g17241.t1	alo|g20286.t1	alo|g20321.t1	alo|g20639.t1	alo|g22514.t1	alo|g252.t1	alo|g26262.t1	alo|g26377.t1	alo|g4374.t1	alo|g9889.t1	ami|amil.1.2.12811.m1	plu|jamg1.model.Sc0000512.7	adi|XP_015777149.1	aeq|actinia_equina_37084	aeq|actinia_equina_42739	aip|KXJ09616.1	alo|g17240.t1	alo|g3163.t1	dgi|XP_028402114.1	nve|jgi_Nemve1_219227_fgenesh1_pg.scaffold_392000011	plu|jamg1.model.Sc0000606.6	plu|jamg1.model.xpSc0007786.1	spi|Spis18422	aeq|actinia_equina_12123	aeq|actinia_equina_53982	aip|KXJ04878.1	aip|KXJ06378.1	aip|KXJ08114.1	aip|KXJ20604.1
adi|XP_015761881.1	adi|XP_015776290.1	aeq|actinia_equina_27803	aeq|actinia_equina_27804	aeq|actinia_equina_27805	aeq|actinia_equina_27806	aeq|actinia_equina_27807	aeq|actinia_equina_27808	aeq|actinia_equina_27809	aeq|actinia_equina_27810	aeq|actinia_equina_27811	aeq|actinia_equina_33156	aeq|actinia_equina_33157	aeq|actinia_equina_33158	aeq|actinia_equina_33159	aeq|actinia_equina_33160	aeq|actinia_equina_33161	aeq|actinia_equina_42673	aeq|actinia_equina_42675	aeq|actinia_equina_42677	aeq|actinia_equina_49138	aeq|actinia_equina_49139	aeq|actinia_equina_49275	aeq|actinia_equina_5233	aeq|actinia_equina_52960	aip|KXJ20402.1	aip|KXJ20432.1	aip|KXJ21974.1	alo|g10815.t1	alo|g3200.t1	alo|g9591.t1	alo|g9592.t1	alo|g9593.t1	alo|g9597.t1	alo|g9598.t1	ami|amil.1.2.10236.m1	ami|amil.1.2.15432.m1	ami|amil.1.2.15440.m1	ami|amil.1.2.15442.m1	ami|amil.1.2.23318.m1	ate|aten_0.1.m1.26691.m1	ate|aten_0.1.m1.30357.m1	ate|aten_0.1.m1.30383.m1	ate|aten_0.1.m1.30404.m1	ate|aten_0.1.m1.5374.m1	dgi|XP_028403749.1	dgi|XP_028403750.1	dgi|XP_028403751.1	dgi|XP_028403752.1	dgi|XP_028406259.1
adi|XP_015747340.1	adi|XP_015751867.1	adi|XP_015752221.1	adi|XP_015754514.1	adi|XP_015762626.1	adi|XP_015769860.1	adi|XP_015774271.1	adi|XP_015778443.1	aeq|actinia_equina_18682	aeq|actinia_equina_22356	aeq|actinia_equina_23841	aeq|actinia_equina_33511	aeq|actinia_equina_35841	aeq|actinia_equina_41606	aeq|actinia_equina_41712	aeq|actinia_equina_44457	aeq|actinia_equina_5850	aip|KXJ06154.1	aip|KXJ06987.1	aip|KXJ07305.1	aip|KXJ07724.1	aip|KXJ10782.1	aip|KXJ11332.1	aip|KXJ12608.1	aip|KXJ21778.1	ami|amil.1.2.17915.m1	ami|amil.1.2.25912.m1	ate|aten_0.1.m1.35668.m1	ate|aten_0.1.m1.4100.m1	dgi|XP_028392648.1	dgi|XP_028394454.1	dgi|XP_028404291.1	dgi|XP_028404394.1	dgi|XP_028412487.1	pda|pdam_00011883-RA	plu|jamg1.model.Sc0000116.62	plu|jamg1.model.xfSc0000135.4	spi|Spis12386	spi|Spis14222	spi|Spis18105	spi|Spis18208	spi|Spis18313	spi|Spis18631	spi|Spis20840	spi|Spis22115	spi|Spis22407	spi|Spis22665	spi|Spis2296	spi|Spis23164	spi|Spis23787
adi|XP_015748257.1	adi|XP_015760787.1	adi|XP_015771630.1	adi|XP_015774338.1	adi|XP_015774339.1	adi|XP_015779575.1	aeq|actinia_equina_12585	aeq|actinia_equina_12586	aeq|actinia_equina_12587	aeq|actinia_equina_12588	aeq|actinia_equina_12589	aeq|actinia_equina_12591	aip|KXJ23923.1	aip|KXJ23981.1	alo|g12299.t1	alo|g16292.t1	alo|g16363.t1	alo|g22570.t1	alo|g22572.t1	alo|g22573.t1	alo|g23427.t1	alo|g23428.t1	alo|g23429.t1	alo|g23430.t1	alo|g23433.t1	ami|amil.1.2.15850.m1	ami|amil.1.2.15851.m1	ami|amil.1.2.22326.m1	ami|amil.1.2.4118.m1	ami|amil.1.2.4119.m1	ami|amil.1.2.4120.m1	ami|amil.1.2.7542.m1	ate|aten_0.1.m1.16688.m1	ate|aten_0.1.m1.24177.m1	ate|aten_0.1.m1.24178.m1	ate|aten_0.1.m1.24179.m1	ate|aten_0.1.m1.24183.m1	ate|aten_0.1.m1.2609.m1	ate|aten_0.1.m1.2610.m1	ate|aten_0.1.m1.2615.m1	ate|aten_0.1.m1.33938.m1	ate|aten_0.1.m1.33942.m1	dgi|XP_028411012.1	nve|jgi_Nemve1_208016_fgenesh1_pg.scaffold_87000045	nve|jgi_Nemve1_220800_fgenesh1_pg.scaffold_582000006	nve|jgi_Nemve1_224555_fgenesh1_pg.scaffold_5027000001	nve|jgi_Nemve1_60452_gw.1452.3.1	nve|jgi_Nemve1_60834_gw.3196.5.1	nve|jgi_Nemve1_70014_gw.87.162.1	nve|jgi_Nemve1_70038_gw.87.163.1
adi|XP_015760471.1	ami|amil.1.2.20071.m1	ate|aten_0.1.m1.28771.m1	ate|aten_0.1.m1.30810.m1	ate|aten_0.1.m1.31808.m1	ate|aten_0.1.m1.32073.m1	ate|aten_0.1.m1.32324.m1	ate|aten_0.1.m1.33930.m1	ate|aten_0.1.m1.36396.m1	ate|aten_0.1.m1.36929.m1	ate|aten_0.1.m1.36988.m1	ate|aten_0.1.m1.37955.m1	ate|aten_0.1.m1.38082.m1	ate|aten_0.1.m1.38303.m1	ate|aten_0.1.m1.4335.m1	ate|aten_0.1.m1.4342.m1	ate|aten_0.1.m1.4343.m1	adi|XP_015767897.1	adi|XP_015767898.1	adi|XP_015767899.1	adi|XP_015767900.1	adi|XP_015767901.1	aeq|actinia_equina_49520	aeq|actinia_equina_49522	aeq|actinia_equina_52628	aeq|actinia_equina_52629	aip|KXJ19039.1	aip|KXJ29176.1	alo|g1004.t1	alo|g17483.t1	alo|g26984.t1	alo|g26985.t1	alo|g26986.t1	alo|g3532.t1	alo|g3533.t1	alo|g3534.t1	ami|amil.1.2.4212.m1	ami|amil.1.2.4216.m1	ami|amil.1.2.4217.m1	ate|aten_0.1.m1.28737.m1	ate|aten_0.1.m1.32774.m1	ate|aten_0.1.m1.37808.m1	ate|aten_0.1.m1.4340.m1	dgi|XP_028390951.1	dgi|XP_028391168.1	dgi|XP_028391234.1	dgi|XP_028391236.1	dgi|XP_028391379.1	dgi|XP_028391380.1	dgi|XP_028391381.1
adi|XP_015768881.1	adi|XP_015768882.1	adi|XP_015768883.1	adi|XP_015768884.1	adi|XP_015768885.1	adi|XP_015768886.1	adi|XP_015768887.1	adi|XP_015768889.1	adi|XP_015768890.1	adi|XP_015768891.1	adi|XP_015778744.1	aeq|actinia_equina_19040	aeq|actinia_equina_22598	aeq|actinia_equina_28903	aeq|actinia_equina_48604	aeq|actinia_equina_50692	aip|KXJ07427.1	aip|KXJ09276.1	aip|KXJ26096.1	aip|KXJ29587.1	alo|g11358.t1	alo|g11361.t1	ami|amil.1.2.5967.m1	ate|aten_0.1.m1.7338.m1	ate|aten_0.1.m1.7342.m1	ate|aten_0.1.m1.7345.m1	dgi|XP_028390603.1	dgi|XP_028390604.1	dgi|XP_028390605.1	dgi|XP_028391886.1	dgi|XP_028392419.1	dgi|XP_028392643.1	dgi|XP_028392692.1	dgi|XP_028397764.1	dgi|XP_028397792.1	dgi|XP_028401174.1	dgi|XP_028401175.1	dgi|XP_028401332.1	dgi|XP_028405266.1	dgi|XP_028405267.1	dgi|XP_028406488.1	dgi|XP_028406489.1	dgi|XP_028408709.1	dgi|XP_028408741.1	dgi|XP_028408773.1	dgi|XP_028408774.1	dgi|XP_028408780.1	dgi|XP_028414268.1	dgi|XP_028414269.1	dgi|XP_028414384.1
adi|XP_015747869.1	adi|XP_015747872.1	adi|XP_015753939.1	adi|XP_015766470.1	adi|XP_015770206.1	adi|XP_015770228.1	adi|XP_015770229.1	adi|XP_015770230.1	adi|XP_015770232.1	aeq|actinia_equina_21098	aeq|actinia_equina_21099	aeq|actinia_equina_21144	aeq|actinia_equina_30318	aeq|actinia_equina_32115	aip|KXJ05965.1	aip|KXJ07452.1	aip|KXJ10224.1	aip|KXJ14851.1	aip|KXJ14872.1	aip|KXJ28905.1	alo|g14014.t1	alo|g14017.t1	alo|g15326.t1	alo|g15327.t1	alo|g25832.t1	alo|g2860.t1	alo|g7257.t1	alo|g7260.t1	ami|amil.1.2.13827.m1	ami|amil.1.2.15252.m1	ami|amil.1.2.15254.m1	ami|amil.1.2.20141.m1	ami|amil.1.2.24821.m1	ami|amil.1.2.5713.m1	ami|amil.1.2.9499.m1	ate|aten_0.1.m1.10679.m1	ate|aten_0.1.m1.10682.m1	ate|aten_0.1.m1.10721.m1	ate|aten_0.1.m1.20821.m1	ate|aten_0.1.m1.9868.m1	dgi|XP_028398831.1	dgi|XP_028398944.1	dgi|XP_028398945.1	dgi|XP_028417692.1	dgi|XP_028417693.1	dgi|XP_028417694.1	dgi|XP_028417695.1	nve|jgi_Nemve1_122010_e_gw.185.79.1	nve|jgi_Nemve1_24_gw.52.2.1	nve|jgi_Nemve1_45_gw.188.2.1
adi|XP_015752126.1	adi|XP_015758734.1	adi|XP_015758735.1	adi|XP_015779047.1	aeq|actinia_equina_1575	aeq|actinia_equina_1576	aeq|actinia_equina_1577	aeq|actinia_equina_18219	aeq|actinia_equina_26034	aeq|actinia_equina_27018	aeq|actinia_equina_27019	aeq|actinia_equina_27020	aeq|actinia_equina_27021	aeq|actinia_equina_27022	aeq|actinia_equina_27023	aeq|actinia_equina_36014	aeq|actinia_equina_44203	aeq|actinia_equina_44204	aeq|actinia_equina_44269	aeq|actinia_equina_44270	aeq|actinia_equina_44271	aip|KXJ06593.1	aip|KXJ11656.1	aip|KXJ13881.1	aip|KXJ17811.1	alo|g20907.t1	alo|g24418.t1	alo|g3575.t1	ami|amil.1.2.1635.m1	ami|amil.1.2.2826.m1	ami|amil.1.2.872.m1	ami|amil.1.2.9272.m1	ate|aten_0.1.m1.11340.m1	ate|aten_0.1.m1.11967.m1	ate|aten_0.1.m1.14960.m1	ate|aten_0.1.m1.17873.m1	ate|aten_0.1.m1.25353.m1	dgi|XP_028397390.1	dgi|XP_028398313.1	dgi|XP_028400615.1	dgi|XP_028400918.1	dgi|XP_028406853.1	dgi|XP_028415291.1	dgi|XP_028419276.1	nve|jgi_Nemve1_10540_gw.73.5.1	nve|jgi_Nemve1_177548_estExt_GenewiseH_1.C_30409	nve|jgi_Nemve1_91061_e_gw.26.194.1	pda|pdam_00000399-RA	pda|pdam_00010608-RA	pda|pdam_00012605-RA
dgi|XP_028402190.1	dgi|XP_028402191.1	dgi|XP_028402229.1	dgi|XP_028402230.1	dgi|XP_028416134.1	dgi|XP_028416135.1	dgi|XP_028416137.1	dgi|XP_028416138.1	dgi|XP_028416839.1	dgi|XP_028416840.1	dgi|XP_028417114.1	dgi|XP_028417115.1	dgi|XP_028417215.1	dgi|XP_028417216.1	dgi|XP_028417528.1	dgi|XP_028417529.1	dgi|XP_028417530.1	dgi|XP_028417531.1	dgi|XP_028417768.1	dgi|XP_028417769.1	dgi|XP_028417770.1	dgi|XP_028417771.1	dgi|XP_028418021.1	dgi|XP_028418025.1	dgi|XP_028418115.1	dgi|XP_028418116.1	dgi|XP_028418148.1	dgi|XP_028418149.1	dgi|XP_028418184.1	dgi|XP_028418185.1	dgi|XP_028418221.1	dgi|XP_028418222.1	dgi|XP_028418223.1	dgi|XP_028418224.1	dgi|XP_028418237.1	dgi|XP_028418238.1	dgi|XP_028418260.1	dgi|XP_028418279.1	dgi|XP_028418280.1	dgi|XP_028418298.1	dgi|XP_028418299.1	dgi|XP_028418342.1	dgi|XP_028418343.1	dgi|XP_028418359.1	dgi|XP_028418360.1	dgi|XP_028418480.1	dgi|XP_028418507.1	dgi|XP_028418508.1	dgi|XP_028418511.1	dgi|XP_028418514.1
aip|KXJ15172.1	aip|KXJ12927.1	aip|KXJ13050.1	aip|KXJ10126.1	aip|KXJ14708.1	aeq|actinia_equina_1252	aeq|actinia_equina_22396	aeq|actinia_equina_31964	aeq|actinia_equina_38270	aeq|actinia_equina_41945	aeq|actinia_equina_43075	aeq|actinia_equina_44000	aeq|actinia_equina_46576	aeq|actinia_equina_46577	aeq|actinia_equina_47300	aeq|actinia_equina_4943	aeq|actinia_equina_6688	aip|KXJ06906.1	aip|KXJ08421.1	aip|KXJ10365.1	aip|KXJ10930.1	aip|KXJ12441.1	aip|KXJ13210.1	aip|KXJ14718.1	aip|KXJ14764.1	aip|KXJ16894.1	aip|KXJ16999.1	aip|KXJ20921.1	aip|KXJ21368.1	aip|KXJ22179.1	aip|KXJ27502.1	aip|KXJ28176.1	aip|KXJ29106.1	aeq|actinia_equina_15036	aeq|actinia_equina_15037	aip|KXJ05133.1	aip|KXJ06070.1	aip|KXJ07512.1	aip|KXJ07514.1	aip|KXJ10113.1	aip|KXJ10125.1	aip|KXJ10367.1	aip|KXJ11929.1	aip|KXJ15450.1	aip|KXJ15552.1	aip|KXJ19375.1	aip|KXJ19383.1	aip|KXJ30095.1	aip|KXJ06909.1	aeq|actinia_equina_29471
adi|XP_015747355.1	adi|XP_015747356.1	adi|XP_015747363.1	adi|XP_015754311.1	adi|XP_015759969.1	adi|XP_015763134.1	adi|XP_015772534.1	adi|XP_015772555.1	adi|XP_015775364.1	adi|XP_015775365.1	adi|XP_015775367.1	adi|XP_015775368.1	aeq|actinia_equina_3616	aeq|actinia_equina_44796	aeq|actinia_equina_4947	aeq|actinia_equina_4950	aeq|actinia_equina_6208	aip|KXJ12259.1	aip|KXJ13373.1	aip|KXJ20037.1	aip|KXJ22172.1	aip|KXJ22187.1	alo|g18588.t1	alo|g18589.t1	alo|g18869.t1	alo|g18870.t1	alo|g23539.t1	alo|g23540.t1	alo|g23541.t1	alo|g26785.t1	ami|amil.1.2.12104.m1	ami|amil.1.2.12106.m1	ami|amil.1.2.14115.m1	ami|amil.1.2.248.m1	ami|amil.1.2.252.m1	ami|amil.1.2.253.m1	ate|aten_0.1.m1.2707.m1	ate|aten_0.1.m1.6520.m1	ate|aten_0.1.m1.6522.m1	dgi|XP_028397226.1	dgi|XP_028412066.1	dgi|XP_028412075.1	dgi|XP_028413003.1	dgi|XP_028413009.1	dgi|XP_028413389.1	dgi|XP_028413773.1	dgi|XP_028417676.1	dgi|XP_028418728.1	dgi|XP_028419241.1	dgi|XP_028419242.1
adi|XP_015748466.1	adi|XP_015768776.1	alo|g22459.t1	alo|g22550.t1	alo|g3984.t1	ami|amil.1.2.10049.m1	ami|amil.1.2.23721.m1	ami|amil.1.2.6369.m1	ate|aten_0.1.m1.23561.m1	ate|aten_0.1.m1.23562.m1	ate|aten_0.1.m1.23685.m1	ate|aten_0.1.m1.24148.m1	ate|aten_0.1.m1.26957.m1	ate|aten_0.1.m1.29575.m1	ate|aten_0.1.m1.33203.m1	plu|plut2.m8.18261.m1	plu|plut2.m8.22453.m1	plu|plut2.m8.22454.m1	plu|plut2.m8.22455.m1	plu|plut2.m8.24986.m1	plu|plut2.m8.24990.m1	plu|plut2.m8.24991.m1	plu|plut2.m8.26218.m1	plu|plut2.m8.26312.m1	plu|plut2.m8.26313.m1	pda|pdam_00007571-RA	adi|XP_015750158.1	adi|XP_015753456.1	adi|XP_015764613.1	adi|XP_015764614.1	adi|XP_015764615.1	adi|XP_015764616.1	adi|XP_015764617.1	adi|XP_015768777.1	adi|XP_015771306.1	adi|XP_015771324.1	adi|XP_015772038.1	adi|XP_015780867.1	aeq|actinia_equina_14724	aeq|actinia_equina_14725	aeq|actinia_equina_54021	aip|KXJ27328.1	alo|g16997.t1	alo|g22543.t1	ami|amil.1.2.10032.m1	ami|amil.1.2.10037.m1	ami|amil.1.2.17785.m1	ami|amil.1.2.19886.m1	ami|amil.1.2.24738.m1	ate|aten_0.1.m1.23552.m1
adi|XP_015749436.1	adi|XP_015749437.1	adi|XP_015773539.1	adi|XP_015773562.1	adi|XP_015773575.1	adi|XP_015773576.1	adi|XP_015773577.1	adi|XP_015773579.1	aeq|actinia_equina_26194	aeq|actinia_equina_27552	aeq|actinia_equina_27553	aeq|actinia_equina_27554	aeq|actinia_equina_9481	aeq|actinia_equina_9482	aeq|actinia_equina_9483	aip|KXJ08008.1	aip|KXJ08011.1	alo|g9213.t1	alo|g9215.t1	alo|g9217.t1	ami|amil.1.2.14955.m1	ami|amil.1.2.14958.m1	ate|aten_0.1.m1.3611.m1	ate|aten_0.1.m1.3612.m1	dgi|XP_028394723.1	dgi|XP_028401629.1	dgi|XP_028403443.1	nve|jgi_Nemve1_128127_e_gw.246.100.1	nve|jgi_Nemve1_128140_e_gw.246.61.1	nve|jgi_Nemve1_128164_e_gw.246.69.1	nve|jgi_Nemve1_130673_e_gw.283.24.1	nve|jgi_Nemve1_130690_e_gw.283.23.1	nve|jgi_Nemve1_131119_e_gw.290.43.1	nve|jgi_Nemve1_131129_e_gw.290.63.1	nve|jgi_Nemve1_131148_e_gw.290.14.1	nve|jgi_Nemve1_131151_e_gw.290.50.1	nve|jgi_Nemve1_131713_e_gw.299.77.1	nve|jgi_Nemve1_132786_e_gw.312.55.1	nve|jgi_Nemve1_132810_e_gw.312.62.1	nve|jgi_Nemve1_138918_e_gw.450.13.1	nve|jgi_Nemve1_140130_e_gw.505.9.1	nve|jgi_Nemve1_142847_e_gw.710.6.1	nve|jgi_Nemve1_144926_e_gw.1218.7.1	nve|jgi_Nemve1_145471_e_gw.1427.3.1	nve|jgi_Nemve1_175942_estExt_gwp.C_5050008	nve|jgi_Nemve1_192556_estExt_GenewiseH_1.C_2460104	nve|jgi_Nemve1_193373_estExt_GenewiseH_1.C_2900028	nve|jgi_Nemve1_207086_fgenesh1_pg.scaffold_76000070	nve|jgi_Nemve1_217091_fgenesh1_pg.scaffold_283000010	nve|jgi_Nemve1_41287_gw.865.3.1
adi|XP_015751952.1	adi|XP_015753791.1	adi|XP_015753792.1	adi|XP_015762522.1	adi|XP_015762563.1	adi|XP_015768232.1	aeq|actinia_equina_10661	aeq|actinia_equina_11892	aeq|actinia_equina_11893	aeq|actinia_equina_22297	aeq|actinia_equina_27640	aeq|actinia_equina_27641	aeq|actinia_equina_27642	aeq|actinia_equina_27643	aeq|actinia_equina_27644	aeq|actinia_equina_27645	aeq|actinia_equina_27646	aeq|actinia_equina_29792	aeq|actinia_equina_51343	aip|KXJ11681.1	aip|KXJ11694.1	aip|KXJ21662.1	aip|KXJ21685.1	aip|KXJ26610.1	alo|g10026.t1	alo|g10027.t1	alo|g10134.t1	alo|g10135.t1	alo|g10136.t1	alo|g14178.t1	alo|g8419.t1	alo|g8421.t1	alo|g8423.t1	alo|g8435.t1	alo|g8437.t1	ami|amil.1.2.18310.m1	ami|amil.1.2.6422.m1	ami|amil.1.2.6425.m1	ami|amil.1.2.6880.m1	ami|amil.1.2.7610.m1	ami|amil.1.2.7612.m1	ate|aten_0.1.m1.18824.m1	ate|aten_0.1.m1.18906.m1	ate|aten_0.1.m1.25800.m1	ate|aten_0.1.m1.25807.m1	ate|aten_0.1.m1.28882.m1	ate|aten_0.1.m1.28894.m1	dgi|XP_028395216.1	dgi|XP_028395217.1	dgi|XP_028395218.1
adi|XP_015756735.1	adi|XP_015757113.1	aeq|actinia_equina_14070	aeq|actinia_equina_14084	aeq|actinia_equina_14892	aeq|actinia_equina_22529	aeq|actinia_equina_23676	aeq|actinia_equina_24560	aeq|actinia_equina_25153	aeq|actinia_equina_25334	aeq|actinia_equina_31168	aeq|actinia_equina_32690	aeq|actinia_equina_34150	aeq|actinia_equina_35007	aeq|actinia_equina_38537	aeq|actinia_equina_39079	aeq|actinia_equina_40095	aeq|actinia_equina_40404	aeq|actinia_equina_48096	aeq|actinia_equina_54305	aeq|actinia_equina_6814	aeq|actinia_equina_7761	aip|KXJ13671.1	ami|amil.1.2.19199.m1	ate|aten_0.1.m1.23424.m1	ate|aten_0.1.m1.26907.m1	dgi|XP_028404832.1	dgi|XP_028408581.1	dgi|XP_028408827.1	dgi|XP_028410772.1	dgi|XP_028412043.1	dgi|XP_028414087.1	dgi|XP_028418567.1	dgi|XP_028419040.1	dgi|XP_028419041.1	dgi|XP_028419090.1	plu|jamg1.model.Sc0000118.25	plu|jamg1.model.Sc0000355.12	plu|jamg1.model.Sc0000584.11	plu|jamg1.model.xfSc0000106.5	spi|Spis11814	spi|Spis23124	spi|Spis257	adi|XP_015765740.1	adi|XP_015771268.1	adi|XP_015771269.1	aeq|actinia_equina_18046	aeq|actinia_equina_20899	aeq|actinia_equina_21749	aeq|actinia_equina_37107
adi|XP_015747349.1	adi|XP_015762905.1	adi|XP_015762908.1	adi|XP_015768094.1	adi|XP_015768095.1	adi|XP_015771173.1	aeq|actinia_equina_43415	aip|KXJ20751.1	alo|g17969.t1	alo|g7530.t1	alo|g7531.t1	alo|g7533.t1	alo|g7534.t1	alo|g9822.t1	alo|g9830.t1	ami|amil.1.2.11327.m1	ami|amil.1.2.11328.m1	ami|amil.1.2.14971.m1	ami|amil.1.2.14980.m1	ami|amil.1.2.15137.m1	ami|amil.1.2.16325.m1	ate|aten_0.1.m1.28654.m1	ate|aten_0.1.m1.3937.m1	ate|aten_0.1.m1.3939.m1	ate|aten_0.1.m1.3940.m1	ate|aten_0.1.m1.3941.m1	ate|aten_0.1.m1.6434.m1	dgi|XP_028395808.1	dgi|XP_028395809.1	dgi|XP_028395810.1	dgi|XP_028395850.1	dgi|XP_028395851.1	dgi|XP_028395852.1	dgi|XP_028395853.1	dgi|XP_028396592.1	dgi|XP_028396594.1	dgi|XP_028396595.1	dgi|XP_028396596.1	dgi|XP_028397585.1	dgi|XP_028397586.1	dgi|XP_028397587.1	dgi|XP_028407194.1	dgi|XP_028409345.1	dgi|XP_028416879.1	nve|jgi_Nemve1_145353_e_gw.1403.1.1	pda|pdam_00002417-RA	pda|pdam_00002418-RA	pda|pdam_00009723-RA	pda|pdam_00009725-RA	pda|pdam_00019691-RA
nve|jgi_Nemve1_244691_estExt_fgenesh1_pg.C_1310024	adi|XP_015774319.1	alo|g15484.t1	alo|g25895.t1	alo|g5410.t1	ami|amil.1.2.12522.m1	ami|amil.1.2.1549.m1	ami|amil.1.2.24532.m1	ami|amil.1.2.24772.m1	ate|aten_0.1.m1.13850.m1	ate|aten_0.1.m1.14657.m1	ate|aten_0.1.m1.25305.m1	ate|aten_0.1.m1.27985.m1	ate|aten_0.1.m1.29213.m1	ate|aten_0.1.m1.29768.m1	ate|aten_0.1.m1.29964.m1	ate|aten_0.1.m1.33117.m1	ate|aten_0.1.m1.38304.m1	ate|aten_0.1.m1.4064.m1	pda|pdam_00017533-RA	aeq|actinia_equina_10167	aeq|actinia_equina_12006	aeq|actinia_equina_12096	aeq|actinia_equina_22178	aeq|actinia_equina_25578	aeq|actinia_equina_35498	aip|KXJ05590.1	aip|KXJ07246.1	aip|KXJ11547.1	aip|KXJ16267.1	aip|KXJ24280.1	alo|g15531.t1	alo|g19575.t1	alo|g26401.t1	alo|g7696.t1	alo|g8094.t1	ami|amil.1.2.10148.m1	ami|amil.1.2.26380.m1	ate|aten_0.1.m1.32058.m1	ate|aten_0.1.m1.32064.m1	ate|aten_0.1.m1.35082.m1	ate|aten_0.1.m1.37863.m1	ate|aten_0.1.m1.38161.m1	plu|plut2.m8.1587.m1	plu|plut2.m8.21539.m1	plu|plut2.m8.23352.m1	plu|plut2.m8.23676.m1	plu|plut2.m8.30347.m1	plu|plut2.m8.4163.m1	spi|Spis2724
adi|XP_015759869.1	alo|g15152.t1	alo|g18953.t1	ami|amil.1.2.8130.m1	ate|aten_0.1.m1.8098.m1	pda|pdam_00014595-RA	plu|plut2.m8.9604.m1	spi|Spis11581	adi|XP_015769749.1	adi|XP_015769772.1	adi|XP_015769773.1	adi|XP_015769774.1	aeq|actinia_equina_17936	aeq|actinia_equina_18034	aeq|actinia_equina_25997	aeq|actinia_equina_25998	aeq|actinia_equina_25999	aeq|actinia_equina_28592	aeq|actinia_equina_40090	aeq|actinia_equina_47317	aeq|actinia_equina_52008	aeq|actinia_equina_8945	aeq|actinia_equina_9006	alo|g20443.t1	alo|g20444.t1	ami|amil.1.2.14082.m1	ate|aten_0.1.m1.8229.m1	ate|aten_0.1.m1.8230.m1	nve|jgi_Nemve1_157697_estExt_gwp.C_10169	nve|jgi_Nemve1_172129_estExt_gwp.C_2020080	pda|pdam_00006342-RA	pda|pdam_00006359-RA	plu|plut2.m8.25394.m1	spi|Spis3217	spi|Spis3227.t1	spi|Spis6112.t3	adi|XP_015769779.1	adi|XP_015769780.1	adi|XP_015769781.1	adi|XP_015769782.1	aeq|actinia_equina_18035	aip|KXJ21543.1	alo|g20445.t1	ami|amil.1.2.14080.m1	ami|amil.1.2.1490.m1	ate|aten_0.1.m1.8225.m1	dgi|XP_028393762.1	dgi|XP_028393763.1	dgi|XP_028393764.1	nve|jgi_Nemve1_135118_e_gw.351.59.1
nve|jgi_Nemve1_69856_gw.13250.1.1	plu|jamg1.model.Sc0000118.36	nve|jgi_Nemve1_65792_gw.1166.3.1	nve|jgi_Nemve1_77252_gw.8797.1.1	nve|jgi_Nemve1_61153_gw.310.128.1	nve|jgi_Nemve1_62953_gw.694.39.1	nve|jgi_Nemve1_62955_gw.316.113.1	nve|jgi_Nemve1_62984_gw.310.131.1	nve|jgi_Nemve1_62991_gw.357.78.1	nve|jgi_Nemve1_63003_gw.310.133.1	nve|jgi_Nemve1_63015_gw.310.134.1	nve|jgi_Nemve1_63022_gw.753.11.1	nve|jgi_Nemve1_63032_gw.357.79.1	nve|jgi_Nemve1_63039_gw.694.40.1	nve|jgi_Nemve1_63056_gw.310.135.1	nve|jgi_Nemve1_63059_gw.310.136.1	nve|jgi_Nemve1_63074_gw.694.41.1	nve|jgi_Nemve1_63092_gw.357.80.1	nve|jgi_Nemve1_63099_gw.853.12.1	nve|jgi_Nemve1_63859_gw.1058.12.1	nve|jgi_Nemve1_64430_gw.4038.4.1	nve|jgi_Nemve1_65197_gw.1091.15.1	nve|jgi_Nemve1_65423_gw.357.91.1	nve|jgi_Nemve1_65690_gw.6529.8.1	nve|jgi_Nemve1_65728_gw.4847.5.1	nve|jgi_Nemve1_65878_gw.5825.5.1	nve|jgi_Nemve1_65973_gw.381.32.1	nve|jgi_Nemve1_66040_gw.1252.6.1	nve|jgi_Nemve1_66057_gw.2825.8.1	nve|jgi_Nemve1_66089_gw.6511.6.1	nve|jgi_Nemve1_66179_gw.4203.5.1	nve|jgi_Nemve1_66307_gw.6841.3.1	nve|jgi_Nemve1_67950_gw.8229.3.1	nve|jgi_Nemve1_68097_gw.8251.5.1	nve|jgi_Nemve1_68224_gw.8561.5.1	nve|jgi_Nemve1_68291_gw.8673.3.1	nve|jgi_Nemve1_68356_gw.8690.4.1	nve|jgi_Nemve1_68486_gw.9483.1.1	nve|jgi_Nemve1_68621_gw.9696.5.1	nve|jgi_Nemve1_71718_gw.316.146.1	nve|jgi_Nemve1_72129_gw.310.258.1	nve|jgi_Nemve1_72244_gw.316.148.1	nve|jgi_Nemve1_72245_gw.194.68.1	nve|jgi_Nemve1_72277_gw.316.149.1	nve|jgi_Nemve1_72309_gw.233.221.1	nve|jgi_Nemve1_72310_gw.316.150.1	nve|jgi_Nemve1_72311_gw.316.151.1	nve|jgi_Nemve1_72316_gw.569.35.1	nve|jgi_Nemve1_72318_gw.310.259.1	nve|jgi_Nemve1_72320_gw.316.152.1
adi|XP_015748809.1	aeq|actinia_equina_22362	aeq|actinia_equina_25144	aeq|actinia_equina_31515	aeq|actinia_equina_32320	aeq|actinia_equina_4009	aip|KXJ09523.1	alo|g25396.t1	alo|g5711.t1	ami|amil.1.2.24044.m1	dgi|XP_028418113.1	dgi|XP_028418114.1	pda|pdam_00026037-RA	spi|Spis5984	nve|jgi_Nemve1_212894_fgenesh1_pg.scaffold_165000002	nve|jgi_Nemve1_213337_fgenesh1_pg.scaffold_174000022	adi|XP_015773170.1	aeq|actinia_equina_32321	aeq|actinia_equina_47213	aip|KXJ07091.1	aip|KXJ29174.1	dgi|XP_028407455.1	dgi|XP_028407841.1	dgi|XP_028409272.1	dgi|XP_028416460.1	dgi|XP_028417218.1	dgi|XP_028418464.1	dgi|XP_028419017.1	dgi|XP_028419116.1	dgi|XP_028419208.1	pda|pdam_00025503-RA	spi|Spis5983	aeq|actinia_equina_17532	ami|amil.1.2.24541.m1	dgi|XP_028410471.1	dgi|XP_028413350.1	dgi|XP_028418300.1	alo|g7856.t1	ate|aten_0.1.m1.16066.m1	ate|aten_0.1.m1.33072.m1	dgi|XP_028392388.1	dgi|XP_028393321.1	dgi|XP_028393322.1	dgi|XP_028397130.1	dgi|XP_028399974.1	dgi|XP_028407429.1	dgi|XP_028413349.1	dgi|XP_028413641.1	dgi|XP_028414655.1	dgi|XP_028416975.1
adi|XP_015751578.1	adi|XP_015751579.1	adi|XP_015751580.1	adi|XP_015751581.1	adi|XP_015751582.1	adi|XP_015751612.1	adi|XP_015751613.1	adi|XP_015751614.1	adi|XP_015751615.1	adi|XP_015751616.1	adi|XP_015751617.1	adi|XP_015751618.1	adi|XP_015751619.1	adi|XP_015751620.1	adi|XP_015753502.1	aeq|actinia_equina_27000	aeq|actinia_equina_27006	aeq|actinia_equina_35731	aeq|actinia_equina_35732	aeq|actinia_equina_35741	alo|g902.t1	ami|amil.1.2.16447.m1	ami|amil.1.2.6356.m1	ami|amil.1.2.6359.m1	ate|aten_0.1.m1.13585.m1	ate|aten_0.1.m1.4784.m1	ate|aten_0.1.m1.4804.m1	ate|aten_0.1.m1.4858.m1	ate|aten_0.1.m1.4859.m1	ate|aten_0.1.m1.4862.m1	ate|aten_0.1.m1.4874.m1	ate|aten_0.1.m1.4876.m1	ate|aten_0.1.m1.4878.m1	pda|pdam_00002947-RA	plu|plut2.m8.14934.m1	spi|Spis12732	spi|Spis20028	aeq|actinia_equina_38471	aeq|actinia_equina_9234	adi|XP_015751587.1	alo|g22214.t1	adi|XP_015751622.1	adi|XP_015753503.1	spi|Spis16021	spi|Spis23367	aip|KXJ08471.1	aip|KXJ14133.1	aip|KXJ14134.1	aip|KXJ14138.1	aip|KXJ14144.1
adi|XP_015747826.1	aip|KXJ27875.1	ami|amil.1.2.14882.m1	ate|aten_0.1.m1.36806.m1	nve|jgi_Nemve1_110556_e_gw.101.3.1	nve|jgi_Nemve1_53249_gw.636.13.1	pda|pdam_00003707-RA	plu|plut2.m8.17689.m1	spi|Spis15483	spi|Spis6768	adi|XP_015767676.1	aeq|actinia_equina_33068	aeq|actinia_equina_33069	aeq|actinia_equina_34805	aeq|actinia_equina_34807	aip|KXJ27893.1	aip|KXJ29009.1	aip|KXJ29032.1	ami|amil.1.2.1209.m1	ate|aten_0.1.m1.13957.m1	dgi|XP_028402749.1	dgi|XP_028417057.1	pda|pdam_00018232-RA	pda|pdam_00018235-RA	plu|plut2.m8.5058.m1	plu|plut2.m8.5059.m1	spi|Spis9771	spi|Spis9774	adi|XP_015767677.1	alo|g15651.t1	ate|aten_0.1.m1.13948.m1	nve|jgi_Nemve1_3315_gw.636.5.1	nve|jgi_Nemve1_202728_fgenesh1_pg.scaffold_37000103	aeq|actinia_equina_2679	aeq|actinia_equina_2680	aeq|actinia_equina_2681	aeq|actinia_equina_2682	aeq|actinia_equina_2683	aeq|actinia_equina_2684	aeq|actinia_equina_2685	aeq|actinia_equina_2686	aeq|actinia_equina_2687	aeq|actinia_equina_2688	aeq|actinia_equina_2689	aeq|actinia_equina_33318	aip|KXJ16001.1	aip|KXJ21190.1	aip|KXJ21193.1	aip|KXJ21477.1	aip|KXJ27894.1
adi|XP_015748065.1	adi|XP_015750384.1	adi|XP_015754128.1	alo|g18438.t1	alo|g18440.t1	alo|g18441.t1	alo|g18443.t1	alo|g18444.t1	alo|g18445.t1	alo|g18446.t1	ami|amil.1.2.21839.m1	ami|amil.1.2.21840.m1	ami|amil.1.2.21843.m1	ami|amil.1.2.21844.m1	ami|amil.1.2.23416.m1	ate|aten_0.1.m1.16371.m1	ate|aten_0.1.m1.16373.m1	ate|aten_0.1.m1.16380.m1	ate|aten_0.1.m1.16384.m1	ate|aten_0.1.m1.16392.m1	pda|pdam_00014102-RA	pda|pdam_00014103-RA	pda|pdam_00014104-RA	pda|pdam_00014105-RA	pda|pdam_00019747-RA	plu|plut2.m8.21052.m1	plu|plut2.m8.21053.m1	spi|Spis10984	spi|Spis10985	spi|Spis10989	spi|Spis10991	spi|Spis10992	spi|Spis10993	spi|Spis10994	adi|XP_015754064.1	adi|XP_015754111.1	aeq|actinia_equina_413	aeq|actinia_equina_492	ami|amil.1.2.23414.m1	ami|amil.1.2.23415.m1	ami|amil.1.2.23417.m1	ami|amil.1.2.5317.m1	ami|amil.1.2.5322.m1	ate|aten_0.1.m1.16377.m1	ate|aten_0.1.m1.16381.m1	ate|aten_0.1.m1.16383.m1	ate|aten_0.1.m1.16385.m1	ate|aten_0.1.m1.16393.m1	dgi|XP_028394215.1	dgi|XP_028394216.1
adi|XP_015748280.1	alo|g21309.t1	alo|g21313.t1	ami|amil.1.2.1162.m1	ami|amil.1.2.1164.m1	adi|XP_015755312.1	adi|XP_015770943.1	adi|XP_015770959.1	aeq|actinia_equina_32830	aeq|actinia_equina_3924	aeq|actinia_equina_51994	aip|KXJ21910.1	aip|KXJ25339.1	aip|KXJ29447.1	alo|g21314.t1	alo|g21691.t1	alo|g24733.t1	ami|amil.1.2.1155.m1	ami|amil.1.2.1167.m1	ami|amil.1.2.8249.m1	ate|aten_0.1.m1.1053.m1	ate|aten_0.1.m1.1064.m1	ate|aten_0.1.m1.1071.m1	ate|aten_0.1.m1.30517.m1	dgi|XP_028391422.1	dgi|XP_028395796.1	dgi|XP_028396825.1	dgi|XP_028397385.1	dgi|XP_028397386.1	dgi|XP_028398324.1	dgi|XP_028398325.1	dgi|XP_028400247.1	dgi|XP_028400248.1	dgi|XP_028401873.1	dgi|XP_028401875.1	dgi|XP_028401949.1	dgi|XP_028401950.1	dgi|XP_028401951.1	dgi|XP_028402735.1	dgi|XP_028402736.1	dgi|XP_028403152.1	dgi|XP_028403235.1	dgi|XP_028403236.1	dgi|XP_028405609.1	dgi|XP_028405896.1	dgi|XP_028405905.1	dgi|XP_028405916.1	dgi|XP_028405924.1	dgi|XP_028405932.1	dgi|XP_028405944.1
adi|XP_015750107.1	ami|amil.1.2.19442.m1	plu|plut2.m8.29281.m1	adi|XP_015754508.1	ami|amil.1.2.25496.m1	ate|aten_0.1.m1.18111.m1	adi|XP_015759775.1	ami|amil.1.2.12408.m1	ami|amil.1.2.23470.m1	ami|amil.1.2.24424.m1	ate|aten_0.1.m1.32309.m1	ate|aten_0.1.m1.36022.m1	adi|XP_015764534.1	ate|aten_0.1.m1.18146.m1	ate|aten_0.1.m1.20458.m1	ate|aten_0.1.m1.2398.m1	ate|aten_0.1.m1.25641.m1	ate|aten_0.1.m1.26735.m1	ate|aten_0.1.m1.29223.m1	ate|aten_0.1.m1.35682.m1	ate|aten_0.1.m1.5470.m1	adi|XP_015770585.1	adi|XP_015775507.1	adi|XP_015780012.1	aeq|actinia_equina_15828	aeq|actinia_equina_15900	aeq|actinia_equina_25807	aeq|actinia_equina_31414	aeq|actinia_equina_36786	aeq|actinia_equina_3952	aeq|actinia_equina_41493	aeq|actinia_equina_43712	aeq|actinia_equina_53478	aip|KXJ07749.1	alo|g16427.t1	alo|g4570.t1	alo|g8626.t1	ate|aten_0.1.m1.14650.m1	ate|aten_0.1.m1.23112.m1	ate|aten_0.1.m1.31170.m1	ate|aten_0.1.m1.4108.m1	plu|plut2.m8.18899.m1	plu|plut2.m8.25134.m1	plu|plut2.m8.6310.m1	spi|Spis21177	adi|XP_015771327.1	alo|g20459.t1	alo|g21005.t1	alo|g3057.t1	nve|jgi_Nemve1_198753_fgenesh1_pg.scaffold_11000165
adi|XP_015755867.1	adi|XP_015755868.1	adi|XP_015755869.1	adi|XP_015755870.1	adi|XP_015755871.1	adi|XP_015755872.1	adi|XP_015755873.1	aeq|actinia_equina_13652	aeq|actinia_equina_39165	aeq|actinia_equina_39166	aeq|actinia_equina_42895	aeq|actinia_equina_47420	aeq|actinia_equina_54390	alo|g10692.t1	alo|g10695.t1	alo|g10696.t1	alo|g10697.t1	ami|amil.1.2.25011.m1	ami|amil.1.2.6644.m1	ami|amil.1.2.6645.m1	ate|aten_0.1.m1.14251.m1	ate|aten_0.1.m1.14252.m1	ate|aten_0.1.m1.14253.m1	ate|aten_0.1.m1.14259.m1	nve|jgi_Nemve1_202733_fgenesh1_pg.scaffold_37000108	pda|pdam_00024466-RA	plu|plut2.m8.2.m1	plu|plut2.m8.31270.m1	plu|plut2.m8.33355.m1	plu|plut2.m8.5033.m1	plu|plut2.m8.7.m1	spi|Spis11552	spi|Spis11553	spi|Spis11554	spi|Spis22717	adi|XP_015760345.1	adi|XP_015760346.1	adi|XP_015760347.1	ami|amil.1.2.5072.m1	ami|amil.1.2.5081.m1	ate|aten_0.1.m1.14212.m1	ate|aten_0.1.m1.14224.m1	adi|XP_015760349.1	adi|XP_015760350.1	adi|XP_015760351.1	aeq|actinia_equina_2468	aeq|actinia_equina_30963	aeq|actinia_equina_49788	aeq|actinia_equina_51795	aip|KXJ27839.1
adi|XP_015747588.1	alo|g22254.t1	alo|g884.t1	ami|amil.1.2.12936.m1	ate|aten_0.1.m1.4723.m1	ate|aten_0.1.m1.4903.m1	pda|pdam_00011279-RA	plu|plut2.m8.20444.m1	plu|plut2.m8.21844.m1	plu|plut2.m8.21848.m1	spi|Spis14422	spi|Spis14633	spi|Spis8618	adi|XP_015752558.1	aeq|actinia_equina_21899	aeq|actinia_equina_25653	alo|g24553.t1	alo|g25056.t1	ami|amil.1.2.730.m1	ate|aten_0.1.m1.36900.m1	dgi|XP_028406301.1	nve|jgi_Nemve1_163134_estExt_gwp.C_370072	pda|pdam_00008393-RA	pda|pdam_00010887-RA	plu|plut2.m8.12138.m1	adi|XP_015765136.1	aeq|actinia_equina_25654	aip|KXJ14284.1	ami|amil.1.2.25521.m1	ami|amil.1.2.25524.m1	nve|jgi_Nemve1_116588_e_gw.139.47.1	plu|plut2.m8.8109.m1	adi|XP_015770064.1	adi|XP_015770065.1	adi|XP_015770066.1	adi|XP_015770067.1	adi|XP_015770068.1	adi|XP_015770069.1	adi|XP_015770070.1	adi|XP_015770071.1	adi|XP_015770072.1	adi|XP_015770073.1	adi|XP_015770074.1	aeq|actinia_equina_37736	aeq|actinia_equina_37737	aeq|actinia_equina_37738	aeq|actinia_equina_37739	aeq|actinia_equina_37740	aeq|actinia_equina_37741	aeq|actinia_equina_37742
adi|XP_015748101.1	adi|XP_015748104.1	adi|XP_015757549.1	adi|XP_015757550.1	adi|XP_015757551.1	adi|XP_015757552.1	adi|XP_015765163.1	adi|XP_015765164.1	adi|XP_015765166.1	adi|XP_015765167.1	aeq|actinia_equina_35645	aeq|actinia_equina_35646	aeq|actinia_equina_35647	aeq|actinia_equina_37676	aeq|actinia_equina_8757	aeq|actinia_equina_8758	aeq|actinia_equina_8761	aip|KXJ08658.1	alo|g4391.t1	ami|amil.1.2.13580.m1	ami|amil.1.2.25303.m1	ami|amil.1.2.25304.m1	ate|aten_0.1.m1.26180.m1	ate|aten_0.1.m1.26182.m1	ate|aten_0.1.m1.26186.m1	nve|jgi_Nemve1_220962_fgenesh1_pg.scaffold_614000001	nve|jgi_Nemve1_241522_estExt_fgenesh1_pg.C_460126	pda|pdam_00023210-RA	plu|plut2.m8.11992.m1	plu|plut2.m8.26106.m1	spi|Spis19943	spi|Spis19945	adi|XP_015748102.1	adi|XP_015748103.1	adi|XP_015749736.1	adi|XP_015749737.1	adi|XP_015757479.1	adi|XP_015765165.1	adi|XP_015765168.1	adi|XP_015765170.1	alo|g4385.t1	alo|g4392.t1	ate|aten_0.1.m1.26194.m1	dgi|XP_028396775.1	dgi|XP_028396776.1	dgi|XP_028396777.1	dgi|XP_028396782.1	dgi|XP_028396889.1	dgi|XP_028413354.1	dgi|XP_028414099.1
adi|XP_015757315.1	adi|XP_015757346.1	alo|g6839.t1	alo|g6840.t1	alo|g7198.t1	ami|amil.1.2.9075.m1	pda|pdam_00001019-RA	pda|pdam_00001022-RA	pda|pdam_00014134-RA	plu|jamg1.model.Sc0000035.9	plu|jamg1.model.Sc0000217.17	plu|plut2.m8.15332.m1	plu|plut2.m8.15333.m1	plu|plut2.m8.20323.m1	spi|Spis1466	spi|Spis7079	adi|XP_015759790.1	adi|XP_015760233.1	adi|XP_015760241.1	adi|XP_015760249.1	adi|XP_015760256.1	adi|XP_015760268.1	adi|XP_015760278.1	aeq|actinia_equina_18395	aeq|actinia_equina_18397	aeq|actinia_equina_18398	aeq|actinia_equina_18399	aeq|actinia_equina_18401	aeq|actinia_equina_18402	aeq|actinia_equina_27882	aeq|actinia_equina_33842	aeq|actinia_equina_43313	aeq|actinia_equina_43314	aeq|actinia_equina_43316	aeq|actinia_equina_43979	aeq|actinia_equina_43980	aeq|actinia_equina_44228	aeq|actinia_equina_45685	aeq|actinia_equina_9275	aip|KXJ13090.1	aip|KXJ17379.1	aip|KXJ17388.1	aip|KXJ25224.1	alo|g24143.t1	alo|g24144.t1	ami|amil.1.2.369.m1	ami|amil.1.2.372.m1	ami|amil.1.2.425.m1	ate|aten_0.1.m1.20620.m1	ate|aten_0.1.m1.20623.m1
dgi|XP_028399293.1	dgi|XP_028413739.1	dgi|XP_028413740.1	dgi|XP_028413741.1	dgi|XP_028413743.1	dgi|XP_028397084.1	dgi|XP_028399290.1	dgi|XP_028399291.1	dgi|XP_028399301.1	dgi|XP_028399302.1	dgi|XP_028399303.1	dgi|XP_028399304.1	dgi|XP_028399306.1	dgi|XP_028399307.1	dgi|XP_028399310.1	dgi|XP_028399323.1	dgi|XP_028399325.1	dgi|XP_028399387.1	dgi|XP_028399388.1	dgi|XP_028413711.1	dgi|XP_028413745.1	dgi|XP_028413746.1	dgi|XP_028413747.1	dgi|XP_028413748.1	dgi|XP_028413750.1	dgi|XP_028416915.1	dgi|XP_028413713.1	dgi|XP_028416918.1	dgi|XP_028399372.1	dgi|XP_028416919.1	dgi|XP_028413744.1	dgi|XP_028416901.1	dgi|XP_028399326.1	dgi|XP_028413706.1	dgi|XP_028413749.1	aip|KXJ10259.1	dgi|XP_028399386.1	dgi|XP_028399502.1	dgi|XP_028399294.1	dgi|XP_028399295.1	dgi|XP_028399296.1	dgi|XP_028399308.1	dgi|XP_028399309.1	dgi|XP_028399311.1	dgi|XP_028399355.1	dgi|XP_028399370.1	dgi|XP_028399371.1	dgi|XP_028399389.1	dgi|XP_028399390.1	dgi|XP_028399539.1
adi|XP_015747975.1	adi|XP_015761275.1	adi|XP_015763917.1	alo|g14956.t1	alo|g19527.t1	alo|g19882.t1	alo|g20992.t1	alo|g22943.t1	alo|g24942.t1	alo|g3071.t1	alo|g657.t1	alo|g8017.t1	alo|g8726.t1	ate|aten_0.1.m1.31659.m1	plu|plut2.m8.31728.m1	spi|Spis5649	spi|Spis5668	adi|XP_015762063.1	adi|XP_015763615.1	alo|g14680.t1	alo|g15820.t1	alo|g7575.t1	ami|amil.1.2.17422.m1	dgi|XP_028416122.1	plu|plut2.m8.5235.m1	ate|aten_0.1.m1.27821.m1	adi|XP_015772181.1	adi|XP_015777713.1	aip|KXJ25784.1	alo|g7576.t1	ami|amil.1.2.23042.m1	spi|Spis17393	adi|XP_015772182.1	aeq|actinia_equina_51700	pda|pdam_00003591-RA	aeq|actinia_equina_16730	aeq|actinia_equina_16731	pda|pdam_00003590-RA	pda|pdam_00012895-RA	aip|KXJ22351.1	alo|g10812.t1	alo|g8727.t1	alo|g10813.t1	alo|g17234.t1	ami|amil.1.2.23326.m1	ate|aten_0.1.m1.11436.m1	ate|aten_0.1.m1.33087.m1	spi|Spis18408	spi|Spis21185	spi|Spis25568
adi|XP_015749231.1	adi|XP_015763758.1	adi|XP_015763759.1	alo|g5825.t1	ami|amil.1.2.10760.m1	ami|amil.1.2.10765.m1	ami|amil.1.2.26094.m1	ate|aten_0.1.m1.9272.m1	ate|aten_0.1.m1.9278.m1	ate|aten_0.1.m1.9279.m1	pda|pdam_00007671-RA	pda|pdam_00007672-RA	plu|plut2.m8.317.m1	spi|Spis12022	spi|Spis7567	pda|pdam_00000140-RA	spi|Spis8022	spi|Spis8023	adi|XP_015763750.1	adi|XP_015763751.1	adi|XP_015763752.1	adi|XP_015763753.1	adi|XP_015763754.1	adi|XP_015763755.1	adi|XP_015763756.1	adi|XP_015763757.1	adi|XP_015763760.1	adi|XP_015763761.1	adi|XP_015763762.1	adi|XP_015763763.1	adi|XP_015763764.1	adi|XP_015763765.1	adi|XP_015763766.1	adi|XP_015763767.1	adi|XP_015763783.1	adi|XP_015767393.1	alo|g5822.t3	alo|g5823.t1	alo|g5826.t1	ami|amil.1.2.10763.m1	ami|amil.1.2.10764.m1	ate|aten_0.1.m1.19889.m1	ate|aten_0.1.m1.9008.m1	ate|aten_0.1.m1.9280.m1	ate|aten_0.1.m1.9283.m1	nve|jgi_Nemve1_203088_fgenesh1_pg.scaffold_40000056	nve|jgi_Nemve1_213642_fgenesh1_pg.scaffold_180000034	pda|pdam_00007659-RA	pda|pdam_00007662-RA	pda|pdam_00007668-RA
adi|XP_015749699.1	adi|XP_015749700.1	adi|XP_015771555.1	adi|XP_015776502.1	aeq|actinia_equina_1153	aeq|actinia_equina_1157	aeq|actinia_equina_1159	aeq|actinia_equina_17855	aeq|actinia_equina_20650	aeq|actinia_equina_20651	aeq|actinia_equina_20652	aeq|actinia_equina_20653	aeq|actinia_equina_20654	aeq|actinia_equina_20655	aeq|actinia_equina_20657	aeq|actinia_equina_20658	aeq|actinia_equina_23041	aeq|actinia_equina_40746	aeq|actinia_equina_47342	aeq|actinia_equina_49864	aeq|actinia_equina_49865	aeq|actinia_equina_49866	aeq|actinia_equina_50196	aeq|actinia_equina_50197	aeq|actinia_equina_53809	aip|KXJ17708.1	alo|g7612.t1	ami|amil.1.2.7453.m1	ami|amil.1.2.7456.m1	ate|aten_0.1.m1.3876.m1	ate|aten_0.1.m1.3880.m1	dgi|XP_028392341.1	dgi|XP_028392386.1	dgi|XP_028392654.1	dgi|XP_028392657.1	dgi|XP_028392673.1	dgi|XP_028392772.1	dgi|XP_028398971.1	dgi|XP_028398972.1	dgi|XP_028398976.1	dgi|XP_028416143.1	pda|pdam_00001724-RA	pda|pdam_00001725-RA	pda|pdam_00011102-RA	pda|pdam_00011103-RA	plu|plut2.m8.1563.m1	plu|plut2.m8.31819.m1	plu|plut2.m8.875.m1	plu|plut2.m8.885.m1	spi|Spis10017
adi|XP_015753910.1	alo|g11056.t1	alo|g11060.t1	alo|g11067.t1	ami|amil.1.2.18142.m1	nve|jgi_Nemve1_229711_fgenesh1_pm.scaffold_98000010	plu|plut2.m8.8809.m1	adi|XP_015758479.1	aeq|actinia_equina_15631	aeq|actinia_equina_26711	aeq|actinia_equina_45333	aeq|actinia_equina_7839	alo|g11849.t1	ami|amil.1.2.5016.m1	ate|aten_0.1.m1.80.m1	nve|jgi_Nemve1_157638_estExt_gwp.C_10037	nve|jgi_Nemve1_196089_fgenesh1_pg.scaffold_1000020	plu|plut2.m8.7163.m1	spi|Spis15365	adi|XP_015761866.1	adi|XP_015761867.1	adi|XP_015761868.1	adi|XP_015761869.1	adi|XP_015761870.1	adi|XP_015766207.1	adi|XP_015780232.1	adi|XP_015780236.1	adi|XP_015780476.1	adi|XP_015780477.1	adi|XP_015780478.1	adi|XP_015780479.1	adi|XP_015780480.1	aeq|actinia_equina_26706	aeq|actinia_equina_26709	aeq|actinia_equina_45332	aip|KXJ20028.1	alo|g186.t1	ami|amil.1.2.14253.m1	ami|amil.1.2.14256.m1	ami|amil.1.2.17467.m1	ami|amil.1.2.19598.m1	ate|aten_0.1.m1.8836.m1	ate|aten_0.1.m1.8841.m1	dgi|XP_028396414.1	dgi|XP_028396557.1	nve|jgi_Nemve1_170524_estExt_gwp.C_1490150	pda|pdam_00011239-RA	plu|plut2.m8.7172.m1	spi|Spis15372	adi|XP_015766196.1
adi|XP_015755987.1	ami|amil.1.2.23981.m1	ami|amil.1.2.5170.m1	ate|aten_0.1.m1.10312.m1	ate|aten_0.1.m1.14520.m1	ate|aten_0.1.m1.19763.m1	ate|aten_0.1.m1.20533.m1	ate|aten_0.1.m1.21787.m1	ate|aten_0.1.m1.24311.m1	ate|aten_0.1.m1.24987.m1	ate|aten_0.1.m1.25594.m1	ate|aten_0.1.m1.26258.m1	ate|aten_0.1.m1.26922.m1	ate|aten_0.1.m1.29096.m1	ate|aten_0.1.m1.29622.m1	ate|aten_0.1.m1.30367.m1	ate|aten_0.1.m1.34730.m1	ate|aten_0.1.m1.37343.m1	adi|XP_015762242.1	ami|amil.1.2.18550.m1	adi|XP_015772313.1	adi|XP_015777660.1	aeq|actinia_equina_12046	aeq|actinia_equina_12503	aeq|actinia_equina_15925	aeq|actinia_equina_3080	aeq|actinia_equina_33339	aeq|actinia_equina_42288	aeq|actinia_equina_53996	ami|amil.1.2.21411.m1	ami|amil.1.2.23503.m1	ate|aten_0.1.m1.13491.m1	ate|aten_0.1.m1.22989.m1	ate|aten_0.1.m1.23789.m1	ate|aten_0.1.m1.24539.m1	ate|aten_0.1.m1.30365.m1	ate|aten_0.1.m1.30990.m1	ate|aten_0.1.m1.32960.m1	ate|aten_0.1.m1.33842.m1	ate|aten_0.1.m1.38009.m1	dgi|XP_028394443.1	pda|pdam_00010563-RA	plu|plut2.m8.23402.m1	spi|Spis13596	spi|Spis13895	spi|Spis14326	spi|Spis14780	spi|Spis16838	spi|Spis16967	spi|Spis17801
adi|XP_015758102.1	adi|XP_015758142.1	adi|XP_015758143.1	adi|XP_015758146.1	alo|g13608.t1	ami|amil.1.2.7017.m1	ate|aten_0.1.m1.21165.m1	pda|pdam_00005639-RA	plu|plut2.m8.23670.m1	spi|Spis11751	spi|Spis11754	pda|pdam_00017549-RA	plu|plut2.m8.14019.m1	alo|g13609.t1	ate|aten_0.1.m1.20075.m1	aeq|actinia_equina_43922	aeq|actinia_equina_43923	aeq|actinia_equina_43924	aip|KXJ27039.1	ami|amil.1.2.1899.m1	dgi|XP_028390688.1	dgi|XP_028390746.1	dgi|XP_028393591.1	dgi|XP_028401197.1	dgi|XP_028409528.1	dgi|XP_028409530.1	dgi|XP_028412034.1	dgi|XP_028413614.1	dgi|XP_028416172.1	dgi|XP_028419064.1	dgi|XP_028419142.1	nve|jgi_Nemve1_158493_estExt_gwp.C_40076	pda|pdam_00020347-RA	aip|KXJ06336.1	dgi|XP_028394193.1	dgi|XP_028394194.1	dgi|XP_028394323.1	dgi|XP_028394324.1	dgi|XP_028394332.1	dgi|XP_028394333.1	dgi|XP_028390733.1	dgi|XP_028390734.1	dgi|XP_028390735.1	dgi|XP_028390736.1	dgi|XP_028390737.1	dgi|XP_028390738.1	dgi|XP_028409527.1	dgi|XP_028411584.1	dgi|XP_028411984.1	dgi|XP_028411985.1
aip|KXJ29500.1	nve|jgi_Nemve1_116548_e_gw.139.73.1	dgi|XP_028392319.1	dgi|XP_028392320.1	dgi|XP_028392321.1	dgi|XP_028392322.1	dgi|XP_028392323.1	dgi|XP_028392324.1	dgi|XP_028393531.1	dgi|XP_028393532.1	dgi|XP_028393533.1	dgi|XP_028393534.1	dgi|XP_028393885.1	dgi|XP_028395814.1	dgi|XP_028395815.1	dgi|XP_028405359.1	dgi|XP_028405360.1	dgi|XP_028405361.1	dgi|XP_028405362.1	dgi|XP_028405363.1	dgi|XP_028405364.1	dgi|XP_028406427.1	dgi|XP_028406472.1	dgi|XP_028406495.1	dgi|XP_028406496.1	dgi|XP_028406497.1	dgi|XP_028406498.1	dgi|XP_028406499.1	dgi|XP_028406500.1	dgi|XP_028406506.1	dgi|XP_028406507.1	dgi|XP_028406508.1	dgi|XP_028406509.1	dgi|XP_028409393.1	dgi|XP_028409394.1	dgi|XP_028409395.1	dgi|XP_028409396.1	dgi|XP_028409397.1	dgi|XP_028409398.1	dgi|XP_028409399.1	dgi|XP_028409400.1	dgi|XP_028409401.1	dgi|XP_028409402.1	dgi|XP_028409403.1	dgi|XP_028409404.1	dgi|XP_028409441.1	dgi|XP_028409468.1	dgi|XP_028409469.1	dgi|XP_028409470.1	dgi|XP_028409471.1
adi|XP_015747429.1	adi|XP_015747430.1	adi|XP_015778941.1	aeq|actinia_equina_16265	aeq|actinia_equina_16266	aeq|actinia_equina_16268	aeq|actinia_equina_16281	aeq|actinia_equina_16282	aeq|actinia_equina_16573	aeq|actinia_equina_16575	aeq|actinia_equina_16576	aeq|actinia_equina_43227	aeq|actinia_equina_43228	aeq|actinia_equina_43230	aeq|actinia_equina_44182	aeq|actinia_equina_54835	aeq|actinia_equina_54836	aeq|actinia_equina_54837	aeq|actinia_equina_54838	aeq|actinia_equina_55375	aip|KXJ09110.1	aip|KXJ12679.1	alo|g20034.t1	ami|amil.1.2.9551.m1	ami|amil.1.2.9552.m1	ami|amil.1.2.9553.m1	ami|amil.1.2.9556.m1	ami|amil.1.2.9557.m1	ami|amil.1.2.9563.m1	ami|amil.1.2.9567.m1	ate|aten_0.1.m1.7797.m1	nve|jgi_Nemve1_207953_fgenesh1_pg.scaffold_86000044	pda|pdam_00018672-RA	plu|plut2.m8.16923.m1	spi|Spis8578	spi|Spis8579	adi|XP_015747431.1	aip|KXJ09109.1	dgi|XP_028393580.1	dgi|XP_028394002.1	dgi|XP_028394346.1	dgi|XP_028394347.1	dgi|XP_028394348.1	dgi|XP_028394349.1	dgi|XP_028394350.1	dgi|XP_028394351.1	dgi|XP_028394352.1	dgi|XP_028394353.1	dgi|XP_028394354.1	dgi|XP_028394355.1
spi|Spis12390	spi|Spis17387	spi|Spis19597	spi|Spis20981	spi|Spis20983	adi|XP_015748012.1	plu|jamg1.model.Sc0000023.125	plu|jamg1.model.Sc0000101.87	plu|jamg1.model.Sc0000753.3	plu|jamg1.model.Sc0000813.7	adi|XP_015752932.1	ami|amil.1.2.11640.m1	adi|XP_015758756.1	adi|XP_015776194.1	adi|XP_015780438.1	aeq|actinia_equina_15897	aeq|actinia_equina_24440	aeq|actinia_equina_26256	aeq|actinia_equina_27457	aeq|actinia_equina_34533	aeq|actinia_equina_34636	aeq|actinia_equina_38195	aeq|actinia_equina_50949	aip|KXJ07935.1	aip|KXJ10070.1	aip|KXJ13283.1	aip|KXJ19445.1	aip|KXJ23867.1	pda|pdam_00011720-RA	plu|jamg1.model.xfSc0000520.5	plu|jamg1.model.xfSc0000520.6	spi|Spis13448	spi|Spis15811	spi|Spis19083	spi|Spis19596	spi|Spis19621	spi|Spis20273	spi|Spis20365	spi|Spis2082	spi|Spis20985	spi|Spis21009	spi|Spis22039	spi|Spis22878	spi|Spis24010	spi|Spis24670	spi|Spis24672	spi|Spis3675	spi|Spis7348	spi|Spis8881	adi|XP_015762249.1
aeq|actinia_equina_25478	adi|XP_015749301.1	adi|XP_015749302.1	adi|XP_015749303.1	adi|XP_015754712.1	aeq|actinia_equina_14533	aeq|actinia_equina_14534	aeq|actinia_equina_14535	aeq|actinia_equina_14536	aeq|actinia_equina_14537	aeq|actinia_equina_14538	aeq|actinia_equina_14539	aeq|actinia_equina_14540	aeq|actinia_equina_14541	aeq|actinia_equina_25127	aeq|actinia_equina_26469	aeq|actinia_equina_26483	aeq|actinia_equina_40357	aeq|actinia_equina_47419	aeq|actinia_equina_53719	aeq|actinia_equina_53723	aeq|actinia_equina_53725	aeq|actinia_equina_53862	aeq|actinia_equina_53863	aeq|actinia_equina_53864	aeq|actinia_equina_53865	alo|g8955.t1	alo|g8956.t1	ami|amil.1.2.3369.m1	ate|aten_0.1.m1.15566.m1	ate|aten_0.1.m1.15570.m1	ate|aten_0.1.m1.15571.m1	aeq|actinia_equina_10480	aeq|actinia_equina_14091	aeq|actinia_equina_54660	aeq|actinia_equina_11926	aeq|actinia_equina_2026	aeq|actinia_equina_2115	aeq|actinia_equina_29234	aeq|actinia_equina_34535	aeq|actinia_equina_38900	aeq|actinia_equina_40151	aeq|actinia_equina_48492	aeq|actinia_equina_51044	aeq|actinia_equina_53004	aeq|actinia_equina_54350	aeq|actinia_equina_54864	aeq|actinia_equina_26470	aeq|actinia_equina_40358	aeq|actinia_equina_44066
adi|XP_015749132.1	alo|g8718.t1	pda|pdam_00011179-RA	pda|pdam_00016272-RA	pda|pdam_00016274-RA	pda|pdam_00016279-RA	pda|pdam_00017751-RA	plu|jamg1.model.Sc0000037.105	plu|jamg1.model.Sc0000037.106	plu|jamg1.model.Sc0000037.126	spi|Spis2573.t2	spi|Spis2575	adi|XP_015769929.1	alo|g21741.t1	alo|g21744.t1	alo|g21747.t1	adi|XP_015769962.1	adi|XP_015769963.1	adi|XP_015769964.1	adi|XP_015780883.1	aip|KXJ29870.1	aip|KXJ29887.1	aip|KXJ29911.1	aip|KXJ29928.1	aip|KXJ29976.1	aip|KXJ30001.1	aip|KXJ30041.1	alo|g21738.t1	alo|g21743.t1	alo|g21745.t1	alo|g21748.t1	alo|g21749.t1	ate|aten_0.1.m1.1018.m1	ate|aten_0.1.m1.1019.m1	adi|XP_015780735.1	aeq|actinia_equina_35677	aeq|actinia_equina_8726	aeq|actinia_equina_8730	aip|KXJ29907.1	aip|KXJ30013.1	dgi|XP_028397814.1	dgi|XP_028403758.1	dgi|XP_028406201.1	dgi|XP_028406203.1	dgi|XP_028411441.1	dgi|XP_028411442.1	dgi|XP_028416549.1	nve|jgi_Nemve1_1099_gw.61.1.1	nve|jgi_Nemve1_166322_estExt_gwp.C_720086	nve|jgi_Nemve1_200058_fgenesh1_pg.scaffold_19000050
adi|XP_015749752.1	adi|XP_015757298.1	alo|g20336.t1	ami|amil.1.2.3189.m1	ate|aten_0.1.m1.11633.m1	ate|aten_0.1.m1.19048.m1	ate|aten_0.1.m1.21882.m1	spi|Spis23169	adi|XP_015760588.1	aip|KXJ06405.1	aip|KXJ07089.1	aip|KXJ07723.1	aip|KXJ09174.1	aip|KXJ13777.1	aip|KXJ18250.1	aip|KXJ20530.1	alo|g1285.t1	alo|g17462.t1	alo|g7681.t1	dgi|XP_028416202.1	adi|XP_015769997.1	aeq|actinia_equina_15314	aeq|actinia_equina_22692	aeq|actinia_equina_39276	aeq|actinia_equina_54740	aeq|actinia_equina_55268	ami|amil.1.2.12624.m1	ami|amil.1.2.19430.m1	ami|amil.1.2.26533.m1	ami|amil.1.2.8638.m1	ami|amil.1.2.9906.m1	plu|jamg1.model.xpSc0007104.13	plu|plut2.m8.11745.m1	plu|plut2.m8.12405.m1	plu|plut2.m8.13138.m1	plu|plut2.m8.13160.m1	plu|plut2.m8.14897.m1	plu|plut2.m8.19470.m1	plu|plut2.m8.27358.m1	plu|plut2.m8.4588.m1	plu|plut2.m8.5748.m1	spi|Spis14799	spi|Spis1829	spi|Spis2243	spi|Spis5150	spi|Spis7920	pda|pdam_00001398-RA	aip|KXJ07288.1	aip|KXJ07681.1	aip|KXJ21050.1
adi|XP_015750548.1	adi|XP_015750549.1	adi|XP_015766780.1	adi|XP_015766781.1	adi|XP_015766782.1	adi|XP_015766783.1	adi|XP_015774450.1	alo|g1593.t1	alo|g1596.t1	alo|g1597.t1	alo|g1606.t1	ami|amil.1.2.17836.m1	ate|aten_0.1.m1.19950.m1	ate|aten_0.1.m1.34671.m1	ate|aten_0.1.m1.37798.m1	adi|XP_015766158.1	adi|XP_015766159.1	adi|XP_015766161.1	adi|XP_015766759.1	adi|XP_015774436.1	adi|XP_015774441.1	adi|XP_015774443.1	adi|XP_015774444.1	adi|XP_015774445.1	adi|XP_015774446.1	adi|XP_015774447.1	adi|XP_015774448.1	ami|amil.1.2.17272.m1	ami|amil.1.2.17846.m1	ami|amil.1.2.17848.m1	ami|amil.1.2.23878.m1	ami|amil.1.2.24972.m1	ate|aten_0.1.m1.19902.m1	ate|aten_0.1.m1.19905.m1	ate|aten_0.1.m1.19908.m1	ate|aten_0.1.m1.19917.m1	ate|aten_0.1.m1.19957.m1	ate|aten_0.1.m1.19967.m1	ate|aten_0.1.m1.34663.m1	ate|aten_0.1.m1.37799.m1	adi|XP_015766771.1	adi|XP_015766772.1	adi|XP_015766773.1	adi|XP_015766774.1	adi|XP_015766775.1	adi|XP_015766776.1	adi|XP_015766777.1	adi|XP_015766778.1	adi|XP_015766779.1	ami|amil.1.2.17265.m1
adi|XP_015752750.1	aeq|actinia_equina_14487	aeq|actinia_equina_17088	aeq|actinia_equina_17477	aeq|actinia_equina_24905	aeq|actinia_equina_28601	aeq|actinia_equina_51796	aeq|actinia_equina_52510	alo|g10350.t1	alo|g10351.t1	alo|g17552.t1	alo|g24862.t1	ami|amil.1.2.13508.m1	ami|amil.1.2.9117.m1	ami|amil.1.2.9122.m1	ami|amil.1.2.9813.m1	ate|aten_0.1.m1.10088.m1	ate|aten_0.1.m1.30418.m1	ate|aten_0.1.m1.32907.m1	dgi|BAE97402.1	dgi|BAE97403.1	dgi|XP_028393234.1	dgi|XP_028412993.1	nve|jgi_Nemve1_100576_e_gw.57.165.1	nve|jgi_Nemve1_207743_fgenesh1_pg.scaffold_83000104	nve|jgi_Nemve1_234345_estExt_fgenesh1_pm.C_230009	nve|jgi_Nemve1_239568_estExt_fgenesh1_pg.C_160123	nve|jgi_Nemve1_88035_e_gw.17.281.1	pda|pdam_00003307-RA	pda|pdam_00009166-RA	pda|pdam_00010805-RA	pda|pdam_00010807-RA	plu|plut2.m8.10391.m1	plu|plut2.m8.15659.m1	plu|plut2.m8.22778.m1	spi|Spis10273	spi|Spis16071	spi|Spis4422	spi|Spis4423	adi|XP_015757122.1	aeq|actinia_equina_12698	aeq|actinia_equina_2492	aip|KXJ07151.1	aip|KXJ15434.1	aip|KXJ23853.1	aip|KXJ26910.1	alo|g13414.t1	alo|g20751.t1	alo|g22721.t1	alo|g25610.t1
adi|XP_015753505.1	adi|XP_015773406.1	aeq|actinia_equina_15382	aeq|actinia_equina_15383	aeq|actinia_equina_15384	aeq|actinia_equina_26993	aeq|actinia_equina_35747	aeq|actinia_equina_51824	aeq|actinia_equina_7281	aeq|actinia_equina_7283	aeq|actinia_equina_7284	aeq|actinia_equina_7285	aeq|actinia_equina_7286	aeq|actinia_equina_7288	aip|KXJ27688.1	alo|g15602.t1	alo|g15611.t1	alo|g15621.t1	alo|g17002.t1	ami|amil.1.2.10296.m1	ami|amil.1.2.10303.m1	ami|amil.1.2.10304.m1	ami|amil.1.2.20074.m1	ami|amil.1.2.26023.m1	ami|amil.1.2.6360.m1	ate|aten_0.1.m1.13898.m1	ate|aten_0.1.m1.13907.m1	ate|aten_0.1.m1.13911.m1	ate|aten_0.1.m1.13922.m1	ate|aten_0.1.m1.24948.m1	ate|aten_0.1.m1.37915.m1	nve|jgi_Nemve1_195416_estExt_GenewiseH_1.C_5950008	pda|pdam_00002900-RA	pda|pdam_00016500-RA	pda|pdam_00016501-RA	pda|pdam_00019679-RA	plu|plut2.m8.12991.m1	plu|plut2.m8.20429.m1	plu|plut2.m8.20431.m1	plu|plut2.m8.23938.m1	plu|plut2.m8.23939.m1	plu|plut2.m8.23940.m1	plu|plut2.m8.23941.m1	plu|plut2.m8.23947.m1	plu|plut2.m8.23948.m1	plu|plut2.m8.23950.m1	plu|plut2.m8.23951.m1	plu|plut2.m8.23952.m1	plu|plut2.m8.23953.m1	plu|plut2.m8.23954.m1
aip|KXJ23518.1	aeq|actinia_equina_12488	aeq|actinia_equina_14929	aeq|actinia_equina_18689	aeq|actinia_equina_21752	aeq|actinia_equina_22185	aeq|actinia_equina_23798	aeq|actinia_equina_25480	aeq|actinia_equina_25482	aeq|actinia_equina_27473	aeq|actinia_equina_29265	aeq|actinia_equina_29266	aeq|actinia_equina_38727	aeq|actinia_equina_40111	aeq|actinia_equina_40637	aeq|actinia_equina_41229	aeq|actinia_equina_41230	aeq|actinia_equina_452	aeq|actinia_equina_4637	aeq|actinia_equina_48484	aeq|actinia_equina_50822	aeq|actinia_equina_50823	aeq|actinia_equina_52087	aeq|actinia_equina_52105	aeq|actinia_equina_52808	aeq|actinia_equina_53012	aeq|actinia_equina_53812	aeq|actinia_equina_8882	aeq|actinia_equina_9086	aeq|actinia_equina_968	aip|KXJ07265.1	aip|KXJ12368.1	aip|KXJ13030.1	aip|KXJ13808.1	aip|KXJ14227.1	aip|KXJ14235.1	aip|KXJ18271.1	aip|KXJ18957.1	aip|KXJ19764.1	aip|KXJ22829.1	aip|KXJ24446.1	aip|KXJ24560.1	aip|KXJ24568.1	aip|KXJ27507.1	aip|KXJ29243.1	nve|jgi_Nemve1_92295_e_gw.30.274.1	plu|plut2.m8.24940.m1	plu|plut2.m8.25447.m1	aeq|actinia_equina_16812	aeq|actinia_equina_8883
adi|XP_015759346.1	adi|XP_015767807.1	ami|amil.1.2.20350.m1	ami|amil.1.2.8588.m1	ate|aten_0.1.m1.19114.m1	ate|aten_0.1.m1.23361.m1	ate|aten_0.1.m1.27006.m1	ate|aten_0.1.m1.31206.m1	ate|aten_0.1.m1.37901.m1	pda|pdam_00006286-RA	adi|XP_015760243.1	ate|aten_0.1.m1.1500.m1	ate|aten_0.1.m1.34987.m1	adi|XP_015760456.1	aeq|actinia_equina_20893	aeq|actinia_equina_31821	aeq|actinia_equina_48422	aeq|actinia_equina_53105	ate|aten_0.1.m1.15188.m1	ate|aten_0.1.m1.35567.m1	nve|jgi_Nemve1_219104_fgenesh1_pg.scaffold_384000032	nve|jgi_Nemve1_237770_estExt_fgenesh1_pg.C_10157	nve|jgi_Nemve1_241757_estExt_fgenesh1_pg.C_510014	nve|jgi_Nemve1_245787_estExt_fgenesh1_pg.C_1760033	pda|pdam_00020333-RA	plu|plut2.m8.17803.m1	adi|XP_015764267.1	adi|XP_015771842.1	aeq|actinia_equina_20894	aeq|actinia_equina_28963	aeq|actinia_equina_32971	aeq|actinia_equina_38532	aeq|actinia_equina_38534	aeq|actinia_equina_40406	aeq|actinia_equina_41010	aeq|actinia_equina_49848	aeq|actinia_equina_49849	aeq|actinia_equina_53730	aeq|actinia_equina_53781	aeq|actinia_equina_54307	aeq|actinia_equina_8336	aeq|actinia_equina_9047	aip|KXJ12143.1	aip|KXJ14127.1	aip|KXJ28095.1	aip|KXJ28115.1	alo|g26389.t1	ami|amil.1.2.3234.m1	ate|aten_0.1.m1.10120.m1	ate|aten_0.1.m1.25471.m1
adi|XP_015747106.1	adi|XP_015747107.1	adi|XP_015761085.1	adi|XP_015763034.1	adi|XP_015763035.1	adi|XP_015763036.1	adi|XP_015763054.1	adi|XP_015767675.1	adi|XP_015767718.1	adi|XP_015767719.1	alo|g1314.t1	alo|g1315.t1	alo|g1316.t1	alo|g1317.t1	alo|g1318.t1	alo|g1319.t1	alo|g1321.t1	alo|g1324.t2	alo|g1325.t1	alo|g1328.t1	alo|g1329.t1	alo|g1330.t1	alo|g1331.t1	alo|g1332.t1	ami|amil.1.2.14368.m1	ami|amil.1.2.14370.m1	ami|amil.1.2.14371.m1	ami|amil.1.2.14375.m1	ami|amil.1.2.26545.m1	ami|amil.1.2.6940.m1	ate|aten_0.1.m1.34992.m1	ate|aten_0.1.m1.34999.m1	ate|aten_0.1.m1.35000.m1	ate|aten_0.1.m1.35003.m1	ate|aten_0.1.m1.35004.m1	ate|aten_0.1.m1.35008.m1	ate|aten_0.1.m1.35009.m1	ate|aten_0.1.m1.35010.m1	ate|aten_0.1.m1.35012.m1	ate|aten_0.1.m1.35018.m1	dgi|XP_028396573.1	pda|pdam_00000741-RA	pda|pdam_00001013-RA	pda|pdam_00002960-RA	pda|pdam_00008598-RA	pda|pdam_00015140-RA	plu|plut2.m8.22745.m1	plu|plut2.m8.22998.m1	plu|plut2.m8.25551.m1	plu|plut2.m8.25553.m1
dgi|XP_028419194.1	adi|XP_015754310.1	adi|XP_015775359.1	adi|XP_015775360.1	adi|XP_015775361.1	adi|XP_015775362.1	adi|XP_015775363.1	aip|KXJ13405.1	aip|KXJ20068.1	alo|g23542.t1	alo|g26787.t1	ami|amil.1.2.14120.m1	ami|amil.1.2.249.m1	ami|amil.1.2.257.m1	ate|aten_0.1.m1.2715.m1	ate|aten_0.1.m1.2716.m1	dgi|XP_028396377.1	dgi|XP_028397228.1	dgi|XP_028410208.1	dgi|XP_028413759.1	dgi|XP_028413760.1	dgi|XP_028415494.1	dgi|XP_028415504.1	dgi|XP_028416336.1	dgi|XP_028418011.1	dgi|XP_028418019.1	dgi|XP_028418020.1	dgi|XP_028418199.1	dgi|XP_028418350.1	dgi|XP_028418727.1	dgi|XP_028418777.1	dgi|XP_028418829.1	dgi|XP_028418830.1	dgi|XP_028418831.1	dgi|XP_028418832.1	dgi|XP_028418833.1	dgi|XP_028418837.1	dgi|XP_028418838.1	dgi|XP_028418845.1	dgi|XP_028418846.1	dgi|XP_028418885.1	nve|jgi_Nemve1_106483_e_gw.82.154.1	nve|jgi_Nemve1_60533_gw.549.20.1	nve|jgi_Nemve1_70130_gw.151.97.1	pda|pdam_00009755-RA	pda|pdam_00010747-RA	pda|pdam_00010751-RA	pda|pdam_00010753-RA	plu|plut2.m8.12666.m1	plu|plut2.m8.12671.m1
adi|XP_015749126.1	ami|amil.1.2.8457.m1	ate|aten_0.1.m1.6125.m1	adi|XP_015749127.1	adi|XP_015749128.1	adi|XP_015759619.1	alo|g507.t1	ami|amil.1.2.8458.m1	pda|pdam_00003218-RA	spi|Spis8851	adi|XP_015749129.1	ami|amil.1.2.10511.m1	aeq|actinia_equina_10544	aeq|actinia_equina_10551	aeq|actinia_equina_10552	aeq|actinia_equina_23479	aeq|actinia_equina_2892	aeq|actinia_equina_32022	aeq|actinia_equina_42447	aeq|actinia_equina_42448	aeq|actinia_equina_42449	aeq|actinia_equina_51950	aip|KXJ11797.1	alo|g14230.t1	ami|amil.1.2.12129.m1	ate|aten_0.1.m1.6121.m1	dgi|XP_028401131.1	dgi|XP_028409282.1	dgi|XP_028409283.1	dgi|XP_028413163.1	nve|jgi_Nemve1_122088_e_gw.186.79.1	nve|jgi_Nemve1_30268_gw.28.18.1	pda|pdam_00014935-RA	plu|plut2.m8.13890.m1	plu|plut2.m8.28594.m1	spi|Spis13363.t1	spi|Spis6625	adi|XP_015761879.1	aeq|actinia_equina_2893	alo|g14229.t1	ate|aten_0.1.m1.31735.m1	adi|XP_015766505.1	alo|g2714.t1	ami|amil.1.2.7061.m1	ate|aten_0.1.m1.18991.m1	dgi|XP_028413164.1	nve|jgi_Nemve1_40084_gw.355.59.1	pda|pdam_00004256-RA	plu|plut2.m8.6214.m1	spi|Spis15911
adi|XP_015749669.1	adi|XP_015769580.1	aeq|actinia_equina_1110	aeq|actinia_equina_15447	aip|KXJ28540.1	alo|g21679.t1	ami|amil.1.2.17172.m1	ate|aten_0.1.m1.19325.m1	dgi|XP_028395291.1	nve|jgi_Nemve1_169424_estExt_gwp.C_1270032	pda|pdam_00012710-RA	plu|plut2.m8.13220.m1	spi|Spis20528	adi|XP_015763342.1	adi|XP_015778525.1	alo|g14056.t1	alo|g14057.t1	alo|g14059.t1	alo|g14061.t1	alo|g14063.t1	alo|g21684.t1	alo|g21686.t1	alo|g21689.t1	alo|g21690.t1	ami|amil.1.2.13802.m1	ami|amil.1.2.24907.m1	ami|amil.1.2.26199.m1	ami|amil.1.2.26200.m1	ate|aten_0.1.m1.19268.m1	ate|aten_0.1.m1.19304.m1	ate|aten_0.1.m1.19310.m1	ate|aten_0.1.m1.32523.m1	ate|aten_0.1.m1.8093.m1	pda|pdam_00012708-RA	pda|pdam_00012712-RA	plu|plut2.m8.13211.m1	plu|plut2.m8.13218.m1	spi|Spis18558	spi|Spis18561	spi|Spis21836	adi|XP_015764461.1	adi|XP_015778517.1	adi|XP_015778520.1	aeq|actinia_equina_10584	aeq|actinia_equina_10692	aeq|actinia_equina_18552	aeq|actinia_equina_51871	aip|KXJ21227.1	aip|KXJ27112.1	dgi|XP_028395372.1
adi|XP_015751430.1	adi|XP_015751431.1	adi|XP_015751432.1	adi|XP_015751433.1	adi|XP_015751434.1	adi|XP_015751435.1	aeq|actinia_equina_10509	aeq|actinia_equina_10510	aeq|actinia_equina_10511	aip|KXJ29657.1	alo|g24242.t1	alo|g24244.t1	alo|g24246.t1	alo|g24247.t1	alo|g24249.t1	alo|g24250.t1	alo|g24259.t1	ami|amil.1.2.4267.m1	ami|amil.1.2.4268.m1	ami|amil.1.2.4276.m1	ami|amil.1.2.4286.m1	ami|amil.1.2.4287.m1	ami|amil.1.2.4288.m1	ami|amil.1.2.4289.m1	ami|amil.1.2.4290.m1	ami|amil.1.2.4292.m1	ate|aten_0.1.m1.9133.m1	ate|aten_0.1.m1.9134.m1	ate|aten_0.1.m1.9139.m1	ate|aten_0.1.m1.9140.m1	ate|aten_0.1.m1.9141.m1	ate|aten_0.1.m1.9142.m1	ate|aten_0.1.m1.9143.m1	ate|aten_0.1.m1.9144.m1	ate|aten_0.1.m1.9148.m1	pda|pdam_00004714-RA	pda|pdam_00016199-RA	pda|pdam_00016200-RA	plu|plut2.m8.6053.m1	plu|plut2.m8.6054.m1	plu|plut2.m8.6056.m1	plu|plut2.m8.6058.m1	plu|plut2.m8.6060.m1	plu|plut2.m8.6061.m1	plu|plut2.m8.6065.m1	spi|Spis11303	spi|Spis18963.t1	spi|Spis7457	adi|XP_015777035.1	adi|XP_015777036.1
spi|Spis4034	adi|XP_015757938.1	adi|XP_015757955.1	adi|XP_015757956.1	adi|XP_015757957.1	adi|XP_015757958.1	aeq|actinia_equina_16980	aeq|actinia_equina_37702	aeq|actinia_equina_37703	aeq|actinia_equina_37704	aeq|actinia_equina_38198	aeq|actinia_equina_50077	aeq|actinia_equina_50078	aeq|actinia_equina_50079	aeq|actinia_equina_54320	aeq|actinia_equina_54322	aeq|actinia_equina_8724	aip|KXJ06666.1	aip|KXJ09264.1	aip|KXJ11171.1	aip|KXJ11173.1	aip|KXJ11179.1	aip|KXJ20869.1	aip|KXJ21977.1	aip|KXJ29355.1	alo|g4806.t1	alo|g4808.t1	alo|g4809.t1	alo|g4811.t1	ami|amil.1.2.14234.m1	ami|amil.1.2.16464.m1	ami|amil.1.2.1790.m1	ami|amil.1.2.1792.m1	ami|amil.1.2.1796.m1	ami|amil.1.2.1797.m1	ami|amil.1.2.1798.m1	ate|aten_0.1.m1.1644.m1	ate|aten_0.1.m1.1755.m1	ate|aten_0.1.m1.1756.m1	ate|aten_0.1.m1.1758.m1	ate|aten_0.1.m1.18490.m1	ate|aten_0.1.m1.38229.m1	nve|jgi_Nemve1_239078_estExt_fgenesh1_pg.C_110150	pda|pdam_00005320-RA	pda|pdam_00009262-RA	pda|pdam_00013185-RA	pda|pdam_00013189-RA	pda|pdam_00013190-RA	pda|pdam_00021306-RA	pda|pdam_00022888-RA
adi|XP_015757400.1	aeq|actinia_equina_11944	aeq|actinia_equina_31925	aeq|actinia_equina_31930	aeq|actinia_equina_38253	aeq|actinia_equina_38259	aeq|actinia_equina_51540	aeq|actinia_equina_51545	aeq|actinia_equina_51884	aeq|actinia_equina_55432	aip|KXJ27677.1	alo|g6894.t1	ami|amil.1.2.9020.m1	ate|aten_0.1.m1.12345.m1	pda|pdam_00002581-RA	pda|pdam_00002637-RA	pda|pdam_00002638-RA	pda|pdam_00002639-RA	pda|pdam_00002640-RA	pda|pdam_00002641-RA	pda|pdam_00002642-RA	pda|pdam_00002643-RA	pda|pdam_00002647-RA	pda|pdam_00010341-RA	plu|plut2.m8.20578.m1	plu|plut2.m8.20579.m1	plu|plut2.m8.2410.m1	plu|plut2.m8.2414.m1	plu|plut2.m8.2416.m1	plu|plut2.m8.2417.m1	plu|plut2.m8.28430.m1	plu|plut2.m8.30063.m1	plu|plut2.m8.30064.m1	plu|plut2.m8.30065.m1	plu|plut2.m8.30066.m1	spi|Spis12542	spi|Spis13741	spi|Spis17866	spi|Spis18668	spi|Spis18670	spi|Spis18671	spi|Spis18673	spi|Spis18675	spi|Spis18676.t1	spi|Spis24508	spi|Spis728	adi|XP_015769407.1	alo|g11533.t1	ami|amil.1.2.23354.m1	ami|amil.1.2.23359.m1
adi|XP_015747345.1	alo|g17965.t1	ami|amil.1.2.10482.m1	ami|amil.1.2.16322.m1	ami|amil.1.2.589.m1	ami|amil.1.2.597.m1	ami|amil.1.2.601.m1	ami|amil.1.2.7321.m1	ate|aten_0.1.m1.21530.m1	ate|aten_0.1.m1.21552.m1	ate|aten_0.1.m1.28284.m1	ate|aten_0.1.m1.28291.m1	ate|aten_0.1.m1.28649.m1	plu|plut2.m8.10172.m1	plu|plut2.m8.10183.m1	plu|plut2.m8.14860.m1	plu|plut2.m8.25823.m1	plu|plut2.m8.33036.m1	plu|plut2.m8.4867.m1	alo|g26634.t1	adi|XP_015756674.1	adi|XP_015756676.1	adi|XP_015756678.1	adi|XP_015761941.1	aeq|actinia_equina_20316	aeq|actinia_equina_24625	aeq|actinia_equina_39579	aeq|actinia_equina_54286	aeq|actinia_equina_54287	aeq|actinia_equina_8808	aip|KXJ13085.1	aip|KXJ23178.1	aip|KXJ25586.1	aip|KXJ25616.1	alo|g14199.t1	alo|g16118.t1	alo|g16119.t1	alo|g26622.t1	alo|g26623.t1	ate|aten_0.1.m1.21522.m1	ate|aten_0.1.m1.31704.m1	nve|jgi_Nemve1_173586_estExt_gwp.C_2590034	nve|jgi_Nemve1_174400_estExt_gwp.C_3040020	nve|jgi_Nemve1_31566_gw.22.33.1	pda|pdam_00001266-RA	pda|pdam_00009726-RA	pda|pdam_00009886-RA	pda|pdam_00010071-RA	pda|pdam_00010072-RA	pda|pdam_00016150-RA
adi|XP_015747798.1	aeq|actinia_equina_12163	aeq|actinia_equina_4563	aeq|actinia_equina_50725	aip|KXJ13941.1	aip|KXJ13944.1	aip|KXJ13970.1	alo|g14695.t1	alo|g14696.t1	alo|g14697.t1	ami|amil.1.2.5881.m1	ami|amil.1.2.5882.m1	ami|amil.1.2.7210.m1	ate|aten_0.1.m1.12123.m1	ate|aten_0.1.m1.16189.m1	nve|jgi_Nemve1_176140_estExt_gwp.C_5720005	nve|jgi_Nemve1_219163_fgenesh1_pg.scaffold_388000010	pda|pdam_00003292-RA	plu|plut2.m8.20843.m1	spi|Spis10238	spi|Spis10258	adi|XP_015754827.1	adi|XP_015773105.1	adi|XP_015773106.1	adi|XP_015773107.1	adi|XP_015773108.1	aeq|actinia_equina_10806	aeq|actinia_equina_10808	aeq|actinia_equina_16288	aeq|actinia_equina_44330	aeq|actinia_equina_48478	aeq|actinia_equina_8314	aeq|actinia_equina_8316	aip|KXJ29395.1	aip|KXJ29496.1	alo|g20762.t1	alo|g20763.t1	alo|g8079.t1	ami|amil.1.2.20734.m1	ami|amil.1.2.7212.m1	ate|aten_0.1.m1.1586.m1	ate|aten_0.1.m1.1587.m1	nve|jgi_Nemve1_176175_estExt_gwp.C_5870009	nve|jgi_Nemve1_220823_fgenesh1_pg.scaffold_587000004	nve|jgi_Nemve1_32720_gw.62.138.1	pda|pdam_00008424-RA	pda|pdam_00008426-RA	plu|plut2.m8.11213.m1	plu|plut2.m8.12753.m1	plu|plut2.m8.21441.m1
adi|XP_015747960.1	adi|XP_015778008.1	ami|amil.1.2.17446.m1	ami|amil.1.2.25812.m1	ate|aten_0.1.m1.13477.m1	ate|aten_0.1.m1.29865.m1	ate|aten_0.1.m1.31989.m1	ate|aten_0.1.m1.31992.m1	ate|aten_0.1.m1.31995.m1	ate|aten_0.1.m1.32004.m1	ate|aten_0.1.m1.32005.m1	ate|aten_0.1.m1.34325.m1	spi|Spis18452	adi|XP_015747961.1	ami|amil.1.2.19342.m1	adi|XP_015750124.1	adi|XP_015750125.1	adi|XP_015750126.1	adi|XP_015750127.1	adi|XP_015750128.1	adi|XP_015750129.1	adi|XP_015772611.1	adi|XP_015772612.1	adi|XP_015772613.1	adi|XP_015772614.1	adi|XP_015772615.1	adi|XP_015772616.1	adi|XP_015772617.1	adi|XP_015772618.1	adi|XP_015772620.1	adi|XP_015772621.1	adi|XP_015772622.1	adi|XP_015772623.1	adi|XP_015779783.1	aip|KXJ17132.1	ami|amil.1.2.25813.m1	ate|aten_0.1.m1.34324.m1	dgi|XP_028411094.1	dgi|XP_028411118.1	dgi|XP_028412153.1	dgi|XP_028417556.1	spi|Spis12932	spi|Spis18593	spi|Spis21630	spi|Spis9296	ami|amil.1.2.9455.m1	ami|amil.1.2.9456.m1	plu|plut2.m8.5083.m1	adi|XP_015772624.1	nve|jgi_Nemve1_157742_estExt_gwp.C_10237
adi|XP_015749912.1	adi|XP_015772818.1	alo|g13375.t1	ate|aten_0.1.m1.6841.m1	spi|Spis21419	adi|XP_015756722.1	adi|XP_015777158.1	ami|amil.1.2.15459.m1	ate|aten_0.1.m1.27837.m1	adi|XP_015756728.1	adi|XP_015777191.1	aip|KXJ28389.1	alo|g3750.t1	alo|g8319.t1	nve|jgi_Nemve1_199615_fgenesh1_pg.scaffold_16000065	pda|pdam_00011959-RA	plu|plut2.m8.16546.m1	spi|Spis1714.t1	adi|XP_015756738.1	alo|g3749.t1	ami|amil.1.2.15458.m1	ate|aten_0.1.m1.27835.m1	adi|XP_015757382.1	adi|XP_015777156.1	aeq|actinia_equina_33969	aeq|actinia_equina_33970	adi|XP_015772817.1	alo|g13374.t1	aeq|actinia_equina_39504	aeq|actinia_equina_39505	aeq|actinia_equina_39506	aeq|actinia_equina_39507	aip|KXJ06933.1	aip|KXJ21019.1	aip|KXJ28418.1	aip|KXJ28420.1	aip|KXJ28433.1	ami|amil.1.2.18947.m1	dgi|XP_028401222.1	nve|jgi_Nemve1_94990_e_gw.38.17.1	nve|jgi_Nemve1_94997_e_gw.38.20.1	plu|jamg1.model.Sc0000011.143	plu|plut2.m8.1597.m1	plu|plut2.m8.1603.m1	plu|plut2.m8.28536.m1	adi|XP_015777159.1	alo|g3751.t1	adi|XP_015777180.1	aeq|actinia_equina_33965	aip|KXJ28414.1
aip|KXJ22194.1	aip|KXJ10451.1	aip|KXJ14360.1	nve|jgi_Nemve1_218744_fgenesh1_pg.scaffold_363000010	nve|jgi_Nemve1_218740_fgenesh1_pg.scaffold_363000006	aip|KXJ05217.1	nve|jgi_Nemve1_205876_fgenesh1_pg.scaffold_63000089	nve|jgi_Nemve1_222415_fgenesh1_pg.scaffold_1607000001	nve|jgi_Nemve1_222670_fgenesh1_pg.scaffold_1832000001	nve|jgi_Nemve1_240434_estExt_fgenesh1_pg.C_290061	aip|KXJ07356.1	nve|jgi_Nemve1_220256_fgenesh1_pg.scaffold_491000006	nve|jgi_Nemve1_201578_fgenesh1_pg.scaffold_29000060	nve|jgi_Nemve1_201580_fgenesh1_pg.scaffold_29000062	nve|jgi_Nemve1_216337_fgenesh1_pg.scaffold_257000020	nve|jgi_Nemve1_218735_fgenesh1_pg.scaffold_363000001	nve|jgi_Nemve1_218739_fgenesh1_pg.scaffold_363000005	nve|jgi_Nemve1_222313_fgenesh1_pg.scaffold_1524000001	nve|jgi_Nemve1_223650_fgenesh1_pg.scaffold_3112000001	nve|jgi_Nemve1_246950_estExt_fgenesh1_pg.C_2570024	nve|jgi_Nemve1_248035_estExt_fgenesh1_pg.C_3980005	nve|jgi_Nemve1_218738_fgenesh1_pg.scaffold_363000004	nve|jgi_Nemve1_221985_fgenesh1_pg.scaffold_1196000001	nve|jgi_Nemve1_216339_fgenesh1_pg.scaffold_257000022	nve|jgi_Nemve1_1206_gw.363.3.1	nve|jgi_Nemve1_135859_e_gw.363.18.1	nve|jgi_Nemve1_139870_e_gw.491.7.1	nve|jgi_Nemve1_141095_e_gw.555.8.1	nve|jgi_Nemve1_142175_e_gw.646.4.1	nve|jgi_Nemve1_16787_gw.491.5.1	nve|jgi_Nemve1_1816_gw.555.1.1	nve|jgi_Nemve1_19848_gw.8684.2.1	nve|jgi_Nemve1_201621_fgenesh1_pg.scaffold_29000103	nve|jgi_Nemve1_207005_fgenesh1_pg.scaffold_75000099	nve|jgi_Nemve1_218745_fgenesh1_pg.scaffold_363000011	nve|jgi_Nemve1_218747_fgenesh1_pg.scaffold_363000013	nve|jgi_Nemve1_218748_fgenesh1_pg.scaffold_363000014	nve|jgi_Nemve1_221966_fgenesh1_pg.scaffold_1165000002	nve|jgi_Nemve1_223351_fgenesh1_pg.scaffold_2642000001	nve|jgi_Nemve1_223845_fgenesh1_pg.scaffold_3423000002	nve|jgi_Nemve1_225025_fgenesh1_pg.scaffold_7154000001	nve|jgi_Nemve1_5653_gw.646.3.1	nve|jgi_Nemve1_92087_e_gw.29.69.1	nve|jgi_Nemve1_128883_e_gw.257.30.1	nve|jgi_Nemve1_216340_fgenesh1_pg.scaffold_257000023	nve|jgi_Nemve1_216343_fgenesh1_pg.scaffold_257000026	nve|jgi_Nemve1_220325_fgenesh1_pg.scaffold_502000002	nve|jgi_Nemve1_222416_fgenesh1_pg.scaffold_1607000002	nve|jgi_Nemve1_224021_fgenesh1_pg.scaffold_3736000001	nve|jgi_Nemve1_225745_fgenesh1_pg.scaffold_11439000001
adi|XP_015749240.1	alo|g18901.t1	adi|XP_015749241.1	ami|amil.1.2.25366.m1	ami|amil.1.2.25367.m1	ami|amil.1.2.25368.m1	ami|amil.1.2.25369.m1	ate|aten_0.1.m1.6553.m1	ate|aten_0.1.m1.6555.m1	ate|aten_0.1.m1.6557.m1	ate|aten_0.1.m1.6563.m1	adi|XP_015753541.1	adi|XP_015771700.1	aeq|actinia_equina_6015	aip|KXJ16071.1	aip|KXJ16078.1	aip|KXJ16086.1	aip|KXJ16091.1	ami|amil.1.2.2145.m1	ate|aten_0.1.m1.16277.m1	ate|aten_0.1.m1.16278.m1	ate|aten_0.1.m1.26320.m1	ate|aten_0.1.m1.6359.m1	ate|aten_0.1.m1.6360.m1	ate|aten_0.1.m1.6400.m1	nve|jgi_Nemve1_83175_e_gw.7.75.1	pda|pdam_00003105-RA	pda|pdam_00003107-RA	spi|Spis2984	pda|pdam_00002296-RA	adi|XP_015773628.1	ami|amil.1.2.25371.m1	ate|aten_0.1.m1.6554.m1	ate|aten_0.1.m1.6556.m1	ate|aten_0.1.m1.6560.m1	adi|XP_015773629.1	adi|XP_015773630.1	adi|XP_015773631.1	adi|XP_015773632.1	adi|XP_015773633.1	alo|g12670.t1	alo|g12671.t1	alo|g12672.t1	alo|g18549.t1	alo|g18552.t1	alo|g18553.t1	alo|g18554.t1	alo|g18556.t1	alo|g18903.t1	alo|g18905.t1
adi|XP_015757359.1	adi|XP_015757360.1	adi|XP_015757361.1	adi|XP_015757362.1	adi|XP_015757363.1	adi|XP_015772862.1	adi|XP_015772863.1	adi|XP_015772864.1	adi|XP_015772865.1	adi|XP_015772866.1	adi|XP_015772867.1	adi|XP_015772868.1	adi|XP_015772870.1	adi|XP_015772871.1	adi|XP_015772872.1	adi|XP_015772873.1	adi|XP_015772874.1	adi|XP_015772875.1	adi|XP_015772876.1	adi|XP_015772877.1	adi|XP_015772878.1	adi|XP_015772879.1	aeq|actinia_equina_22564	aeq|actinia_equina_45178	aeq|actinia_equina_45179	aip|KXJ24940.1	alo|g4170.t1	alo|g4171.t1	alo|g4172.t1	alo|g6857.t1	ami|amil.1.2.22045.m1	ami|amil.1.2.22046.m1	ami|amil.1.2.9060.m1	ate|aten_0.1.m1.12303.m1	ate|aten_0.1.m1.14746.m1	ate|aten_0.1.m1.14747.m1	ate|aten_0.1.m1.14749.m1	dgi|XP_028405970.1	dgi|XP_028405971.1	dgi|XP_028405972.1	nve|jgi_Nemve1_218792_fgenesh1_pg.scaffold_367000010	nve|jgi_Nemve1_40374_gw.198.60.1	pda|pdam_00014115-RA	pda|pdam_00015497-RA	plu|plut2.m8.21618.m1	plu|plut2.m8.5057.m1	plu|plut2.m8.8829.m1	spi|Spis16878	spi|Spis7096	spi|Spis9770
aeq|actinia_equina_14289	aeq|actinia_equina_54413	aeq|actinia_equina_10371	aeq|actinia_equina_11938	aeq|actinia_equina_26305	aeq|actinia_equina_27063	aeq|actinia_equina_29283	aeq|actinia_equina_31996	aeq|actinia_equina_33737	aeq|actinia_equina_36220	aeq|actinia_equina_36314	aeq|actinia_equina_41612	aeq|actinia_equina_45266	aeq|actinia_equina_46442	aeq|actinia_equina_46464	aeq|actinia_equina_52424	aeq|actinia_equina_52686	aeq|actinia_equina_54428	nve|jgi_Nemve1_219901_fgenesh1_pg.scaffold_454000009	aeq|actinia_equina_10487	aeq|actinia_equina_10665	aeq|actinia_equina_14693	aeq|actinia_equina_17450	aeq|actinia_equina_20197	aeq|actinia_equina_24228	aeq|actinia_equina_48475	aeq|actinia_equina_53508	aeq|actinia_equina_55105	aeq|actinia_equina_13140	aeq|actinia_equina_29131	aeq|actinia_equina_28761	aeq|actinia_equina_33210	aeq|actinia_equina_35988	aeq|actinia_equina_40727	aeq|actinia_equina_42761	aeq|actinia_equina_44393	aeq|actinia_equina_4833	aeq|actinia_equina_53061	aeq|actinia_equina_54397	aeq|actinia_equina_54798	aeq|actinia_equina_8003	aeq|actinia_equina_9941	aip|KXJ26838.1	nve|jgi_Nemve1_140670_e_gw.536.15.1	aeq|actinia_equina_14694	aeq|actinia_equina_24398	aeq|actinia_equina_33702	aeq|actinia_equina_17782	aeq|actinia_equina_29193	aeq|actinia_equina_6187
adi|XP_015747173.1	adi|XP_015749239.1	adi|XP_015757655.1	adi|XP_015761482.1	adi|XP_015763635.1	adi|XP_015766510.1	adi|XP_015767477.1	adi|XP_015772308.1	aip|KXJ16282.1	aip|KXJ29461.1	alo|g12221.t1	alo|g17189.t1	alo|g17251.t1	alo|g17278.t1	alo|g17282.t1	alo|g19039.t1	alo|g19071.t1	alo|g19569.t1	alo|g20222.t1	alo|g22159.t1	alo|g5044.t1	alo|g7909.t1	alo|g8016.t1	alo|g8087.t1	alo|g8162.t1	ami|amil.1.2.10112.m1	ami|amil.1.2.23329.m1	ami|amil.1.2.23491.m1	ami|amil.1.2.24020.m1	ami|amil.1.2.25213.m1	ate|aten_0.1.m1.11388.m1	ate|aten_0.1.m1.11445.m1	ate|aten_0.1.m1.19215.m1	ate|aten_0.1.m1.21833.m1	ate|aten_0.1.m1.22364.m1	ate|aten_0.1.m1.22662.m1	ate|aten_0.1.m1.25440.m1	ate|aten_0.1.m1.28676.m1	ate|aten_0.1.m1.29934.m1	ate|aten_0.1.m1.31307.m1	ate|aten_0.1.m1.32528.m1	ate|aten_0.1.m1.36445.m1	ate|aten_0.1.m1.36446.m1	ate|aten_0.1.m1.8692.m1	dgi|XP_028408648.1	dgi|XP_028409254.1	pda|pdam_00021573-RA	plu|plut2.m8.10923.m1	plu|plut2.m8.12618.m1	plu|plut2.m8.14811.m1
adi|XP_015754340.1	adi|XP_015754341.1	adi|XP_015754342.1	adi|XP_015754343.1	adi|XP_015757085.1	adi|XP_015780331.1	aeq|actinia_equina_16987	aeq|actinia_equina_16988	aeq|actinia_equina_16990	aeq|actinia_equina_16995	aeq|actinia_equina_35719	aeq|actinia_equina_38204	aeq|actinia_equina_38214	aeq|actinia_equina_38215	aeq|actinia_equina_38217	aeq|actinia_equina_38218	aeq|actinia_equina_38220	aeq|actinia_equina_50942	ami|amil.1.2.10140.m1	ami|amil.1.2.9880.m1	ate|aten_0.1.m1.16912.m1	ate|aten_0.1.m1.16917.m1	ate|aten_0.1.m1.16968.m1	ate|aten_0.1.m1.20557.m1	ate|aten_0.1.m1.38292.m1	dgi|XP_028399575.1	dgi|XP_028399576.1	dgi|XP_028399734.1	dgi|XP_028399735.1	dgi|XP_028399736.1	dgi|XP_028399737.1	dgi|XP_028399914.1	dgi|XP_028403635.1	dgi|XP_028403638.1	dgi|XP_028403789.1	dgi|XP_028403799.1	dgi|XP_028403866.1	dgi|XP_028403904.1	dgi|XP_028404659.1	dgi|XP_028407416.1	dgi|XP_028414778.1	pda|pdam_00015849-RA	plu|plut2.m8.19370.m1	plu|plut2.m8.20392.m1	spi|Spis4992	spi|Spis8997	dgi|XP_028403634.1	dgi|XP_028403637.1	aip|KXJ20829.1	adi|XP_015775207.1
adi|XP_015754582.1	adi|XP_015761902.1	adi|XP_015761903.1	adi|XP_015761904.1	aeq|actinia_equina_11491	aeq|actinia_equina_11492	aeq|actinia_equina_11493	aeq|actinia_equina_11494	aeq|actinia_equina_11495	aeq|actinia_equina_14449	aeq|actinia_equina_14450	aeq|actinia_equina_14451	aeq|actinia_equina_14452	aeq|actinia_equina_14453	aeq|actinia_equina_14454	aeq|actinia_equina_29256	aip|KXJ22396.1	aip|KXJ25200.1	alo|g102.t1	alo|g13083.t1	alo|g14224.t1	ami|amil.1.2.10506.m1	ami|amil.1.2.23467.m1	ami|amil.1.2.25262.m1	ate|aten_0.1.m1.19749.m1	ate|aten_0.1.m1.20090.m1	ate|aten_0.1.m1.31733.m1	dgi|XP_028397579.1	dgi|XP_028397580.1	dgi|XP_028397581.1	dgi|XP_028399052.1	dgi|XP_028401460.1	dgi|XP_028401461.1	dgi|XP_028407145.1	dgi|XP_028407150.1	dgi|XP_028415586.1	nve|jgi_Nemve1_10129_gw.175.28.1	nve|jgi_Nemve1_115237_e_gw.130.3.1	nve|jgi_Nemve1_50157_gw.60.168.1	nve|jgi_Nemve1_50296_gw.130.150.1	pda|pdam_00000236-RA	pda|pdam_00012942-RA	plu|plut2.m8.12377.m1	plu|plut2.m8.1632.m1	plu|plut2.m8.5309.m1	spi|Spis10338.t1	spi|Spis21248	spi|Spis2131	spi|Spis4310	adi|XP_015770246.1
aeq|actinia_equina_17351	aeq|actinia_equina_5910	aeq|actinia_equina_10385	aeq|actinia_equina_11066	aeq|actinia_equina_11526	aeq|actinia_equina_14186	aeq|actinia_equina_15274	aeq|actinia_equina_17757	aeq|actinia_equina_19796	aeq|actinia_equina_20690	aeq|actinia_equina_20888	aeq|actinia_equina_21086	aeq|actinia_equina_22093	aeq|actinia_equina_25026	aeq|actinia_equina_25244	aeq|actinia_equina_26610	aeq|actinia_equina_27376	aeq|actinia_equina_31242	aeq|actinia_equina_32376	aeq|actinia_equina_33611	aeq|actinia_equina_35866	aeq|actinia_equina_36980	aeq|actinia_equina_37391	aeq|actinia_equina_39171	aeq|actinia_equina_42471	aeq|actinia_equina_42823	aeq|actinia_equina_42993	aeq|actinia_equina_43095	aeq|actinia_equina_44115	aeq|actinia_equina_45340	aeq|actinia_equina_49331	aeq|actinia_equina_50513	aeq|actinia_equina_51113	aeq|actinia_equina_51438	aeq|actinia_equina_647	aeq|actinia_equina_661	aeq|actinia_equina_662	aeq|actinia_equina_7323	aeq|actinia_equina_879	aeq|actinia_equina_8906	aeq|actinia_equina_916	aeq|actinia_equina_9340	aeq|actinia_equina_9804	aeq|actinia_equina_12014	aeq|actinia_equina_1217	aeq|actinia_equina_15375	aeq|actinia_equina_16719	aeq|actinia_equina_25536	aeq|actinia_equina_25568	aeq|actinia_equina_29836
aeq|actinia_equina_18341	aeq|actinia_equina_6239	alo|g3296.t1	ami|amil.1.2.12019.m1	ate|aten_0.1.m1.17785.m1	nve|jgi_Nemve1_1897_gw.3.6.1	pda|pdam_00015312-RA	plu|plut2.m8.3866.m1	spi|Spis11170	dgi|XP_028395354.1	dgi|XP_028395509.1	dgi|XP_028395521.1	dgi|XP_028398688.1	dgi|XP_028398852.1	dgi|XP_028398858.1	dgi|XP_028398859.1	dgi|XP_028398861.1	dgi|XP_028398863.1	dgi|XP_028398870.1	dgi|XP_028398877.1	dgi|XP_028399980.1	dgi|XP_028407406.1	dgi|XP_028407420.1	dgi|XP_028410557.1	dgi|XP_028410558.1	dgi|XP_028410559.1	dgi|XP_028411977.1	dgi|XP_028411980.1	dgi|XP_028413894.1	dgi|XP_028413995.1	dgi|XP_028414349.1	dgi|XP_028416281.1	dgi|XP_028398866.1	dgi|XP_028398869.1	dgi|XP_028399990.1	dgi|XP_028406442.1	dgi|XP_028408115.1	dgi|XP_028398855.1	dgi|XP_028398860.1	dgi|XP_028398865.1	dgi|XP_028398867.1	dgi|XP_028398868.1	dgi|XP_028399975.1	dgi|XP_028400183.1	dgi|XP_028407422.1	dgi|XP_028407423.1	dgi|XP_028407424.1	dgi|XP_028407425.1	dgi|XP_028407470.1	dgi|XP_028407471.1
adi|XP_015747218.1	aip|KXJ15412.1	alo|g21452.t1	alo|g660.t1	alo|g8589.t1	ami|amil.1.2.11182.m1	ami|amil.1.2.17138.m1	ami|amil.1.2.22056.m1	ami|amil.1.2.9983.m1	ate|aten_0.1.m1.16318.m1	dgi|XP_028413110.1	spi|Spis15813	spi|Spis23157	spi|Spis14598	adi|XP_015750065.1	adi|XP_015750066.1	adi|XP_015760103.1	adi|XP_015760104.1	adi|XP_015760105.1	adi|XP_015760106.1	adi|XP_015773989.1	aeq|actinia_equina_12113	aeq|actinia_equina_12114	aeq|actinia_equina_15968	aeq|actinia_equina_45166	aeq|actinia_equina_45386	aeq|actinia_equina_46922	aeq|actinia_equina_48302	aeq|actinia_equina_48312	aeq|actinia_equina_55082	aip|KXJ20398.1	ate|aten_0.1.m1.12803.m1	ate|aten_0.1.m1.29092.m1	dgi|XP_028404035.1	dgi|XP_028407302.1	dgi|XP_028413710.1	dgi|XP_028419093.1	pda|pdam_00006247-RA	pda|pdam_00011209-RA	plu|jamg1.model.Sc0000021.27	spi|Spis11241	spi|Spis8288	ate|aten_0.1.m1.10406.m1	spi|Spis1408	spi|Spis1433	spi|Spis18679	spi|Spis19963	spi|Spis20802	spi|Spis22706	spi|Spis23437
adi|XP_015749135.1	adi|XP_015749136.1	adi|XP_015758239.1	adi|XP_015758240.1	adi|XP_015758241.1	adi|XP_015770301.1	aeq|actinia_equina_19127	aeq|actinia_equina_19128	aeq|actinia_equina_19129	aeq|actinia_equina_19130	aeq|actinia_equina_21431	aeq|actinia_equina_29591	aeq|actinia_equina_29592	aeq|actinia_equina_29593	aeq|actinia_equina_29594	aeq|actinia_equina_29595	aeq|actinia_equina_29596	aeq|actinia_equina_29597	aeq|actinia_equina_37010	aeq|actinia_equina_54067	aeq|actinia_equina_54068	aip|KXJ12326.1	aip|KXJ16061.1	aip|KXJ16092.1	aip|KXJ17514.1	alo|g20524.t2	alo|g25173.t2	ami|amil.1.2.11015.m1	ami|amil.1.2.20589.m1	ate|aten_0.1.m1.4602.m1	ate|aten_0.1.m1.4603.m1	dgi|XP_028395657.1	dgi|XP_028395681.1	dgi|XP_028399773.1	dgi|XP_028399774.1	dgi|XP_028399775.1	dgi|XP_028399776.1	dgi|XP_028411465.1	dgi|XP_028411467.1	dgi|XP_028411468.1	dgi|XP_028411481.1	dgi|XP_028415709.1	nve|jgi_Nemve1_192610_estExt_GenewiseH_1.C_2510007	nve|jgi_Nemve1_246845_estExt_fgenesh1_pg.C_2470001	nve|jgi_Nemve1_247647_estExt_fgenesh1_pg.C_3320003	pda|pdam_00007381-RA	pda|pdam_00015397-RA	pda|pdam_00016239-RA	plu|plut2.m8.14360.m1	plu|plut2.m8.14362.m1
adi|XP_015752807.1	adi|XP_015752808.1	adi|XP_015773309.1	aeq|actinia_equina_18586	aeq|actinia_equina_8130	aeq|actinia_equina_8131	aeq|actinia_equina_8132	aip|KXJ28425.1	alo|g10959.t1	ami|amil.1.2.2582.m1	ate|aten_0.1.m1.15060.m1	dgi|XP_028397955.1	dgi|XP_028400699.1	dgi|XP_028401096.1	dgi|XP_028401099.1	dgi|XP_028408721.1	dgi|XP_028408846.1	dgi|XP_028408847.1	dgi|XP_028408856.1	dgi|XP_028408893.1	dgi|XP_028408894.1	dgi|XP_028412371.1	dgi|XP_028412377.1	dgi|XP_028412378.1	dgi|XP_028418291.1	nve|jgi_Nemve1_87090_e_gw.15.98.1	nve|jgi_Nemve1_87375_e_gw.15.55.1	pda|pdam_00012816-RA	pda|pdam_00012817-RA	pda|pdam_00013940-RA	pda|pdam_00013941-RA	plu|plut2.m8.19639.m1	plu|plut2.m8.19647.m1	plu|plut2.m8.19649.m1	plu|plut2.m8.21756.m1	spi|Spis6169	spi|Spis6170	spi|Spis6173	dgi|XP_028401098.1	dgi|XP_028408854.1	plu|plut2.m8.19645.m1	spi|Spis6172	aeq|actinia_equina_8134	aeq|actinia_equina_18591	aip|KXJ28133.1	aeq|actinia_equina_42883	aeq|actinia_equina_50478	aeq|actinia_equina_50479	nve|jgi_Nemve1_137121_e_gw.390.11.1	pda|pdam_00020939-RA
adi|XP_015770021.1	adi|XP_015780626.1	adi|XP_015780627.1	adi|XP_015780628.1	adi|XP_015780629.1	alo|g18304.t1	alo|g18305.t1	ami|amil.1.2.7523.m1	ate|aten_0.1.m1.10164.m1	dgi|XP_028392228.1	dgi|XP_028394235.1	dgi|XP_028395704.1	dgi|XP_028396962.1	dgi|XP_028396963.1	dgi|XP_028397173.1	dgi|XP_028397174.1	dgi|XP_028397343.1	dgi|XP_028399836.1	dgi|XP_028408096.1	dgi|XP_028408707.1	dgi|XP_028410578.1	dgi|XP_028412630.1	dgi|XP_028415665.1	nve|jgi_Nemve1_162389_estExt_gwp.C_300288	spi|Spis16713	spi|Spis16717	adi|XP_015770040.1	adi|XP_015780617.1	adi|XP_015780624.1	adi|XP_015780625.1	aeq|actinia_equina_49067	aeq|actinia_equina_7145	aeq|actinia_equina_7146	aip|KXJ12245.1	alo|g18306.t1	alo|g18307.t1	alo|g4500.t1	ami|amil.1.2.22580.m1	ami|amil.1.2.7539.m1	ami|amil.1.2.7540.m1	ate|aten_0.1.m1.10168.m1	ate|aten_0.1.m1.10170.m1	ate|aten_0.1.m1.13673.m1	plu|plut2.m8.10747.m1	plu|plut2.m8.10749.m1	plu|plut2.m8.16581.m1	plu|plut2.m8.16597.m1	plu|plut2.m8.16598.m1	plu|plut2.m8.23795.m1	plu|plut2.m8.29930.m1
aeq|actinia_equina_36521	aeq|actinia_equina_54932	dgi|XP_028415111.1	dgi|XP_028415112.1	dgi|XP_028415122.1	dgi|XP_028415123.1	dgi|XP_028415126.1	dgi|XP_028415127.1	nve|jgi_Nemve1_216026_fgenesh1_pg.scaffold_246000018	dgi|XP_028415106.1	dgi|XP_028415107.1	dgi|XP_028415108.1	dgi|XP_028415109.1	dgi|XP_028415110.1	dgi|XP_028415113.1	dgi|XP_028415115.1	dgi|XP_028415116.1	dgi|XP_028415117.1	dgi|XP_028415118.1	dgi|XP_028415119.1	dgi|XP_028415120.1	dgi|XP_028415121.1	dgi|XP_028415125.1	ami|amil.1.2.4611.m1	dgi|XP_028403177.1	dgi|XP_028414167.1	dgi|XP_028414168.1	dgi|XP_028403132.1	dgi|XP_028403133.1	dgi|XP_028403136.1	dgi|XP_028403138.1	dgi|XP_028403139.1	dgi|XP_028403164.1	dgi|XP_028403175.1	dgi|XP_028403214.1	dgi|XP_028403247.1	dgi|XP_028403248.1	dgi|XP_028403249.1	dgi|XP_028403250.1	dgi|XP_028403251.1	dgi|XP_028403252.1	dgi|XP_028403314.1	dgi|XP_028412210.1	dgi|XP_028412837.1	dgi|XP_028412838.1	dgi|XP_028412886.1	dgi|XP_028414175.1	dgi|XP_028414176.1	dgi|XP_028414178.1	dgi|XP_028414179.1
nve|jgi_Nemve1_67709_gw.554.88.1	nve|jgi_Nemve1_67710_gw.310.182.1	nve|jgi_Nemve1_67711_gw.357.108.1	nve|jgi_Nemve1_67712_gw.554.89.1	nve|jgi_Nemve1_67714_gw.554.90.1	nve|jgi_Nemve1_67716_gw.1058.21.1	nve|jgi_Nemve1_67733_gw.1091.20.1	nve|jgi_Nemve1_67735_gw.310.184.1	nve|jgi_Nemve1_67743_gw.357.110.1	nve|jgi_Nemve1_67838_gw.357.114.1	nve|jgi_Nemve1_67923_gw.1536.3.1	nve|jgi_Nemve1_68330_gw.1091.28.1	nve|jgi_Nemve1_68363_gw.664.49.1	nve|jgi_Nemve1_68577_gw.725.34.1	nve|jgi_Nemve1_68581_gw.554.112.1	nve|jgi_Nemve1_68698_gw.5998.8.1	nve|jgi_Nemve1_68859_gw.2828.26.1	nve|jgi_Nemve1_68996_gw.1190.10.1	nve|jgi_Nemve1_69042_gw.5895.5.1	nve|jgi_Nemve1_69045_gw.7285.27.1	nve|jgi_Nemve1_69098_gw.1058.29.1	nve|jgi_Nemve1_69149_gw.1201.12.1	nve|jgi_Nemve1_69433_gw.3816.14.1	nve|jgi_Nemve1_69470_gw.8251.9.1	nve|jgi_Nemve1_69496_gw.8008.12.1	nve|jgi_Nemve1_69521_gw.8690.8.1	nve|jgi_Nemve1_69590_gw.8693.12.1	nve|jgi_Nemve1_69620_gw.9938.3.1	nve|jgi_Nemve1_76078_gw.316.192.1	nve|jgi_Nemve1_76609_gw.233.320.1	nve|jgi_Nemve1_76610_gw.316.227.1	nve|jgi_Nemve1_76611_gw.233.321.1	nve|jgi_Nemve1_76614_gw.316.228.1	nve|jgi_Nemve1_76616_gw.569.54.1	nve|jgi_Nemve1_76645_gw.233.324.1	nve|jgi_Nemve1_76650_gw.316.232.1	nve|jgi_Nemve1_76656_gw.233.326.1	nve|jgi_Nemve1_76668_gw.70.146.1	nve|jgi_Nemve1_76674_gw.436.65.1	nve|jgi_Nemve1_76678_gw.2319.11.1	nve|jgi_Nemve1_76680_gw.316.236.1	nve|jgi_Nemve1_76689_gw.233.329.1	nve|jgi_Nemve1_76690_gw.233.330.1	nve|jgi_Nemve1_76691_gw.233.331.1	nve|jgi_Nemve1_76710_gw.436.68.1	nve|jgi_Nemve1_76743_gw.194.78.1	nve|jgi_Nemve1_76776_gw.233.343.1	nve|jgi_Nemve1_76835_gw.849.31.1	nve|jgi_Nemve1_76853_gw.316.255.1	nve|jgi_Nemve1_76949_gw.2989.18.1
adi|XP_015748498.1	adi|XP_015748500.1	adi|XP_015755757.1	adi|XP_015755759.1	adi|XP_015755760.1	adi|XP_015755761.1	adi|XP_015755762.1	adi|XP_015755764.1	adi|XP_015755765.1	adi|XP_015755766.1	adi|XP_015755767.1	adi|XP_015755768.1	adi|XP_015755769.1	adi|XP_015755770.1	adi|XP_015755771.1	adi|XP_015755772.1	adi|XP_015755773.1	aeq|actinia_equina_17770	aip|KXJ05796.1	aip|KXJ28492.1	aip|KXJ28519.1	aip|KXJ28600.1	ami|amil.1.2.21636.m1	ami|amil.1.2.21655.m1	ami|amil.1.2.21657.m1	ami|amil.1.2.24122.m1	ami|amil.1.2.24123.m1	ate|aten_0.1.m1.18740.m1	ate|aten_0.1.m1.27469.m1	ate|aten_0.1.m1.27474.m1	ate|aten_0.1.m1.27476.m1	ate|aten_0.1.m1.27477.m1	ate|aten_0.1.m1.27483.m1	ate|aten_0.1.m1.27484.m1	ate|aten_0.1.m1.27487.m1	ate|aten_0.1.m1.27488.m1	nve|jgi_Nemve1_212623_fgenesh1_pg.scaffold_159000017	pda|pdam_00004217-RA	pda|pdam_00004218-RA	pda|pdam_00004219-RA	plu|plut2.m8.17600.m1	plu|plut2.m8.20331.m1	plu|plut2.m8.24713.m1	plu|plut2.m8.31478.m1	plu|plut2.m8.31912.m1	plu|plut2.m8.6767.m1	plu|plut2.m8.6768.m1	plu|plut2.m8.6769.m1	spi|Spis20038	spi|Spis3327
adi|XP_015749702.1	nve|jgi_Nemve1_211372_fgenesh1_pg.scaffold_136000060	nve|jgi_Nemve1_211570_fgenesh1_pg.scaffold_140000012	nve|jgi_Nemve1_211571_fgenesh1_pg.scaffold_140000013	ami|amil.1.2.3416.m1	ate|aten_0.1.m1.15506.m1	plu|jamg1.model.Sc0000161.37	adi|XP_015763986.1	adi|XP_015763989.1	aeq|actinia_equina_14708	aeq|actinia_equina_14710	aeq|actinia_equina_14711	aip|KXJ15735.1	aip|KXJ19638.1	alo|g8912.t1	alo|g8921.t1	ami|amil.1.2.3415.m1	ate|aten_0.1.m1.15501.m1	ate|aten_0.1.m1.15505.m1	ate|aten_0.1.m1.15507.m1	ate|aten_0.1.m1.15508.m1	dgi|XP_028408119.1	dgi|XP_028408123.1	dgi|XP_028411223.1	dgi|XP_028411224.1	dgi|XP_028411225.1	dgi|XP_028411226.1	dgi|XP_028411227.1	dgi|XP_028411228.1	dgi|XP_028418267.1	pda|pdam_00000878-RA	pda|pdam_00000879-RA	spi|Spis103	adi|XP_015764092.1	adi|XP_015764093.1	adi|XP_015764095.1	alo|g13752.t1	ami|amil.1.2.3486.m1	ate|aten_0.1.m1.20755.m1	dgi|XP_028411244.1	dgi|XP_028411245.1	dgi|XP_028411246.1	dgi|XP_028411247.1	dgi|XP_028411248.1	dgi|XP_028411249.1	dgi|XP_028411250.1	pda|pdam_00000909-RA	plu|jamg1.model.Sc0000014.109	alo|g8922.t1	ami|amil.1.2.3406.m1
adi|XP_015750312.1	adi|XP_015752779.1	adi|XP_015764726.1	adi|XP_015764727.1	aeq|actinia_equina_39649	aeq|actinia_equina_44080	aeq|actinia_equina_44081	aeq|actinia_equina_44082	aeq|actinia_equina_44087	aeq|actinia_equina_46404	aeq|actinia_equina_46405	aeq|actinia_equina_46407	aeq|actinia_equina_5899	aeq|actinia_equina_5900	aip|KXJ22917.1	alo|g23764.t1	alo|g23765.t1	alo|g7028.t1	alo|g985.t1	alo|g987.t1	ami|amil.1.2.13530.m1	ami|amil.1.2.13533.m1	ami|amil.1.2.20347.m1	ami|amil.1.2.2426.m1	ami|amil.1.2.2431.m1	ate|aten_0.1.m1.2485.m1	ate|aten_0.1.m1.2490.m1	ate|aten_0.1.m1.30446.m1	ate|aten_0.1.m1.30450.m1	ate|aten_0.1.m1.30461.m1	ate|aten_0.1.m1.38223.m1	dgi|XP_028392387.1	dgi|XP_028392826.1	dgi|XP_028408829.1	nve|jgi_Nemve1_158385_estExt_gwp.C_30676	nve|jgi_Nemve1_164090_estExt_gwp.C_460293	nve|jgi_Nemve1_183101_estExt_GenewiseH_1.C_440115	nve|jgi_Nemve1_197202_fgenesh1_pg.scaffold_5000008	nve|jgi_Nemve1_216468_fgenesh1_pg.scaffold_261000034	nve|jgi_Nemve1_80445_e_gw.3.102.1	nve|jgi_Nemve1_80908_e_gw.3.79.1	nve|jgi_Nemve1_81895_e_gw.5.65.1	nve|jgi_Nemve1_82490_e_gw.6.290.1	pda|pdam_00001508-RA	pda|pdam_00010619-RA	pda|pdam_00010620-RA	pda|pdam_00022199-RA	pda|pdam_00025189-RA	plu|plut2.m8.23082.m1	plu|plut2.m8.23546.m1
adi|XP_015752590.1	adi|XP_015752591.1	adi|XP_015752592.1	adi|XP_015752593.1	adi|XP_015752594.1	adi|XP_015752596.1	adi|XP_015763307.1	adi|XP_015769816.1	alo|g21862.t1	alo|g21864.t1	alo|g21866.t1	alo|g21868.t1	alo|g21869.t1	alo|g21870.t1	ami|amil.1.2.12351.m1	ami|amil.1.2.12356.m1	ami|amil.1.2.12364.m1	ate|aten_0.1.m1.873.m1	ate|aten_0.1.m1.875.m1	ate|aten_0.1.m1.880.m1	ate|aten_0.1.m1.881.m1	ate|aten_0.1.m1.882.m1	ate|aten_0.1.m1.883.m1	ate|aten_0.1.m1.888.m1	ate|aten_0.1.m1.889.m1	ate|aten_0.1.m1.894.m1	pda|pdam_00003220-RA	plu|jamg1.model.Sc0000079.10	plu|jamg1.model.Sc0000079.4	plu|jamg1.model.Sc0000079.8	plu|jamg1.model.Sc0000688.7	plu|jamg1.model.Sc0000688.9	plu|jamg1.model.Sc0000689.3	plu|jamg1.model.xfSc0000223.2	plu|plut2.m8.25327.m1	plu|plut2.m8.25328.m1	plu|plut2.m8.31459.m1	plu|plut2.m8.33141.m1	plu|plut2.m8.33142.m1	plu|plut2.m8.33222.m1	plu|plut2.m8.33434.m1	plu|plut2.m8.33525.m1	plu|plut2.m8.7686.m1	plu|plut2.m8.7688.m1	plu|plut2.m8.7692.m1	plu|plut2.m8.7693.m1	plu|plut2.m8.7694.m1	plu|plut2.m8.7696.m1	plu|plut2.m8.7697.m1	spi|Spis21867
adi|XP_015762210.1	aeq|actinia_equina_20086	aeq|actinia_equina_48683	aeq|actinia_equina_48687	aeq|actinia_equina_6681	aeq|actinia_equina_6682	aeq|actinia_equina_6683	aeq|actinia_equina_6684	aeq|actinia_equina_6685	aip|KXJ09729.1	aip|KXJ27544.1	alo|g14433.t1	alo|g9365.t1	ami|amil.1.2.1352.m1	ami|amil.1.2.23421.m1	ate|aten_0.1.m1.32228.m1	ate|aten_0.1.m1.7221.m1	dgi|XP_028393072.1	dgi|XP_028412239.1	dgi|XP_028414593.1	nve|jgi_Nemve1_10511_gw.270.5.1	nve|jgi_Nemve1_189113_estExt_GenewiseH_1.C_1350112	pda|pdam_00005279-RA	pda|pdam_00010231-RA	plu|plut2.m8.21213.m1	plu|plut2.m8.85.m1	spi|Spis15168	spi|Spis22602	spi|Spis4615	adi|XP_015767582.1	alo|g15078.t1	alo|g26993.t1	ami|amil.1.2.4208.m1	ami|amil.1.2.6294.m1	ate|aten_0.1.m1.23006.m1	ate|aten_0.1.m1.4331.m1	adi|XP_015767614.1	aeq|actinia_equina_6686	aip|KXJ27533.1	dgi|XP_028402344.1	dgi|XP_028402345.1	dgi|XP_028402346.1	nve|jgi_Nemve1_187589_estExt_GenewiseH_1.C_1030103	nve|jgi_Nemve1_20650_gw.103.36.1	pda|pdam_00018105-RA	pda|pdam_00020535-RA	plu|plut2.m8.26869.m1	plu|plut2.m8.7117.m1	spi|Spis19030	spi|Spis8664
dgi|XP_028392499.1	dgi|XP_028392896.1	dgi|XP_028397428.1	dgi|XP_028402406.1	adi|XP_015765821.1	adi|XP_015765828.1	ami|amil.1.2.4070.m1	dgi|XP_028392893.1	dgi|XP_028392894.1	dgi|XP_028392895.1	nve|jgi_Nemve1_201999_fgenesh1_pg.scaffold_32000011	pda|pdam_00008614-RA	spi|Spis3540	adi|XP_015771808.1	adi|XP_015778658.1	aeq|actinia_equina_15737	aeq|actinia_equina_19804	aeq|actinia_equina_35068	aeq|actinia_equina_35069	aeq|actinia_equina_35070	aeq|actinia_equina_35116	aeq|actinia_equina_35117	aeq|actinia_equina_35118	aeq|actinia_equina_35119	aeq|actinia_equina_35805	aeq|actinia_equina_36993	aeq|actinia_equina_36996	aeq|actinia_equina_37001	aeq|actinia_equina_37003	aeq|actinia_equina_37014	aeq|actinia_equina_38156	aeq|actinia_equina_38399	aeq|actinia_equina_39149	aeq|actinia_equina_47998	aeq|actinia_equina_47999	aeq|actinia_equina_50804	aeq|actinia_equina_5205	aeq|actinia_equina_5206	aeq|actinia_equina_5230	aeq|actinia_equina_5260	alo|g1052.t1	ate|aten_0.1.m1.15257.m1	ate|aten_0.1.m1.15342.m1	aeq|actinia_equina_35249	aeq|actinia_equina_36981	aeq|actinia_equina_37004	aeq|actinia_equina_48021	aeq|actinia_equina_48022	aeq|actinia_equina_48023	aeq|actinia_equina_48024
adi|XP_015771496.1	adi|XP_015747420.1	adi|XP_015773645.1	aeq|actinia_equina_13686	aeq|actinia_equina_13687	aip|KXJ22883.1	alo|g15347.t1	alo|g25310.t1	alo|g25312.t1	alo|g25332.t1	ami|amil.1.2.25934.m1	ami|amil.1.2.4616.m1	ate|aten_0.1.m1.17431.m1	ate|aten_0.1.m1.20116.m1	ate|aten_0.1.m1.32432.m1	dgi|XP_028397252.1	dgi|XP_028397929.1	pda|pdam_00002684-RA	pda|pdam_00005055-RA	plu|plut2.m8.26324.m1	plu|plut2.m8.3160.m1	plu|plut2.m8.3163.m1	plu|plut2.m8.3164.m1	plu|plut2.m8.3165.m1	spi|Spis11914	spi|Spis12552	spi|Spis12553	spi|Spis1645	spi|Spis1646	adi|XP_015747422.1	adi|XP_015778621.1	ami|amil.1.2.23269.m1	ami|amil.1.2.4631.m1	ate|aten_0.1.m1.28804.m1	ate|aten_0.1.m1.28810.m1	ate|aten_0.1.m1.37713.m1	pda|pdam_00005056-RA	plu|plut2.m8.3162.m1	adi|XP_015765691.1	ami|amil.1.2.19213.m1	ate|aten_0.1.m1.17450.m1	nve|jgi_Nemve1_237935_estExt_fgenesh1_pg.C_20192	adi|XP_015767342.1	adi|XP_015771495.1	adi|XP_015773455.1	alo|g25311.t1	alo|g25313.t1	ami|amil.1.2.4619.m1	ami|amil.1.2.4632.m1	ate|aten_0.1.m1.28805.m1
adi|XP_015763093.1	adi|XP_015754357.1	adi|XP_015754358.1	adi|XP_015754359.1	adi|XP_015754360.1	adi|XP_015754361.1	adi|XP_015754362.1	adi|XP_015754363.1	adi|XP_015754365.1	adi|XP_015755826.1	adi|XP_015755827.1	adi|XP_015755828.1	adi|XP_015755829.1	adi|XP_015755830.1	adi|XP_015755831.1	adi|XP_015755832.1	adi|XP_015755833.1	adi|XP_015755834.1	adi|XP_015755836.1	adi|XP_015755837.1	adi|XP_015755838.1	adi|XP_015755839.1	aeq|actinia_equina_27266	aeq|actinia_equina_27267	aeq|actinia_equina_45986	aeq|actinia_equina_45987	aip|KXJ24002.1	aip|KXJ24026.1	alo|g25927.t1	alo|g25928.t1	alo|g25930.t1	ami|amil.1.2.6677.m1	ami|amil.1.2.6678.m1	ami|amil.1.2.6679.m1	ami|amil.1.2.6686.m1	ate|aten_0.1.m1.14291.m1	ate|aten_0.1.m1.14292.m1	ate|aten_0.1.m1.14297.m1	ate|aten_0.1.m1.14301.m1	dgi|XP_028398389.1	dgi|XP_028399889.1	nve|jgi_Nemve1_206778_fgenesh1_pg.scaffold_73000073	nve|jgi_Nemve1_208593_fgenesh1_pg.scaffold_94000016	nve|jgi_Nemve1_232687_fgsh_est.C_scaffold_73000006	pda|pdam_00004942-RA	pda|pdam_00004943-RA	pda|pdam_00004945-RA	plu|plut2.m8.24279.m1	plu|plut2.m8.30049.m1	spi|Spis17929.t2
adi|XP_015749208.1	dgi|XP_028414248.1	adi|XP_015754506.1	adi|XP_015763623.1	aeq|actinia_equina_31324	aeq|actinia_equina_33567	aeq|actinia_equina_35986	aeq|actinia_equina_36446	aeq|actinia_equina_47268	aeq|actinia_equina_47608	aip|KXJ06457.1	ami|amil.1.2.18448.m1	ami|amil.1.2.5206.m1	ate|aten_0.1.m1.17993.m1	ate|aten_0.1.m1.18080.m1	ate|aten_0.1.m1.19142.m1	ate|aten_0.1.m1.21158.m1	ate|aten_0.1.m1.21160.m1	ate|aten_0.1.m1.21162.m1	ate|aten_0.1.m1.25677.m1	ate|aten_0.1.m1.28365.m1	ate|aten_0.1.m1.29158.m1	ate|aten_0.1.m1.31348.m1	ate|aten_0.1.m1.32348.m1	ate|aten_0.1.m1.33992.m1	ate|aten_0.1.m1.33993.m1	ate|aten_0.1.m1.33995.m1	ate|aten_0.1.m1.33996.m1	ate|aten_0.1.m1.33998.m1	ate|aten_0.1.m1.35552.m1	ate|aten_0.1.m1.37170.m1	ate|aten_0.1.m1.37564.m1	ate|aten_0.1.m1.9778.m1	nve|jgi_Nemve1_201642_fgenesh1_pg.scaffold_29000124	nve|jgi_Nemve1_201760_fgenesh1_pg.scaffold_30000111	nve|jgi_Nemve1_219175_fgenesh1_pg.scaffold_389000012	nve|jgi_Nemve1_221371_fgenesh1_pg.scaffold_741000003	nve|jgi_Nemve1_224666_fgenesh1_pg.scaffold_5426000001	nve|jgi_Nemve1_243725_estExt_fgenesh1_pg.C_970019	plu|plut2.m8.10310.m1	plu|plut2.m8.194.m1	plu|plut2.m8.25732.m1	plu|plut2.m8.25734.m1	plu|plut2.m8.32433.m1	adi|XP_015768047.1	adi|XP_015771035.1	aeq|actinia_equina_52066	ami|amil.1.2.5947.m1	ate|aten_0.1.m1.17994.m1	ate|aten_0.1.m1.18081.m1
adi|XP_015750450.1	adi|XP_015753708.1	adi|XP_015753709.1	adi|XP_015753746.1	adi|XP_015753747.1	adi|XP_015753748.1	adi|XP_015753769.1	adi|XP_015753770.1	aeq|actinia_equina_12176	aip|KXJ16947.1	alo|g19941.t1	alo|g19942.t1	ami|amil.1.2.12865.m1	ami|amil.1.2.12879.m1	ami|amil.1.2.12880.m1	ami|amil.1.2.12894.m1	ate|aten_0.1.m1.10024.m1	ate|aten_0.1.m1.21438.m1	ate|aten_0.1.m1.21441.m1	dgi|XP_028390591.1	dgi|XP_028390592.1	dgi|XP_028398013.1	dgi|XP_028398014.1	pda|pdam_00014003-RA	plu|plut2.m8.12080.m1	plu|plut2.m8.17103.m1	spi|Spis19601	spi|Spis22737	spi|Spis23187	spi|Spis23188	spi|Spis24682	spi|Spis5918	adi|XP_015768630.1	aeq|actinia_equina_30612	aeq|actinia_equina_30613	aeq|actinia_equina_30614	aeq|actinia_equina_30615	aip|KXJ21130.1	alo|g11752.t1	alo|g11900.t1	alo|g19959.t1	ami|amil.1.2.20779.m1	ami|amil.1.2.5293.m1	ate|aten_0.1.m1.10016.m1	ate|aten_0.1.m1.10022.m1	ate|aten_0.1.m1.10028.m1	ate|aten_0.1.m1.250.m1	ate|aten_0.1.m1.30.m1	dgi|XP_028398004.1	dgi|XP_028398005.1
spi|Spis14800	spi|Spis19756	spi|Spis5762	adi|XP_015768040.1	aeq|actinia_equina_15792	aeq|actinia_equina_18708	aeq|actinia_equina_30983	aeq|actinia_equina_34679	aeq|actinia_equina_36275	aeq|actinia_equina_43764	aeq|actinia_equina_44834	aeq|actinia_equina_44836	aeq|actinia_equina_48421	aeq|actinia_equina_49281	aeq|actinia_equina_50776	aeq|actinia_equina_51687	aeq|actinia_equina_55225	adi|XP_015774282.1	aip|KXJ15407.1	dgi|XP_028418315.1	dgi|XP_028418362.1	dgi|XP_028418548.1	dgi|XP_028418565.1	dgi|XP_028418661.1	dgi|XP_028418784.1	dgi|XP_028418864.1	dgi|XP_028418922.1	plu|jamg1.model.Sc0000584.17	aeq|actinia_equina_11922	aeq|actinia_equina_14356	aeq|actinia_equina_15791	aeq|actinia_equina_31379	aeq|actinia_equina_33311	aeq|actinia_equina_36946	aeq|actinia_equina_52836	aeq|actinia_equina_53128	aeq|actinia_equina_53747	aip|KXJ28690.1	dgi|XP_028406791.1	dgi|XP_028415535.1	dgi|XP_028415541.1	dgi|XP_028416372.1	dgi|XP_028417341.1	pda|pdam_00025820-RA	aeq|actinia_equina_48151	aip|KXJ18352.1	aeq|actinia_equina_31410	aeq|actinia_equina_35952	aeq|actinia_equina_38503	aip|KXJ07679.1
adi|XP_015756359.1	adi|XP_015770574.1	adi|XP_015770575.1	alo|g1193.t1	alo|g1196.t1	alo|g1200.t1	alo|g1204.t1	alo|g1205.t1	alo|g1206.t1	alo|g1208.t1	alo|g1209.t1	alo|g1211.t1	alo|g1212.t1	alo|g1213.t1	alo|g12354.t1	alo|g12356.t1	alo|g12361.t1	alo|g12362.t1	ami|amil.1.2.13237.m1	ami|amil.1.2.16632.m1	ami|amil.1.2.16636.m1	ami|amil.1.2.16638.m1	ami|amil.1.2.16641.m1	ami|amil.1.2.24827.m1	ami|amil.1.2.26350.m1	ami|amil.1.2.4634.m1	ami|amil.1.2.4635.m1	ami|amil.1.2.4638.m1	ate|aten_0.1.m1.34461.m1	ate|aten_0.1.m1.34474.m1	ate|aten_0.1.m1.34475.m1	ate|aten_0.1.m1.3777.m1	ate|aten_0.1.m1.3787.m1	adi|XP_015768740.1	adi|XP_015768754.1	adi|XP_015768755.1	adi|XP_015768756.1	adi|XP_015770570.1	adi|XP_015779698.1	adi|XP_015779705.1	adi|XP_015779713.1	adi|XP_015779718.1	adi|XP_015779726.1	aip|KXJ25236.1	aip|KXJ25246.1	aip|KXJ25281.1	alo|g12355.t1	alo|g12358.t1	alo|g12359.t1	ami|amil.1.2.13234.m1
nve|jgi_Nemve1_141038_e_gw.554.66.1	nve|jgi_Nemve1_150581_e_gw.3572.6.1	nve|jgi_Nemve1_66349_gw.694.47.1	nve|jgi_Nemve1_66369_gw.310.143.1	nve|jgi_Nemve1_66377_gw.310.144.1	nve|jgi_Nemve1_66390_gw.357.92.1	nve|jgi_Nemve1_66392_gw.694.48.1	nve|jgi_Nemve1_66394_gw.263.46.1	nve|jgi_Nemve1_66466_gw.554.67.1	nve|jgi_Nemve1_66497_gw.504.7.1	nve|jgi_Nemve1_66616_gw.554.69.1	nve|jgi_Nemve1_66703_gw.310.149.1	nve|jgi_Nemve1_66802_gw.357.94.1	nve|jgi_Nemve1_67795_gw.1091.21.1	nve|jgi_Nemve1_67938_gw.2828.18.1	nve|jgi_Nemve1_68341_gw.5981.7.1	nve|jgi_Nemve1_68472_gw.1207.7.1	nve|jgi_Nemve1_68475_gw.6529.10.1	nve|jgi_Nemve1_68552_gw.1018.4.1	nve|jgi_Nemve1_68555_gw.1201.8.1	nve|jgi_Nemve1_68613_gw.6496.8.1	nve|jgi_Nemve1_68622_gw.694.74.1	nve|jgi_Nemve1_69325_gw.8561.7.1	nve|jgi_Nemve1_69806_gw.12840.4.1	nve|jgi_Nemve1_69949_gw.14117.7.1	nve|jgi_Nemve1_74152_gw.233.240.1	nve|jgi_Nemve1_74846_gw.39.299.1	nve|jgi_Nemve1_75411_gw.849.25.1	nve|jgi_Nemve1_75443_gw.233.259.1	nve|jgi_Nemve1_75450_gw.233.260.1	nve|jgi_Nemve1_75463_gw.316.177.1	nve|jgi_Nemve1_75481_gw.423.12.1	nve|jgi_Nemve1_75496_gw.316.179.1	nve|jgi_Nemve1_75499_gw.625.4.1	nve|jgi_Nemve1_75515_gw.316.180.1	nve|jgi_Nemve1_75552_gw.316.181.1	nve|jgi_Nemve1_75554_gw.310.270.1	nve|jgi_Nemve1_75558_gw.316.182.1	nve|jgi_Nemve1_75572_gw.569.41.1	nve|jgi_Nemve1_75579_gw.233.262.1	nve|jgi_Nemve1_75600_gw.310.271.1	nve|jgi_Nemve1_75603_gw.316.183.1	nve|jgi_Nemve1_75605_gw.316.184.1	nve|jgi_Nemve1_75634_gw.436.49.1	nve|jgi_Nemve1_75665_gw.888.27.1	nve|jgi_Nemve1_75674_gw.436.50.1	nve|jgi_Nemve1_76290_gw.3128.11.1	nve|jgi_Nemve1_76659_gw.3625.11.1	nve|jgi_Nemve1_77130_gw.1236.5.1	nve|jgi_Nemve1_77170_gw.4108.5.1
adi|XP_015747499.1	adi|XP_015764717.1	aeq|actinia_equina_12142	aeq|actinia_equina_26959	aeq|actinia_equina_43094	aeq|actinia_equina_54713	aip|KXJ23892.1	alo|g10957.t1	alo|g11371.t1	alo|g8722.t1	alo|g8791.t1	alo|g9836.t2	ami|amil.1.2.12629.m1	ami|amil.1.2.15509.m1	ami|amil.1.2.16567.m1	ate|aten_0.1.m1.18096.m1	ate|aten_0.1.m1.24750.m1	ate|aten_0.1.m1.37171.m1	plu|jamg1.model.Sc0000198.22	plu|jamg1.model.xfSc0000589.1	plu|plut2.m8.22282.m1	plu|plut2.m8.24079.m1	plu|plut2.m8.28799.m1	spi|Spis10173	spi|Spis10543	spi|Spis11195	spi|Spis12368	spi|Spis14596	spi|Spis16331.t1	spi|Spis16833	spi|Spis18469	spi|Spis21436	spi|Spis21862	spi|Spis22879	spi|Spis22913	spi|Spis23729	spi|Spis8566	adi|XP_015748601.1	aip|KXJ12350.1	aip|KXJ20121.1	ami|amil.1.2.22530.m1	ate|aten_0.1.m1.25433.m1	adi|XP_015755561.1	adi|XP_015759405.1	adi|XP_015760098.1	adi|XP_015778889.1	alo|g22324.t1	ate|aten_0.1.m1.4025.m1	pda|pdam_00019103-RA	alo|g16457.t1
adi|XP_015749401.1	nve|jgi_Nemve1_128699_e_gw.254.41.1	nve|jgi_Nemve1_128734_e_gw.254.51.1	nve|jgi_Nemve1_128751_e_gw.254.42.1	nve|jgi_Nemve1_145774_e_gw.1507.1.1	nve|jgi_Nemve1_149685_e_gw.3104.2.1	nve|jgi_Nemve1_216245_fgenesh1_pg.scaffold_254000012	nve|jgi_Nemve1_40698_gw.1585.4.1	nve|jgi_Nemve1_65775_gw.61.259.1	ate|aten_0.1.m1.16980.m1	ate|aten_0.1.m1.4285.m1	ate|aten_0.1.m1.4288.m1	adi|XP_015751460.1	adi|XP_015751465.1	aip|KXJ06691.1	aip|KXJ21804.1	aip|KXJ21807.1	aip|KXJ21825.1	aip|KXJ21827.1	aip|KXJ24071.1	ami|amil.1.2.19797.m1	ami|amil.1.2.22311.m1	ate|aten_0.1.m1.17015.m1	adi|XP_015751472.1	plu|plut2.m8.30935.m1	plu|plut2.m8.30936.m1	plu|plut2.m8.4410.m1	plu|plut2.m8.4411.m1	plu|plut2.m8.4412.m1	aeq|actinia_equina_16083	aeq|actinia_equina_16084	aeq|actinia_equina_28261	aeq|actinia_equina_44771	aeq|actinia_equina_50504	aeq|actinia_equina_28257	aeq|actinia_equina_28260	aeq|actinia_equina_44772	aip|KXJ05831.1	aip|KXJ17207.1	aip|KXJ22142.1	ami|amil.1.2.22313.m1	ate|aten_0.1.m1.16999.m1	plu|plut2.m8.4413.m1	aeq|actinia_equina_25970	aeq|actinia_equina_25971	aeq|actinia_equina_25972	aeq|actinia_equina_25973	aeq|actinia_equina_25974	aeq|actinia_equina_25975	aeq|actinia_equina_6416
adi|XP_015749728.1	adi|XP_015772810.1	adi|XP_015772823.1	alo|g13361.t1	ami|amil.1.2.6636.m1	ate|aten_0.1.m1.6847.m1	ate|aten_0.1.m1.6848.m1	dgi|XP_028395737.1	dgi|XP_028395772.1	dgi|XP_028395773.1	dgi|XP_028395774.1	dgi|XP_028395777.1	dgi|XP_028395805.1	dgi|XP_028395829.1	dgi|XP_028395835.1	dgi|XP_028395844.1	dgi|XP_028412615.1	dgi|XP_028412617.1	dgi|XP_028412618.1	dgi|XP_028412638.1	dgi|XP_028412648.1	dgi|XP_028412650.1	dgi|XP_028412651.1	dgi|XP_028412652.1	dgi|XP_028412654.1	dgi|XP_028413921.1	dgi|XP_028415616.1	dgi|XP_028415621.1	dgi|XP_028416670.1	dgi|XP_028417361.1	dgi|XP_028417366.1	dgi|XP_028417418.1	dgi|XP_028417426.1	dgi|XP_028417736.1	dgi|XP_028417870.1	nve|jgi_Nemve1_205101_fgenesh1_pg.scaffold_56000067	nve|jgi_Nemve1_205103_fgenesh1_pg.scaffold_56000069	nve|jgi_Nemve1_239485_estExt_fgenesh1_pg.C_150108	pda|pdam_00004299-RA	plu|plut2.m8.3398.m1	spi|Spis8078	adi|XP_015749729.1	adi|XP_015749730.1	adi|XP_015772828.1	adi|XP_015772829.1	adi|XP_015772830.1	alo|g13360.t1	alo|g13362.t1	ami|amil.1.2.6625.m1	ami|amil.1.2.6629.m1
adi|XP_015753158.1	adi|XP_015756257.1	aeq|actinia_equina_24681	aeq|actinia_equina_29463	aeq|actinia_equina_29467	aeq|actinia_equina_32693	aeq|actinia_equina_32695	aeq|actinia_equina_32696	aeq|actinia_equina_47701	aeq|actinia_equina_47702	aeq|actinia_equina_9188	aeq|actinia_equina_9189	aeq|actinia_equina_9190	aip|KXJ11955.1	aip|KXJ21803.1	alo|g19227.t1	alo|g19300.t1	ami|amil.1.2.10886.m1	ami|amil.1.2.2282.m1	ate|aten_0.1.m1.11018.m1	ate|aten_0.1.m1.11063.m1	dgi|XP_028394711.1	nve|jgi_Nemve1_18_gw.48.1.1	nve|jgi_Nemve1_210666_fgenesh1_pg.scaffold_125000035	pda|pdam_00010271-RA	pda|pdam_00010273-RA	pda|pdam_00015728-RA	plu|plut2.m8.17415.m1	plu|plut2.m8.20396.m1	plu|plut2.m8.20397.m1	plu|plut2.m8.20400.m1	plu|plut2.m8.26530.m1	spi|Spis4854	spi|Spis8713	spi|Spis8714	ami|amil.1.2.2071.m1	aeq|actinia_equina_47211	adi|XP_015777233.1	adi|XP_015777234.1	aeq|actinia_equina_43260	aeq|actinia_equina_43261	aip|KXJ16643.1	alo|g39.t1	ami|amil.1.2.2084.m1	ate|aten_0.1.m1.19696.m1	dgi|XP_028411073.1	dgi|XP_028411074.1	dgi|XP_028411075.1	dgi|XP_028411076.1	dgi|XP_028411077.1
plu|plut2.m8.19900.m1	adi|XP_015761468.1	alo|g20563.t1	alo|g3452.t1	alo|g6217.t1	ami|amil.1.2.2523.m1	ami|amil.1.2.4717.m1	ate|aten_0.1.m1.34559.m1	plu|plut2.m8.3768.m1	adi|XP_015763319.1	alo|g3409.t1	ate|aten_0.1.m1.34607.m1	adi|XP_015779944.1	adi|XP_015779946.1	aeq|actinia_equina_12458	aeq|actinia_equina_24652	aeq|actinia_equina_24653	aeq|actinia_equina_24654	aeq|actinia_equina_24656	aeq|actinia_equina_24657	aeq|actinia_equina_38874	aeq|actinia_equina_38875	aeq|actinia_equina_38877	aeq|actinia_equina_39724	aip|KXJ07993.1	aip|KXJ26761.1	aip|KXJ26764.1	alo|g17519.t1	alo|g18744.t2	ami|amil.1.2.7241.m1	ate|aten_0.1.m1.31333.m1	ate|aten_0.1.m1.31334.m1	dgi|XP_028399406.1	dgi|XP_028413683.1	nve|jgi_Nemve1_161287_estExt_gwp.C_200037	nve|jgi_Nemve1_60521_gw.20.202.1	nve|jgi_Nemve1_79255_e_gw.1.476.1	pda|pdam_00001144-RA	pda|pdam_00001147-RA	spi|Spis18715	spi|Spis18716	spi|Spis18717	adi|XP_015780280.1	nve|jgi_Nemve1_81637_e_gw.4.444.1	pda|pdam_00017018-RA	aip|KXJ25267.1	dgi|XP_028391839.1	dgi|XP_028391840.1	dgi|XP_028391841.1	dgi|XP_028391842.1
adi|XP_015756863.1	adi|XP_015756864.1	adi|XP_015756865.1	adi|XP_015756867.1	adi|XP_015756889.1	aeq|actinia_equina_3894	aeq|actinia_equina_3908	aeq|actinia_equina_3910	aip|KXJ23072.1	aip|KXJ23083.1	alo|g13175.t1	alo|g13191.t1	alo|g17094.t1	alo|g25320.t1	alo|g5289.t1	ami|amil.1.2.24304.m1	ami|amil.1.2.5359.m1	ami|amil.1.2.5391.m1	ami|amil.1.2.949.m1	ate|aten_0.1.m1.1268.m1	ate|aten_0.1.m1.20886.m1	ate|aten_0.1.m1.20934.m1	dgi|XP_028414936.1	dgi|XP_028414937.1	dgi|XP_028414938.1	dgi|XP_028414940.1	dgi|XP_028414941.1	dgi|XP_028414942.1	nve|jgi_Nemve1_31143_gw.4.71.1	nve|jgi_Nemve1_98570_e_gw.50.142.1	pda|pdam_00011700-RA	pda|pdam_00012471-RA	pda|pdam_00015235-RA	plu|plut2.m8.20657.m1	plu|plut2.m8.21249.m1	plu|plut2.m8.25025.m1	plu|plut2.m8.4591.m1	spi|Spis4115	spi|Spis4128	spi|Spis4129	dgi|XP_028403293.1	dgi|XP_028403294.1	dgi|XP_028403295.1	dgi|XP_028416312.1	plu|plut2.m8.21231.m1	adi|XP_015758535.1	plu|plut2.m8.4859.m1	aip|KXJ23107.1	aip|KXJ23051.1	nve|jgi_Nemve1_81258_e_gw.4.95.1
adi|XP_015759612.1	adi|XP_015776336.1	aeq|actinia_equina_47780	aeq|actinia_equina_47781	aeq|actinia_equina_47782	aeq|actinia_equina_47783	aeq|actinia_equina_47784	aeq|actinia_equina_47785	aeq|actinia_equina_47786	aeq|actinia_equina_51733	aeq|actinia_equina_8170	aip|KXJ25096.1	aip|KXJ28367.1	alo|g933.t1	ami|amil.1.2.11916.m1	ami|amil.1.2.16716.m1	ami|amil.1.2.5819.m1	ate|aten_0.1.m1.13252.m1	pda|pdam_00010561-RA	pda|pdam_00022825-RA	plu|plut2.m8.16585.m1	plu|plut2.m8.26559.m1	plu|plut2.m8.6651.m1	spi|Spis13231.t2	adi|XP_015762056.1	alo|g20951.t1	ami|amil.1.2.25848.m1	ate|aten_0.1.m1.1545.m1	ate|aten_0.1.m1.17916.m1	adi|XP_015762479.1	adi|XP_015762480.1	adi|XP_015762481.1	alo|g10552.t1	ami|amil.1.2.20696.m1	pda|pdam_00020370-RA	plu|plut2.m8.18254.m1	plu|plut2.m8.2839.m1	plu|plut2.m8.29050.m1	spi|Spis14392	spi|Spis6060	adi|XP_015771156.1	alo|g13032.t1	ami|amil.1.2.25908.m1	ate|aten_0.1.m1.13251.m1	ate|aten_0.1.m1.14521.m1	nve|jgi_Nemve1_200034_fgenesh1_pg.scaffold_19000026	nve|jgi_Nemve1_200164_fgenesh1_pg.scaffold_20000002	nve|jgi_Nemve1_207197_fgenesh1_pg.scaffold_77000094	nve|jgi_Nemve1_239785_estExt_fgenesh1_pg.C_200003	nve|jgi_Nemve1_239786_estExt_fgenesh1_pg.C_200005
adi|XP_015747528.1	aip|KXJ20872.1	ami|amil.1.2.2540.m1	ami|amil.1.2.4732.m1	ami|amil.1.2.8178.m1	ate|aten_0.1.m1.31625.m1	ate|aten_0.1.m1.31626.m1	ate|aten_0.1.m1.31627.m1	ate|aten_0.1.m1.31628.m1	ate|aten_0.1.m1.31629.m1	ate|aten_0.1.m1.32899.m1	ate|aten_0.1.m1.34586.m1	ate|aten_0.1.m1.35284.m1	ate|aten_0.1.m1.35285.m1	ate|aten_0.1.m1.35286.m1	ate|aten_0.1.m1.35287.m1	ate|aten_0.1.m1.35288.m1	ate|aten_0.1.m1.35289.m1	ate|aten_0.1.m1.35290.m1	dgi|XP_028404334.1	dgi|XP_028411905.1	dgi|XP_028411906.1	dgi|XP_028415969.1	dgi|XP_028415970.1	dgi|XP_028416286.1	dgi|XP_028418731.1	dgi|XP_028418732.1	nve|jgi_Nemve1_106863_e_gw.84.169.1	nve|jgi_Nemve1_114245_e_gw.124.132.1	nve|jgi_Nemve1_120733_e_gw.173.1.1	nve|jgi_Nemve1_141889_e_gw.616.18.1	nve|jgi_Nemve1_153118_e_gw.5755.3.1	nve|jgi_Nemve1_153967_e_gw.6829.4.1	nve|jgi_Nemve1_155159_e_gw.8183.5.1	nve|jgi_Nemve1_155165_e_gw.8183.8.1	nve|jgi_Nemve1_176824_estExt_gwp.C_51040004	nve|jgi_Nemve1_195934_estExt_GenewiseH_1.C_32630008	nve|jgi_Nemve1_196014_estExt_GenewiseH_1.C_48670016	nve|jgi_Nemve1_207429_fgenesh1_pg.scaffold_80000052	nve|jgi_Nemve1_224503_fgenesh1_pg.scaffold_4894000002	nve|jgi_Nemve1_224955_fgenesh1_pg.scaffold_6830000002	nve|jgi_Nemve1_225179_fgenesh1_pg.scaffold_7542000002	nve|jgi_Nemve1_228147_fgenesh1_pm.scaffold_8000018	nve|jgi_Nemve1_228500_fgenesh1_pm.scaffold_21000009	nve|jgi_Nemve1_231525_fgenesh1_pm.scaffold_3444000003	nve|jgi_Nemve1_83716_e_gw.8.395.1	nve|jgi_Nemve1_83913_e_gw.8.392.1	nve|jgi_Nemve1_84003_e_gw.8.393.1	nve|jgi_Nemve1_89425_e_gw.21.312.1	pda|pdam_00006497-RA
adi|XP_015750460.1	adi|XP_015754608.1	adi|XP_015771765.1	adi|XP_015771766.1	adi|XP_015771767.1	adi|XP_015771768.1	adi|XP_015771769.1	adi|XP_015771770.1	aeq|actinia_equina_27525	aeq|actinia_equina_29733	aeq|actinia_equina_35192	aeq|actinia_equina_4568	aeq|actinia_equina_48367	aeq|actinia_equina_7377	aip|KXJ10273.1	aip|KXJ22944.1	aip|KXJ23102.1	aip|KXJ27442.1	alo|g15212.t1	alo|g9898.t1	ami|amil.1.2.13782.m1	ami|amil.1.2.14431.m1	ami|amil.1.2.6843.m1	ami|amil.1.2.6844.m1	ami|amil.1.2.6848.m1	ate|aten_0.1.m1.18951.m1	ate|aten_0.1.m1.18959.m1	ate|aten_0.1.m1.19287.m1	ate|aten_0.1.m1.7483.m1	dgi|XP_028395159.1	nve|jgi_Nemve1_120822_e_gw.174.38.1	nve|jgi_Nemve1_158453_estExt_gwp.C_40020	nve|jgi_Nemve1_198796_fgenesh1_pg.scaffold_12000019	nve|jgi_Nemve1_213364_fgenesh1_pg.scaffold_174000049	nve|jgi_Nemve1_235182_estExt_fgenesh1_pm.C_1020007	nve|jgi_Nemve1_42027_gw.4152.2.1	nve|jgi_Nemve1_50821_gw.152.83.1	nve|jgi_Nemve1_84751_e_gw.10.256.1	nve|jgi_Nemve1_84915_e_gw.10.258.1	pda|pdam_00000569-RA	pda|pdam_00009075-RA	pda|pdam_00020734-RA	plu|plut2.m8.22218.m1	plu|plut2.m8.25393.m1	plu|plut2.m8.4265.m1	plu|plut2.m8.4268.m1	plu|plut2.m8.4494.m1	plu|plut2.m8.4496.m1	spi|Spis22243	spi|Spis2527
adi|XP_015762896.1	adi|XP_015780407.1	aeq|actinia_equina_14079	aeq|actinia_equina_18511	aeq|actinia_equina_34188	aeq|actinia_equina_38460	aeq|actinia_equina_39167	aeq|actinia_equina_39169	aeq|actinia_equina_39170	aeq|actinia_equina_50143	aeq|actinia_equina_52093	aeq|actinia_equina_5528	aip|KXJ12156.1	alo|g18401.t1	alo|g20240.t1	alo|g26426.t1	ami|amil.1.2.17887.m1	ami|amil.1.2.26198.m1	ate|aten_0.1.m1.10350.m1	ate|aten_0.1.m1.22992.m1	ate|aten_0.1.m1.25583.m1	ate|aten_0.1.m1.28686.m1	ate|aten_0.1.m1.3695.m1	ate|aten_0.1.m1.9060.m1	dgi|XP_028396722.1	dgi|XP_028397102.1	dgi|XP_028404025.1	dgi|XP_028407214.1	dgi|XP_028408204.1	dgi|XP_028412126.1	dgi|XP_028412481.1	dgi|XP_028412603.1	dgi|XP_028413083.1	dgi|XP_028413250.1	dgi|XP_028413599.1	dgi|XP_028415782.1	dgi|XP_028416845.1	dgi|XP_028417449.1	dgi|XP_028418716.1	dgi|XP_028418717.1	pda|pdam_00021113-RA	plu|plut2.m8.7818.m1	spi|Spis15986	spi|Spis22599	adi|XP_015764293.1	aip|KXJ15658.1	ate|aten_0.1.m1.20479.m1	ate|aten_0.1.m1.29073.m1	ate|aten_0.1.m1.36963.m1	plu|plut2.m8.15653.m1
adi|XP_015763217.1	adi|XP_015779001.1	aeq|actinia_equina_19408	aeq|actinia_equina_19409	aeq|actinia_equina_19410	aeq|actinia_equina_19411	aeq|actinia_equina_19412	aeq|actinia_equina_19417	aeq|actinia_equina_32847	aeq|actinia_equina_4072	aeq|actinia_equina_4073	aeq|actinia_equina_4075	aeq|actinia_equina_46995	aip|KXJ17487.1	aip|KXJ17511.1	aip|KXJ21892.1	alo|g23033.t1	alo|g23034.t1	alo|g25737.t1	ami|amil.1.2.1295.m1	ami|amil.1.2.5589.m1	ate|aten_0.1.m1.14053.m1	ate|aten_0.1.m1.36584.m1	dgi|XP_028400693.1	nve|jgi_Nemve1_119418_e_gw.161.9.1	nve|jgi_Nemve1_21500_gw.97.15.1	nve|jgi_Nemve1_245466_estExt_fgenesh1_pg.C_1610023	nve|jgi_Nemve1_31786_gw.106.73.1	pda|pdam_00015190-RA	pda|pdam_00019501-RA	plu|plut2.m8.11185.m1	plu|plut2.m8.2059.m1	spi|Spis22722	spi|Spis22723.t2	spi|Spis3471	adi|XP_015776860.1	adi|XP_015776861.1	aeq|actinia_equina_19418	aeq|actinia_equina_4076	alo|g23100.t1	ami|amil.1.2.10204.m1	ami|amil.1.2.22836.m1	ami|amil.1.2.22837.m1	ate|aten_0.1.m1.36671.m1	dgi|XP_028398771.1	dgi|XP_028398772.1	dgi|XP_028398776.1	nve|jgi_Nemve1_122070_e_gw.186.55.1	pda|pdam_00016991-RA	pda|pdam_00016992-RA
adi|XP_015773070.1	aeq|actinia_equina_26511	aeq|actinia_equina_28411	aeq|actinia_equina_38285	aeq|actinia_equina_38286	aeq|actinia_equina_43403	aeq|actinia_equina_48177	aeq|actinia_equina_54057	aeq|actinia_equina_617	nve|jgi_Nemve1_70071_gw.155.78.1	aeq|actinia_equina_10377	aeq|actinia_equina_10472	aeq|actinia_equina_11532	aeq|actinia_equina_12957	aeq|actinia_equina_15830	aeq|actinia_equina_16086	aeq|actinia_equina_17589	aeq|actinia_equina_19015	aeq|actinia_equina_20421	aeq|actinia_equina_21569	aeq|actinia_equina_22846	aeq|actinia_equina_2541	aeq|actinia_equina_30852	aeq|actinia_equina_31685	aeq|actinia_equina_31737	aeq|actinia_equina_32930	aeq|actinia_equina_33402	aeq|actinia_equina_34457	aeq|actinia_equina_41293	aeq|actinia_equina_43255	aeq|actinia_equina_4449	aeq|actinia_equina_4830	aeq|actinia_equina_49580	aeq|actinia_equina_5153	aeq|actinia_equina_54404	aeq|actinia_equina_55086	aeq|actinia_equina_55221	aeq|actinia_equina_7775	aeq|actinia_equina_8180	aeq|actinia_equina_89	aeq|actinia_equina_9577	aeq|actinia_equina_10449	aeq|actinia_equina_33735	aeq|actinia_equina_11731	aeq|actinia_equina_12374	aeq|actinia_equina_39194	aeq|actinia_equina_31503	aeq|actinia_equina_34178	aeq|actinia_equina_34414	aeq|actinia_equina_51455
adi|XP_015776025.1	adi|XP_015776033.1	adi|XP_015776034.1	adi|XP_015776035.1	adi|XP_015776036.1	adi|XP_015776037.1	adi|XP_015776038.1	adi|XP_015778192.1	adi|XP_015778194.1	adi|XP_015778195.1	adi|XP_015778197.1	adi|XP_015778198.1	adi|XP_015778199.1	aeq|actinia_equina_49020	aeq|actinia_equina_54591	aip|KXJ20084.1	alo|g22730.t1	alo|g22731.t1	alo|g22739.t1	alo|g2959.t1	alo|g2960.t1	alo|g2968.t1	alo|g2971.t1	ami|amil.1.2.20024.m1	ami|amil.1.2.3132.m1	ami|amil.1.2.3133.m1	ami|amil.1.2.3146.m1	ate|aten_0.1.m1.15236.m1	ate|aten_0.1.m1.15237.m1	ate|aten_0.1.m1.15244.m1	ate|aten_0.1.m1.15248.m1	ate|aten_0.1.m1.23425.m1	ate|aten_0.1.m1.23431.m1	ate|aten_0.1.m1.32273.m1	ate|aten_0.1.m1.32274.m1	ate|aten_0.1.m1.32281.m1	ate|aten_0.1.m1.32282.m1	ate|aten_0.1.m1.32293.m1	ate|aten_0.1.m1.32296.m1	dgi|XP_028407951.1	nve|jgi_Nemve1_93064_e_gw.32.28.1	plu|plut2.m8.1366.m1	adi|XP_015776039.1	adi|XP_015778193.1	adi|XP_015778204.1	adi|XP_015778205.1	adi|XP_015778206.1	adi|XP_015778207.1	ami|amil.1.2.3145.m1	ate|aten_0.1.m1.15251.m1
adi|XP_015776111.1	aeq|actinia_equina_11255	aeq|actinia_equina_19891	aeq|actinia_equina_19893	aeq|actinia_equina_38703	aeq|actinia_equina_38704	aeq|actinia_equina_43651	aeq|actinia_equina_8192	aeq|actinia_equina_8193	aip|KXJ19201.1	aip|KXJ26513.1	alo|g13329.t1	alo|g13331.t1	alo|g13332.t1	alo|g4782.t1	alo|g4783.t1	ami|amil.1.2.6608.m1	ate|aten_0.1.m1.24287.m1	ate|aten_0.1.m1.6894.m1	ate|aten_0.1.m1.6896.m1	nve|jgi_Nemve1_198360_fgenesh1_pg.scaffold_9000149	nve|jgi_Nemve1_206217_fgenesh1_pg.scaffold_67000062	nve|jgi_Nemve1_242599_estExt_fgenesh1_pg.C_670055	pda|pdam_00007513-RA	pda|pdam_00007516-RA	pda|pdam_00007518-RA	pda|pdam_00008224-RA	pda|pdam_00008230-RA	plu|jamg1.model.Sc0000143.13	plu|plut2.m8.11448.m1	plu|plut2.m8.3370.m1	spi|Spis20199	spi|Spis800	spi|Spis801	spi|Spis803	spi|Spis8097	adi|XP_015776413.1	adi|XP_015776415.1	adi|XP_015776416.1	adi|XP_015776435.1	aeq|actinia_equina_11256	aeq|actinia_equina_11257	aip|KXJ16669.1	aip|KXJ17563.1	alo|g4780.t1	alo|g4781.t1	ami|amil.1.2.16372.m1	ami|amil.1.2.16377.m1	ate|aten_0.1.m1.24284.m1	dgi|XP_028401623.1
pda|pdam_00009855-RA	adi|XP_015747956.1	adi|XP_015748465.1	aeq|actinia_equina_16828	aeq|actinia_equina_24434	aeq|actinia_equina_24593	aeq|actinia_equina_47847	aeq|actinia_equina_53986	aeq|actinia_equina_7408	aip|KXJ04932.1	alo|g11504.t1	ami|amil.1.2.14525.m1	ami|amil.1.2.23693.m1	nve|jgi_Nemve1_222147_fgenesh1_pg.scaffold_1416000002	spi|Spis12513	spi|Spis16614	spi|Spis2095	spi|Spis332	spi|Spis3893	spi|Spis8378	spi|Spis9309	spi|Spis9676	spi|Spis19768	aip|KXJ22218.1	aip|KXJ26086.1	aip|KXJ08674.1	alo|g9627.t1	spi|Spis11534	spi|Spis12466	spi|Spis13292	spi|Spis14902	spi|Spis17896	spi|Spis18613	spi|Spis202	spi|Spis21362	spi|Spis6675	ate|aten_0.1.m1.1505.m1	ate|aten_0.1.m1.9480.m1	pda|pdam_00013654-RA	spi|Spis12885	spi|Spis15455	spi|Spis3375	aeq|actinia_equina_25327	ami|amil.1.2.19302.m1	ami|amil.1.2.23692.m1	ami|amil.1.2.24018.m1	nve|jgi_Nemve1_156430_e_gw.10605.2.1	nve|jgi_Nemve1_210057_fgenesh1_pg.scaffold_116000013	nve|jgi_Nemve1_54511_gw.115.81.1	aeq|actinia_equina_53112
aip|KXJ13297.1	aeq|actinia_equina_14932	aeq|actinia_equina_14933	aeq|actinia_equina_29416	aeq|actinia_equina_29417	aeq|actinia_equina_34738	aeq|actinia_equina_34739	aeq|actinia_equina_34741	aeq|actinia_equina_34742	aeq|actinia_equina_39412	aeq|actinia_equina_39419	aeq|actinia_equina_39420	aeq|actinia_equina_39421	aeq|actinia_equina_39422	aeq|actinia_equina_42845	aeq|actinia_equina_42860	aeq|actinia_equina_42865	aeq|actinia_equina_42869	aeq|actinia_equina_42872	aeq|actinia_equina_42874	aeq|actinia_equina_42880	aeq|actinia_equina_47834	aeq|actinia_equina_47837	aeq|actinia_equina_47838	aeq|actinia_equina_47840	aeq|actinia_equina_48054	aeq|actinia_equina_48059	aeq|actinia_equina_48450	aeq|actinia_equina_48452	aeq|actinia_equina_48454	aeq|actinia_equina_49224	aeq|actinia_equina_49228	aeq|actinia_equina_49956	aeq|actinia_equina_49958	aeq|actinia_equina_54137	aeq|actinia_equina_54138	aeq|actinia_equina_54140	aeq|actinia_equina_34749	aeq|actinia_equina_39423	aeq|actinia_equina_42881	aeq|actinia_equina_47839	aeq|actinia_equina_48057	aeq|actinia_equina_48060	aeq|actinia_equina_49225	aeq|actinia_equina_49962	aeq|actinia_equina_54141	aeq|actinia_equina_49961	aeq|actinia_equina_49963	aeq|actinia_equina_42858	aeq|actinia_equina_49960
adi|XP_015755176.1	adi|XP_015755177.1	aeq|actinia_equina_35669	aeq|actinia_equina_35670	aeq|actinia_equina_35671	aeq|actinia_equina_8731	aeq|actinia_equina_8732	aeq|actinia_equina_8733	alo|g24761.t1	ami|amil.1.2.19081.m1	ami|amil.1.2.7655.m1	dgi|XP_028407251.1	dgi|XP_028407252.1	dgi|XP_028407253.1	dgi|XP_028407254.1	dgi|XP_028407256.1	dgi|XP_028407257.1	dgi|XP_028407258.1	dgi|XP_028407281.1	dgi|XP_028407282.1	dgi|XP_028407355.1	dgi|XP_028412277.1	dgi|XP_028412286.1	dgi|XP_028412288.1	dgi|XP_028412290.1	dgi|XP_028412302.1	dgi|XP_028412303.1	dgi|XP_028412304.1	dgi|XP_028412305.1	dgi|XP_028412306.1	dgi|XP_028412307.1	adi|XP_015755179.1	alo|g24762.t1	nve|jgi_Nemve1_241602_estExt_fgenesh1_pg.C_480007	plu|plut2.m8.2459.m1	plu|plut2.m8.2463.m1	plu|plut2.m8.31884.m1	adi|XP_015779374.1	ate|aten_0.1.m1.22859.m1	aeq|actinia_equina_35665	aeq|actinia_equina_35666	aeq|actinia_equina_35667	aeq|actinia_equina_35668	aeq|actinia_equina_35673	aeq|actinia_equina_35674	aeq|actinia_equina_35675	aeq|actinia_equina_35676	aeq|actinia_equina_36571	aeq|actinia_equina_36572	aeq|actinia_equina_36573
adi|XP_015756497.1	aeq|actinia_equina_1797	aeq|actinia_equina_3084	aip|KXJ28003.1	alo|g12565.t1	ami|amil.1.2.6107.m1	ate|aten_0.1.m1.1888.m1	dgi|XP_028392297.1	nve|jgi_Nemve1_238127_estExt_fgenesh1_pg.C_30225	pda|pdam_00009839-RA	plu|plut2.m8.10220.m1	plu|plut2.m8.19229.m1	spi|Spis4692	adi|XP_015759298.1	aeq|actinia_equina_14733	aip|KXJ22691.1	alo|g23776.t1	ami|amil.1.2.8171.m1	ate|aten_0.1.m1.15675.m1	dgi|XP_028411301.1	nve|jgi_Nemve1_215519_fgenesh1_pg.scaffold_230000011	pda|pdam_00007647-RA	pda|pdam_00007648-RA	plu|plut2.m8.19578.m1	spi|Spis4525.t2	spi|Spis4526	spi|Spis4528	spi|Spis7590	adi|XP_015768597.1	adi|XP_015768598.1	aeq|actinia_equina_24547	aeq|actinia_equina_3083	aeq|actinia_equina_41443	aip|KXJ12438.1	alo|g6259.t1	ami|amil.1.2.13208.m1	ate|aten_0.1.m1.13355.m1	ate|aten_0.1.m1.13365.m1	nve|jgi_Nemve1_160201_estExt_gwp.C_120358	pda|pdam_00005619-RA	pda|pdam_00005620-RA	plu|plut2.m8.10209.m1	plu|plut2.m8.10211.m1	adi|XP_015768599.1	aeq|actinia_equina_41442	alo|g6258.t1	ami|amil.1.2.13212.m1	ate|aten_0.1.m1.13357.m1	nve|jgi_Nemve1_160199_estExt_gwp.C_120350	pda|pdam_00005618-RA
adi|XP_015773841.1	aeq|actinia_equina_2457	aeq|actinia_equina_28809	aeq|actinia_equina_30093	aeq|actinia_equina_30094	aeq|actinia_equina_30095	aeq|actinia_equina_30096	aeq|actinia_equina_41013	aeq|actinia_equina_43771	aeq|actinia_equina_43773	aeq|actinia_equina_9035	aeq|actinia_equina_9036	aip|KXJ08801.1	aip|KXJ13129.1	aip|KXJ18682.1	aip|KXJ29553.1	alo|g16089.t1	alo|g22710.t1	alo|g518.t1	alo|g5630.t1	ami|amil.1.2.10389.m1	ami|amil.1.2.20611.m1	ami|amil.1.2.3113.m1	ami|amil.1.2.8465.m1	ate|aten_0.1.m1.15272.m1	ate|aten_0.1.m1.19863.m1	ate|aten_0.1.m1.6117.m1	dgi|XP_028397956.1	dgi|XP_028399594.1	dgi|XP_028408443.1	dgi|XP_028408444.1	dgi|XP_028410908.1	dgi|XP_028410909.1	dgi|XP_028410910.1	nve|jgi_Nemve1_59993_gw.49.149.1	nve|jgi_Nemve1_59997_gw.15.189.1	nve|jgi_Nemve1_60009_gw.11.300.1	nve|jgi_Nemve1_88037_e_gw.17.2.1	pda|pdam_00001454-RA	pda|pdam_00004054-RA	pda|pdam_00005881-RA	pda|pdam_00021158-RA	plu|plut2.m8.10843.m1	plu|plut2.m8.14406.m1	plu|plut2.m8.27318.m1	plu|plut2.m8.8438.m1	spi|Spis11472	spi|Spis1572	spi|Spis278	adi|XP_015774209.1
nve|jgi_Nemve1_119068_e_gw.158.106.1	nve|jgi_Nemve1_126572_e_gw.233.444.1	nve|jgi_Nemve1_126610_e_gw.233.410.1	nve|jgi_Nemve1_126865_e_gw.233.442.1	nve|jgi_Nemve1_126871_e_gw.233.418.1	nve|jgi_Nemve1_126958_e_gw.233.427.1	nve|jgi_Nemve1_126961_e_gw.233.419.1	nve|jgi_Nemve1_132398_e_gw.310.330.1	nve|jgi_Nemve1_132512_e_gw.310.243.1	nve|jgi_Nemve1_132525_e_gw.310.230.1	nve|jgi_Nemve1_132535_e_gw.310.324.1	nve|jgi_Nemve1_132601_e_gw.310.317.1	nve|jgi_Nemve1_132647_e_gw.310.237.1	nve|jgi_Nemve1_133164_e_gw.316.310.1	nve|jgi_Nemve1_133181_e_gw.316.138.1	nve|jgi_Nemve1_133209_e_gw.316.329.1	nve|jgi_Nemve1_133293_e_gw.316.309.1	nve|jgi_Nemve1_133400_e_gw.316.136.1	nve|jgi_Nemve1_133431_e_gw.316.319.1	nve|jgi_Nemve1_135514_e_gw.357.141.1	nve|jgi_Nemve1_138586_e_gw.436.96.1	nve|jgi_Nemve1_140687_e_gw.538.45.1	nve|jgi_Nemve1_140981_e_gw.554.135.1	nve|jgi_Nemve1_141036_e_gw.554.144.1	nve|jgi_Nemve1_141289_e_gw.569.75.1	nve|jgi_Nemve1_142216_e_gw.650.21.1	nve|jgi_Nemve1_142320_e_gw.664.42.1	nve|jgi_Nemve1_142357_e_gw.664.53.1	nve|jgi_Nemve1_142706_e_gw.694.77.1	nve|jgi_Nemve1_142715_e_gw.694.89.1	nve|jgi_Nemve1_143678_e_gw.849.49.1	nve|jgi_Nemve1_144151_e_gw.949.11.1	nve|jgi_Nemve1_144466_e_gw.1058.31.1	nve|jgi_Nemve1_144876_e_gw.1190.15.1	nve|jgi_Nemve1_144952_e_gw.1238.6.1	nve|jgi_Nemve1_145016_e_gw.1265.2.1	nve|jgi_Nemve1_145044_e_gw.1286.12.1	nve|jgi_Nemve1_145108_e_gw.1314.3.1	nve|jgi_Nemve1_147740_e_gw.2120.5.1	nve|jgi_Nemve1_149028_e_gw.2786.5.1	nve|jgi_Nemve1_149131_e_gw.2828.31.1	nve|jgi_Nemve1_149432_e_gw.2989.28.1	nve|jgi_Nemve1_149450_e_gw.2996.36.1	nve|jgi_Nemve1_150979_e_gw.3816.15.1	nve|jgi_Nemve1_151260_e_gw.4038.10.1	nve|jgi_Nemve1_152004_e_gw.4559.18.1	nve|jgi_Nemve1_152509_e_gw.5029.20.1	nve|jgi_Nemve1_153104_e_gw.5739.11.1	nve|jgi_Nemve1_153344_e_gw.6016.10.1	nve|jgi_Nemve1_153722_e_gw.6503.2.1
ate|aten_0.1.m1.3884.m1	adi|XP_015771561.1	adi|XP_015771562.1	adi|XP_015771563.1	adi|XP_015771564.1	adi|XP_015771565.1	adi|XP_015771566.1	adi|XP_015771569.1	adi|XP_015771571.1	aeq|actinia_equina_23037	aeq|actinia_equina_23038	aeq|actinia_equina_47344	aip|KXJ18536.1	alo|g7605.t1	alo|g7606.t2	alo|g7607.t1	alo|g7608.t1	alo|g7610.t1	ami|amil.1.2.7454.m1	ami|amil.1.2.7460.m1	ami|amil.1.2.7461.m1	ate|aten_0.1.m1.3881.m1	ate|aten_0.1.m1.3882.m1	ate|aten_0.1.m1.3883.m1	dgi|XP_028398973.1	dgi|XP_028398974.1	dgi|XP_028398975.1	nve|jgi_Nemve1_103563_e_gw.69.91.1	nve|jgi_Nemve1_103789_e_gw.69.87.1	nve|jgi_Nemve1_151378_e_gw.4106.3.1	pda|pdam_00002468-RA	pda|pdam_00002480-RA	pda|pdam_00002481-RA	plu|plut2.m8.32881.m1	plu|plut2.m8.32884.m1	plu|plut2.m8.32885.m1	plu|plut2.m8.32887.m1	plu|plut2.m8.32890.m1	plu|plut2.m8.32891.m1	plu|plut2.m8.865.m1	plu|plut2.m8.872.m1	plu|plut2.m8.873.m1	spi|Spis10009	spi|Spis10011	spi|Spis10014	spi|Spis21169	spi|Spis7980	dgi|XP_028398979.1	alo|g7611.t1	ami|amil.1.2.7455.m1
adi|XP_015753035.1	adi|XP_015766353.1	adi|XP_015767243.1	adi|XP_015767248.1	adi|XP_015767254.1	adi|XP_015767260.1	adi|XP_015767267.1	aeq|actinia_equina_41422	aeq|actinia_equina_41425	aeq|actinia_equina_41426	aeq|actinia_equina_52695	aip|KXJ14389.1	aip|KXJ23234.1	alo|g473.t1	alo|g474.t2	alo|g477.t1	alo|g478.t1	alo|g6044.t1	ami|amil.1.2.3966.m1	ami|amil.1.2.3967.m1	ami|amil.1.2.3968.m1	ate|aten_0.1.m1.6176.m1	ate|aten_0.1.m1.6177.m1	ate|aten_0.1.m1.6189.m1	dgi|XP_028392199.1	dgi|XP_028397563.1	dgi|XP_028397565.1	dgi|XP_028412400.1	dgi|XP_028414234.1	dgi|XP_028414235.1	dgi|XP_028414237.1	dgi|XP_028414238.1	dgi|XP_028414239.1	dgi|XP_028416558.1	dgi|XP_028417011.1	dgi|XP_028417012.1	nve|jgi_Nemve1_201904_fgenesh1_pg.scaffold_31000064	nve|jgi_Nemve1_70257_gw.166.90.1	pda|pdam_00000783-RA	plu|plut2.m8.13415.m1	plu|plut2.m8.2086.m1	plu|plut2.m8.2087.m1	plu|plut2.m8.2727.m1	spi|Spis197	aeq|actinia_equina_41416	aeq|actinia_equina_41418	aeq|actinia_equina_52691	aip|KXJ14398.1	pda|pdam_00006225-RA	spi|Spis17687
adi|XP_015754174.1	adi|XP_015754184.1	adi|XP_015758375.1	adi|XP_015774752.1	aeq|actinia_equina_12688	aeq|actinia_equina_17487	aeq|actinia_equina_2871	aeq|actinia_equina_2872	aeq|actinia_equina_2873	aeq|actinia_equina_6731	aip|KXJ14725.1	aip|KXJ24548.1	aip|KXJ24565.1	aip|KXJ24596.1	aip|KXJ24601.1	aip|KXJ27775.1	aip|KXJ29806.1	alo|g21148.t1	alo|g24416.t1	alo|g289.t1	alo|g6281.t1	alo|g6311.t1	ami|amil.1.2.5406.m1	ami|amil.1.2.874.m1	ami|amil.1.2.8765.m1	ami|amil.1.2.9663.m1	ami|amil.1.2.9687.m1	ate|aten_0.1.m1.10575.m1	ate|aten_0.1.m1.14965.m1	ate|aten_0.1.m1.24227.m1	ate|aten_0.1.m1.26522.m1	ate|aten_0.1.m1.26547.m1	dgi|XP_028404455.1	dgi|XP_028404456.1	dgi|XP_028404457.1	dgi|XP_028404585.1	dgi|XP_028404685.1	nve|jgi_Nemve1_13935_gw.204.22.1	nve|jgi_Nemve1_214597_fgenesh1_pg.scaffold_204000021	nve|jgi_Nemve1_230529_fgenesh1_pm.scaffold_204000003	nve|jgi_Nemve1_243223_estExt_fgenesh1_pg.C_820057	pda|pdam_00001437-RA	pda|pdam_00005957-RA	pda|pdam_00005958-RA	pda|pdam_00006877-RA	pda|pdam_00007507-RA	plu|plut2.m8.18283.m1	plu|plut2.m8.18285.m1	plu|plut2.m8.18286.m1	plu|plut2.m8.5042.m1
adi|XP_015755464.1	adi|XP_015759022.1	aeq|actinia_equina_11223	aeq|actinia_equina_25205	aeq|actinia_equina_36406	aeq|actinia_equina_36407	aeq|actinia_equina_41876	aeq|actinia_equina_45383	aeq|actinia_equina_45384	aeq|actinia_equina_46278	aeq|actinia_equina_47732	aeq|actinia_equina_47733	aeq|actinia_equina_608	aeq|actinia_equina_7764	alo|g24913.t1	alo|g24914.t1	alo|g24918.t1	ami|amil.1.2.14720.m1	ami|amil.1.2.14721.m1	ami|amil.1.2.17331.m1	ami|amil.1.2.21363.m1	ami|amil.1.2.21366.m1	ami|amil.1.2.21367.m1	ami|amil.1.2.21368.m1	ami|amil.1.2.21369.m1	ate|aten_0.1.m1.35185.m1	ate|aten_0.1.m1.35186.m1	pda|pdam_00017954-RA	pda|pdam_00023225-RA	pda|pdam_00024929-RA	plu|plut2.m8.3732.m1	plu|plut2.m8.3733.m1	spi|Spis19487	spi|Spis4035	spi|Spis4036	spi|Spis4037.t1	aeq|actinia_equina_46279	aeq|actinia_equina_47734	aeq|actinia_equina_47735	aeq|actinia_equina_47736	alo|g24915.t1	ami|amil.1.2.14727.m1	ami|amil.1.2.21371.m1	ate|aten_0.1.m1.35188.m1	adi|XP_015759023.1	aip|KXJ22189.1	dgi|XP_028397503.1	dgi|XP_028401092.1	dgi|XP_028408704.1	dgi|XP_028408782.1
dgi|XP_028407953.1	aeq|actinia_equina_11154	aeq|actinia_equina_28816	aeq|actinia_equina_36620	aip|KXJ23106.1	aip|KXJ23109.1	aip|KXJ23199.1	aip|KXJ23216.1	aip|KXJ23244.1	aip|KXJ26672.1	nve|jgi_Nemve1_200272_fgenesh1_pg.scaffold_20000110	nve|jgi_Nemve1_87502_e_gw.16.73.1	nve|jgi_Nemve1_87891_e_gw.17.73.1	aeq|actinia_equina_230	aip|KXJ13162.1	aip|KXJ22356.1	aeq|actinia_equina_25793	aeq|actinia_equina_9025	aeq|actinia_equina_30056	aip|KXJ15533.1	alo|g24325.t1	ami|amil.1.2.14044.m1	ate|aten_0.1.m1.26477.m1	dgi|XP_028390621.1	dgi|XP_028390670.1	dgi|XP_028400019.1	dgi|XP_028405395.1	dgi|XP_028405466.1	dgi|XP_028405602.1	dgi|XP_028405603.1	dgi|XP_028405604.1	dgi|XP_028405605.1	dgi|XP_028406861.1	dgi|XP_028406869.1	dgi|XP_028415775.1	dgi|XP_028415847.1	dgi|XP_028415848.1	dgi|XP_028416279.1	pda|pdam_00003367-RA	pda|pdam_00003371-RA	plu|plut2.m8.20113.m1	plu|plut2.m8.20117.m1	spi|Spis15106.t1	spi|Spis22021	aip|KXJ05496.1	aip|KXJ22349.1	aip|KXJ22358.1	aip|KXJ22366.1	dgi|XP_028408261.1	dgi|XP_028409331.1
adi|XP_015762201.1	adi|XP_015762203.1	adi|XP_015762215.1	adi|XP_015762216.1	alo|g15273.t1	alo|g2050.t1	alo|g24060.t1	alo|g24073.t1	alo|g8563.t1	alo|g9336.t1	alo|g9337.t1	alo|g9339.t1	alo|g9340.t1	alo|g9341.t1	alo|g9342.t1	alo|g9343.t1	alo|g9344.t1	alo|g9345.t1	alo|g9348.t1	ami|amil.1.2.12078.m1	ami|amil.1.2.6240.m1	ami|amil.1.2.6241.m1	ami|amil.1.2.6243.m1	ami|amil.1.2.6249.m1	ami|amil.1.2.6250.m1	ate|aten_0.1.m1.23042.m1	ate|aten_0.1.m1.23055.m1	dgi|XP_028397231.1	dgi|XP_028397352.1	dgi|XP_028407913.1	dgi|XP_028407935.1	dgi|XP_028408015.1	dgi|XP_028408061.1	plu|plut2.m8.10081.m1	adi|XP_015778918.1	aeq|actinia_equina_21257	aeq|actinia_equina_30393	aeq|actinia_equina_30394	aip|KXJ30015.1	ami|amil.1.2.10012.m1	ate|aten_0.1.m1.9687.m1	pda|pdam_00017434-RA	plu|plut2.m8.25177.m1	plu|plut2.m8.28456.m1	plu|plut2.m8.28457.m1	plu|plut2.m8.31634.m1	spi|Spis13261	spi|Spis13262	spi|Spis13266	spi|Spis13267
adi|XP_015763403.1	adi|XP_015777718.1	adi|XP_015777722.1	alo|g21651.t1	alo|g21653.t1	alo|g21654.t1	alo|g21655.t1	dgi|XP_028394882.1	dgi|XP_028395791.1	dgi|XP_028399333.1	dgi|XP_028399334.1	dgi|XP_028399428.1	dgi|XP_028399450.1	dgi|XP_028399471.1	dgi|XP_028399472.1	dgi|XP_028399516.1	dgi|XP_028405692.1	dgi|XP_028406217.1	dgi|XP_028410323.1	dgi|XP_028410638.1	dgi|XP_028414589.1	dgi|XP_028414590.1	dgi|XP_028417647.1	pda|pdam_00000952-RA	pda|pdam_00007165-RA	plu|plut2.m8.17149.m1	spi|Spis17073	spi|Spis17074	spi|Spis8193	adi|XP_015764004.1	aeq|actinia_equina_50522	aeq|actinia_equina_50524	aeq|actinia_equina_50525	aeq|actinia_equina_50526	aeq|actinia_equina_50527	aeq|actinia_equina_50648	aip|KXJ20406.1	alo|g16218.t1	alo|g16219.t1	alo|g16220.t1	alo|g16221.t1	nve|jgi_Nemve1_247993_estExt_fgenesh1_pg.C_3870001	plu|jamg1.model.xfSc0000455.1	adi|XP_015765415.1	adi|XP_015780890.1	aeq|actinia_equina_39532	aip|KXJ23425.1	alo|g17060.t1	ami|amil.1.2.18290.m1	ate|aten_0.1.m1.25021.m1
alo|g9974.t1	adi|XP_015767398.1	aeq|actinia_equina_41832	aip|KXJ10697.1	alo|g13748.t1	ami|amil.1.2.7043.m1	ate|aten_0.1.m1.13099.m1	dgi|XP_028412069.1	dgi|XP_028412070.1	dgi|XP_028412071.1	nve|jgi_Nemve1_81540_e_gw.4.469.1	pda|pdam_00004538-RA	plu|plut2.m8.15828.m1	plu|plut2.m8.7624.m1	spi|Spis20476	spi|Spis9842	adi|XP_015768460.1	ami|amil.1.2.8917.m1	ate|aten_0.1.m1.1298.m1	ate|aten_0.1.m1.1474.m1	pda|pdam_00014442-RA	pda|pdam_00014443-RA	plu|plut2.m8.4781.m1	spi|Spis11052	spi|Spis1991	spi|Spis20477	spi|Spis3165	adi|XP_015768600.1	adi|XP_015768601.1	aeq|actinia_equina_26741	aeq|actinia_equina_272	aeq|actinia_equina_39012	aip|KXJ26701.1	alo|g9704.t1	alo|g9705.t1	ami|amil.1.2.13231.m1	ate|aten_0.1.m1.13334.m1	ate|aten_0.1.m1.13337.m1	dgi|XP_028391113.1	nve|jgi_Nemve1_157973_estExt_gwp.C_20274	pda|pdam_00016149-RA	plu|plut2.m8.17003.m1	plu|plut2.m8.17005.m1	spi|Spis3166	spi|Spis3167	adi|XP_015773498.1	alo|g5313.t1	ami|amil.1.2.930.m1	nve|jgi_Nemve1_209697_fgenesh1_pg.scaffold_110000012	pda|pdam_00012497-RA
adi|XP_015747570.1	adi|XP_015767034.1	adi|XP_015767035.1	adi|XP_015767037.1	adi|XP_015767038.1	aeq|actinia_equina_23129	aeq|actinia_equina_23130	aeq|actinia_equina_24110	aeq|actinia_equina_24113	aeq|actinia_equina_39154	aip|KXJ14774.1	aip|KXJ14787.1	aip|KXJ29033.1	ate|aten_0.1.m1.34740.m1	ate|aten_0.1.m1.36042.m1	dgi|XP_028403814.1	dgi|XP_028410625.1	pda|pdam_00005651-RA	pda|pdam_00005652-RA	pda|pdam_00014865-RA	pda|pdam_00014869-RA	pda|pdam_00014873-RA	pda|pdam_00014878-RA	pda|pdam_00014879-RA	pda|pdam_00021023-RA	pda|pdam_00021899-RA	plu|jamg1.model.xfSc0000041.1	plu|plut2.m8.22125.m1	plu|plut2.m8.22126.m1	spi|Spis12281	spi|Spis18099	spi|Spis18101	spi|Spis22363	spi|Spis22364	spi|Spis23448	spi|Spis4462	spi|Spis4463	adi|XP_015759805.1	alo|g2448.t1	pda|pdam_00005653-RA	spi|Spis4558	spi|Spis4560	spi|Spis4561	alo|g14603.t1	adi|XP_015767000.1	adi|XP_015767042.1	pda|pdam_00014868-RA	spi|Spis15864	spi|Spis18827	plu|plut2.m8.17429.m1
adi|XP_015748015.1	adi|XP_015748016.1	adi|XP_015769996.1	aeq|actinia_equina_23867	aeq|actinia_equina_24454	aeq|actinia_equina_49943	aip|KXJ06406.1	aip|KXJ07087.1	aip|KXJ13761.1	aip|KXJ27574.1	alo|g1286.t1	alo|g17463.t1	alo|g2513.t1	alo|g7680.t1	alo|g7732.t1	ami|amil.1.2.13903.m1	nve|jgi_Nemve1_1293_gw.587.9.1	plu|jamg1.model.Sc0000040.147	plu|jamg1.model.xpSc0007104.14	spi|Spis16348	spi|Spis1845	spi|Spis4765	spi|Spis5151	adi|XP_015751994.1	ami|amil.1.2.15494.m1	ami|amil.1.2.17208.m1	ate|aten_0.1.m1.18382.m1	ate|aten_0.1.m1.23520.m1	ate|aten_0.1.m1.23649.m1	ate|aten_0.1.m1.33569.m1	ate|aten_0.1.m1.34953.m1	adi|XP_015762251.1	alo|g7066.t1	ami|amil.1.2.15026.m1	alo|g3342.t1	dgi|XP_028411611.1	adi|XP_015773752.1	ami|amil.1.2.10073.m1	adi|XP_015776579.1	alo|g26316.t1	ami|amil.1.2.26203.m1	ate|aten_0.1.m1.28732.m1	ate|aten_0.1.m1.29227.m1	alo|g1296.t1	spi|Spis12219	spi|Spis12259	spi|Spis21288	spi|Spis420	aip|KXJ06988.1	spi|Spis24271
aeq|actinia_equina_39998	aeq|actinia_equina_25720	aeq|actinia_equina_25729	aeq|actinia_equina_25712	aeq|actinia_equina_50651	aip|KXJ23295.1	aeq|actinia_equina_19209	aeq|actinia_equina_19210	aeq|actinia_equina_19211	aeq|actinia_equina_19212	aeq|actinia_equina_25714	aeq|actinia_equina_25717	aeq|actinia_equina_25722	aeq|actinia_equina_25727	aeq|actinia_equina_32373	aeq|actinia_equina_32374	aeq|actinia_equina_32375	aeq|actinia_equina_42167	aeq|actinia_equina_42302	aeq|actinia_equina_42310	aeq|actinia_equina_42311	aeq|actinia_equina_47892	aeq|actinia_equina_47894	aeq|actinia_equina_47895	aeq|actinia_equina_47896	aeq|actinia_equina_51491	aeq|actinia_equina_51501	aeq|actinia_equina_54902	aeq|actinia_equina_54904	aeq|actinia_equina_55465	aeq|actinia_equina_55540	aip|KXJ20143.1	aeq|actinia_equina_25705	aeq|actinia_equina_25710	aeq|actinia_equina_51496	aeq|actinia_equina_54903	aeq|actinia_equina_51495	aeq|actinia_equina_39945	aeq|actinia_equina_25733	dgi|XP_028398107.1	dgi|XP_028398128.1	dgi|XP_028398432.1	dgi|XP_028408725.1	dgi|XP_028408728.1	dgi|XP_028398083.1	aeq|actinia_equina_39979	aeq|actinia_equina_6572	aeq|actinia_equina_39980	aeq|actinia_equina_6573	aip|KXJ24627.1
adi|XP_015750083.1	aeq|actinia_equina_24969	aeq|actinia_equina_35398	aeq|actinia_equina_41074	aeq|actinia_equina_4543	aip|KXJ08941.1	aip|KXJ20316.1	aip|KXJ25270.1	alo|g3486.t1	alo|g3496.t1	ami|amil.1.2.17933.m1	dgi|XP_028397155.1	dgi|XP_028409462.1	dgi|XP_028413628.1	dgi|XP_028414095.1	dgi|XP_028415497.1	pda|pdam_00002869-RA	spi|Spis23249	spi|Spis6877	pda|pdam_00015353-RA	adi|XP_015770474.1	adi|XP_015775403.1	ami|amil.1.2.13968.m1	ami|amil.1.2.17775.m1	ami|amil.1.2.19858.m1	ate|aten_0.1.m1.253.m1	ate|aten_0.1.m1.25907.m1	ate|aten_0.1.m1.2752.m1	ate|aten_0.1.m1.38034.m1	ate|aten_0.1.m1.38334.m1	adi|XP_015780535.1	aeq|actinia_equina_16805	aeq|actinia_equina_27337	aeq|actinia_equina_34538	aeq|actinia_equina_7173	aeq|actinia_equina_7174	aeq|actinia_equina_7175	aip|KXJ23876.1	ate|aten_0.1.m1.27318.m1	ate|aten_0.1.m1.28238.m1	aeq|actinia_equina_54764	ate|aten_0.1.m1.11564.m1	ate|aten_0.1.m1.27257.m1	ate|aten_0.1.m1.367.m1	nve|jgi_Nemve1_219898_fgenesh1_pg.scaffold_454000006	nve|jgi_Nemve1_221127_fgenesh1_pg.scaffold_669000001	alo|g4710.t1	spi|Spis22163	alo|g9892.t1	ate|aten_0.1.m1.11386.m1
adi|XP_015750144.1	spi|Spis10331	spi|Spis10478	spi|Spis12138	spi|Spis13665	spi|Spis24269	spi|Spis4159	spi|Spis5632	adi|XP_015759427.1	aip|KXJ22203.1	ami|amil.1.2.10651.m1	ami|amil.1.2.13876.m1	ami|amil.1.2.18431.m1	ami|amil.1.2.22805.m1	ami|amil.1.2.24442.m1	ami|amil.1.2.25870.m1	ami|amil.1.2.374.m1	ami|amil.1.2.4955.m1	dgi|XP_028411603.1	dgi|XP_028414902.1	pda|pdam_00024007-RA	plu|plut2.m8.20661.m1	spi|Spis10657	spi|Spis12942	spi|Spis17224	spi|Spis22072	spi|Spis23814	spi|Spis5989	spi|Spis6158	adi|XP_015759547.1	plu|plut2.m8.17232.m1	adi|XP_015763833.1	ate|aten_0.1.m1.18644.m1	spi|Spis13319	spi|Spis15458	spi|Spis19110	adi|XP_015772056.1	aeq|actinia_equina_19703	aeq|actinia_equina_26407	aeq|actinia_equina_40806	aeq|actinia_equina_965	ami|amil.1.2.5336.m1	ate|aten_0.1.m1.23321.m1	aip|KXJ10536.1	aip|KXJ12934.1	ate|aten_0.1.m1.13025.m1	spi|Spis18967	ate|aten_0.1.m1.22282.m1	ami|amil.1.2.14742.m1	ami|amil.1.2.5338.m1
adi|XP_015750620.1	adi|XP_015767175.1	aip|KXJ18454.1	dgi|XP_028401176.1	dgi|XP_028407558.1	dgi|XP_028410552.1	dgi|XP_028418307.1	nve|jgi_Nemve1_43795_gw.696.5.1	plu|jamg1.model.Sc0000451.4	plu|jamg1.model.Sc0000636.9	plu|jamg1.model.Sc0000665.16	plu|jamg1.model.Sc0000815.2	plu|jamg1.model.xpSc0007130.6	spi|Spis12195	spi|Spis12196	spi|Spis14026	spi|Spis16999	spi|Spis18437	spi|Spis18776	spi|Spis21721	spi|Spis5659	spi|Spis6585	adi|XP_015780564.1	adi|XP_015780574.1	aeq|actinia_equina_14252	aeq|actinia_equina_25758	aeq|actinia_equina_33208	aeq|actinia_equina_41351	aeq|actinia_equina_42985	aeq|actinia_equina_48384	adi|XP_015767639.1	aip|KXJ07388.1	dgi|XP_028403987.1	dgi|XP_028411159.1	dgi|XP_028412542.1	dgi|XP_028415689.1	plu|jamg1.model.Sc0000526.25	plu|jamg1.model.xfSc0000085.4	adi|XP_015778225.1	aeq|actinia_equina_26377	aeq|actinia_equina_40163	aeq|actinia_equina_41210	plu|jamg1.model.xpSc0007100.3	ami|amil.1.2.2551.m1	aip|KXJ06740.1	plu|jamg1.model.Sc0000098.51	plu|jamg1.model.Sc0000284.26	plu|jamg1.model.Sc0000522.11	pda|pdam_00017301-RA	spi|Spis10076
adi|XP_015753630.1	adi|XP_015753632.1	adi|XP_015753633.1	adi|XP_015753634.1	adi|XP_015753635.1	adi|XP_015753636.1	adi|XP_015761926.1	aeq|actinia_equina_11478	aeq|actinia_equina_27418	aeq|actinia_equina_27419	aeq|actinia_equina_36347	aeq|actinia_equina_36348	aeq|actinia_equina_48634	aeq|actinia_equina_48635	aeq|actinia_equina_48636	aeq|actinia_equina_48637	aeq|actinia_equina_48638	aeq|actinia_equina_48880	aeq|actinia_equina_48885	aip|KXJ22531.1	aip|KXJ24925.1	aip|KXJ27967.1	alo|g11434.t1	alo|g11440.t1	alo|g14214.t1	alo|g7955.t1	ami|amil.1.2.10500.m1	ami|amil.1.2.16219.m1	ami|amil.1.2.16234.m1	ami|amil.1.2.18778.m1	ate|aten_0.1.m1.31718.m1	ate|aten_0.1.m1.7450.m1	ate|aten_0.1.m1.8530.m1	dgi|XP_028393241.1	dgi|XP_028400275.1	dgi|XP_028410440.1	dgi|XP_028410441.1	dgi|XP_028410442.1	dgi|XP_028410443.1	dgi|XP_028410474.1	dgi|XP_028412119.1	nve|jgi_Nemve1_10373_gw.174.1.1	nve|jgi_Nemve1_135965_e_gw.365.4.1	nve|jgi_Nemve1_91031_e_gw.26.55.1	pda|pdam_00009357-RA	pda|pdam_00012943-RA	pda|pdam_00022876-RA	pda|pdam_00022877-RA	plu|plut2.m8.1637.m1	plu|plut2.m8.17281.m1
adi|XP_015757539.1	adi|XP_015767353.1	adi|XP_015767354.1	adi|XP_015767355.1	adi|XP_015767356.1	adi|XP_015767357.1	adi|XP_015773922.1	aeq|actinia_equina_32524	aeq|actinia_equina_32525	aeq|actinia_equina_32526	aeq|actinia_equina_45287	aeq|actinia_equina_46837	aip|KXJ12280.1	alo|g25354.t1	alo|g25356.t1	alo|g4405.t1	alo|g5557.t1	ami|amil.1.2.14050.m1	ami|amil.1.2.14055.m1	ami|amil.1.2.17587.m1	ami|amil.1.2.17588.m1	ami|amil.1.2.21784.m1	ate|aten_0.1.m1.17414.m1	ate|aten_0.1.m1.17420.m1	ate|aten_0.1.m1.20317.m1	ate|aten_0.1.m1.21135.m1	ate|aten_0.1.m1.32413.m1	ate|aten_0.1.m1.32415.m1	ate|aten_0.1.m1.34244.m1	dgi|XP_028402545.1	dgi|XP_028402555.1	dgi|XP_028402557.1	nve|jgi_Nemve1_142073_e_gw.636.15.1	nve|jgi_Nemve1_143408_e_gw.800.5.1	pda|pdam_00009512-RA	pda|pdam_00009514-RA	pda|pdam_00009521-RA	pda|pdam_00009522-RA	pda|pdam_00009526-RA	plu|plut2.m8.21738.m1	plu|plut2.m8.25972.m1	plu|plut2.m8.32815.m1	plu|plut2.m8.3385.m1	plu|plut2.m8.3388.m1	plu|plut2.m8.346.m1	spi|Spis19897	spi|Spis19898	spi|Spis5791	spi|Spis5792	adi|XP_015761910.1
aip|KXJ20241.1	nve|jgi_Nemve1_202978_fgenesh1_pg.scaffold_39000061	aeq|actinia_equina_18742	aeq|actinia_equina_18744	aeq|actinia_equina_25170	aeq|actinia_equina_25171	aeq|actinia_equina_36839	aeq|actinia_equina_45451	aeq|actinia_equina_5148	aeq|actinia_equina_54184	aeq|actinia_equina_18865	aeq|actinia_equina_22859	aeq|actinia_equina_25165	aeq|actinia_equina_31029	aeq|actinia_equina_40056	aeq|actinia_equina_52355	aeq|actinia_equina_18745	aeq|actinia_equina_22861	aeq|actinia_equina_36840	aeq|actinia_equina_18789	aeq|actinia_equina_18822	aeq|actinia_equina_22842	aeq|actinia_equina_22860	aeq|actinia_equina_22862	aeq|actinia_equina_22863	aeq|actinia_equina_22865	aeq|actinia_equina_22866	aeq|actinia_equina_22867	aeq|actinia_equina_2713	aeq|actinia_equina_2714	aeq|actinia_equina_31024	aeq|actinia_equina_31025	aeq|actinia_equina_31026	aeq|actinia_equina_31028	aeq|actinia_equina_41297	aeq|actinia_equina_8887	nve|jgi_Nemve1_197997_fgenesh1_pg.scaffold_8000038	nve|jgi_Nemve1_205072_fgenesh1_pg.scaffold_56000038	nve|jgi_Nemve1_208176_fgenesh1_pg.scaffold_89000038	nve|jgi_Nemve1_208358_fgenesh1_pg.scaffold_91000059	nve|jgi_Nemve1_212185_fgenesh1_pg.scaffold_151000009	nve|jgi_Nemve1_212186_fgenesh1_pg.scaffold_151000010	nve|jgi_Nemve1_212348_fgenesh1_pg.scaffold_154000008	nve|jgi_Nemve1_244491_estExt_fgenesh1_pg.C_1230050	nve|jgi_Nemve1_35931_gw.10.142.1	pda|pdam_00002242-RA	aeq|actinia_equina_40057	aeq|actinia_equina_31023	nve|jgi_Nemve1_197310_fgenesh1_pg.scaffold_5000116	nve|jgi_Nemve1_202979_fgenesh1_pg.scaffold_39000062
[truncated: 31,940 more rows]
[truncated: 793 more columns]

## Sheet: Actinia equina gene rename map
Original names were too long for orthomcl analysis. For this reason they were changed as follows:
Original name	New name
evm.model.utg4.1	actinia_equina_1
evm.model.utg4.3	actinia_equina_2
evm.model.utg4.4	actinia_equina_3
evm.model.utg4.5	actinia_equina_4
evm.model.utg4.6	actinia_equina_5
evm.model.utg4.7	actinia_equina_6
evm.model.utg4.8	actinia_equina_7
evm.model.utg4.9	actinia_equina_8
evm.model.utg4.10	actinia_equina_9
[truncated: 55,598 more rows]

## Sheet: GO Shared across Actiniaria
Go enrichment analysis for orthogroups unique to Actiniaria
[truncated: 98 more rows]

[truncated: 7 more sheets: GO Shared across Complex corals, GO Shared across Robust corals, GO Shared across all Acropora, GO Shared across Acropora, GO Porites lutea, GO Octocorallia, GO Symbiotic]
